# Supplementary material for: Forgetting faces over a week: investigating self-reported face recognition ability and personality
Source: PeerJ. 2021 Jul 16;9:e11828. doi: 10.7717/peerj.11828 (PMC8288112; doi:10.7717/peerj.11828)
Supplement: Supplemental Information 1 [file peerj-09-11828-s001.xlsx]

## Sheet: stimuli
ID Number	Name	Sex	YouTube video
1	Guus Meeuwis	male	https://www.youtube.com/watch?v=lbgocmDOHwQ
2	Enzo Knol	male	https://www.youtube.com/watch?v=8khq3LT0iLc
3	Hanno Koffler	male	https://www.youtube.com/watch?v=AmTx0Q4d5y0&t=64s
4	Max von der Groeben	male	https://www.youtube.com/watch?v=pQXNpEHfViU
5	Jamai Loman	male	https://www.youtube.com/watch?v=QWrp8IoZ-9k
6	Marco Borsato	male	https://www.youtube.com/watch?v=5uqeR-UFdF8
7	Waylon Bijkerk	male	https://www.youtube.com/watch?v=fFKwYGUMWX8&t=163s
8	Epke Zonderland	male	https://www.youtube.com/watch?v=zKxO1WvrnGY
9	Benja Bruijning	male	https://www.youtube.com/watch?v=pNTfQE-lYbQ
10	Jannik Schumann	male	https://www.youtube.com/watch?v=fjP3xzDVuto
11	Jannis Niewöhner	male	https://www.youtube.com/watch?v=fjP3xzDVuto
12	Matthias Schweighöfer	male	https://www.youtube.com/watch?v=3AOAX_cofGo
13	Joko Winterscheidt	male	https://www.youtube.com/watch?v=3AOAX_cofGo
14	Marcin Dorocinski	male	https://www.youtube.com/watch?v=5XXBon6sGow
15	Andrzej Chyra	male	https://www.youtube.com/watch?v=3AJjgI5ZLq4
16	Kamil Nozynski	male	https://www.youtube.com/watch?v=1VqtDEhhGsc
17	Maciej Musial	male	https://www.youtube.com/watch?v=Mm5fnobp9cE
18	Thierry Baudet	male	https://www.youtube.com/watch?v=0SZe6JXpoR4
19	Geert Wilders	male	https://www.youtube.com/watch?v=JFYX_kEm6aI
20	Mark Rutte	male	https://www.youtube.com/watch?v=dfhzIGagbOw
21	King Willem-Alexander	male	https://www.youtube.com/watch?v=SWLyu_F35W4
22	Remy van Kesteren	male	https://www.youtube.com/watch?v=yX4C5CzY-6I
23	Paul de Leeuw	male	https://www.youtube.com/watch?v=aRp6FeT73jo
24	Jochem Myjer	male	https://www.youtube.com/watch?v=UU5cF_IYz5E
25	Simon Keizer	male	https://www.youtube.com/watch?v=8NjJZhPPjXA
26	Sven Kramer	male	https://www.youtube.com/watch?v=Bv0J6IX7DTA
27	Giel Beelen	male	https://www.youtube.com/watch?v=PqchF5pp4II
28	Ruben Nicolai	male	https://www.youtube.com/watch?v=oxiJYqNZEP0
29	Frans Bauer	male	https://www.youtube.com/watch?v=HYhCbYatxk0
30	Lil Kleine	male	https://www.youtube.com/watch?v=JolZ-ih_aSc
31	Manou Kersting	male	https://www.youtube.com/watch?v=-j_SuU9wVxA
32	René Froger	male	https://www.youtube.com/watch?v=hDqVXZfkkzY
33	Jan Versteegh	male	https://www.youtube.com/watch?v=Ame5sU-3Hdc
34	Jan Smit	male	https://www.youtube.com/watch?v=ke6u5pERxQs
35	Valdis Zatlers	male	https://www.youtube.com/watch?v=10tOMKBwujg
36	Yorick van Norden	male	https://www.youtube.com/watch?v=NdZGeucUzCw
37	Wannes Cappelle	male	https://www.youtube.com/watch?v=wdZ8_TwgRHM
38	Jim van der Zee	male	https://www.youtube.com/watch?v=nSpuKRGxOmk
39	Eller van Buuren	male	https://www.youtube.com/watch?v=l3H96hjrMhA
40	Koen van de Wardt	male	https://www.youtube.com/watch?v=KWSHqzrxKoM
41	Famke Louise	female	https://www.youtube.com/watch?v=6npVdrB3BC0
42	Chantal Janzen	female	https://www.youtube.com/watch?v=tBRqKkmRBow
43	Queen Máxima	female	https://www.youtube.com/watch?v=a0XAKDZFG_I
44	Daphne Schippers	female	https://www.youtube.com/watch?v=8S1-pDVU3vo
45	Trijntje Oosterhuis	female	https://www.youtube.com/watch?v=ug98ARvEkLw
46	Patty Brard	female	https://www.youtube.com/watch?v=chozZVOFq9A
47	Patricia Paay	female	https://www.youtube.com/watch?v=0OA2Z6dLTXE
48	Katja Schuurman	female	https://www.youtube.com/watch?v=73LKYJPoy48
49	Ilse de Lange	female	https://www.youtube.com/watch?v=-hWYgEvRSGw
50	Eva Jinek	female	https://www.youtube.com/watch?v=UZwNOweCyog
51	Linda de Mol	female	https://www.youtube.com/watch?v=ayNxdi1Sh4Q
52	Maan de Steenwinkel	female	https://www.youtube.com/watch?v=JgfLHkq9Kgo
53	Diāna Kubasova	female	https://www.youtube.com/watch?v=Ol7-wAxnrJ4
54	Linda Leen	female	https://www.youtube.com/watch?v=5Fxe1I38QaM
55	Peri Baumeister	female	https://www.youtube.com/watch?v=XRSB0GIY83k
56	Liv Lisa Fries	female	https://www.youtube.com/watch?v=HqcT3jCUpY0
57	Janina Uhse	female	https://www.youtube.com/watch?v=JIvNisDBgx0
58	Christiane Paul	female	https://www.youtube.com/watch?v=EcI_nMlyH30
59	Josefine Preuß	female	https://www.youtube.com/watch?v=bWg56veYhS8
60	Sophia Thomalla	female	https://www.youtube.com/watch?v=XFVt7UieLw4
61	Katharina Schüttler	female	https://www.youtube.com/watch?v=Iy39QbKHxRY
62	Saskia Rosendahl	female	https://www.youtube.com/watch?v=cSF4vyJFk-4
63	Sandra Hüller	female	https://www.youtube.com/watch?v=vzl1hxUK7Z0
64	Mina Tander	female	https://www.youtube.com/watch?v=mOmf-616xIY
65	Sonja Gerhardt	female	https://www.youtube.com/watch?v=GZHrh7rjQ8E
66	Nora Fingscheidt	female	https://www.youtube.com/watch?v=VeBrNtU3Sgk
67	Jella Haase	female	https://www.youtube.com/watch?v=zEO5nMuoMIs
68	Nora Tschirner	female	https://www.youtube.com/watch?v=pB17ggsRYcI
69	Julia Jentsch	female	https://www.youtube.com/watch?v=iyC9l8W35TQ
70	Jessica Schwarz	female	https://www.youtube.com/watch?v=OQTvjD93L4c
71	Adèle Haenel	female	https://www.youtube.com/watch?v=o72oFcwKrjI
72	Noémie Merlant	female	https://www.youtube.com/watch?v=4ySPT_0IdkQ
73	Céline Sciamma	female	https://www.youtube.com/watch?v=6LyPZ4Z6zAY
74	Maggie Civantos	female	https://www.youtube.com/watch?v=EX67yuH4NKs
75	Sandra van Nieuwland	female	https://www.youtube.com/watch?v=iGBRWS_wTLM
76	Maaike Ouboter	female	https://www.youtube.com/watch?v=4eZ5p_c2lGQ
77	Wende Snijders	female	https://www.youtube.com/watch?v=AB5YNuz3gAA
78	Lucie Horsch	female	https://www.youtube.com/watch?v=rhnIKjEYI0Y
79	Anna Stephanie Struijk (Stevie Ann)	female	https://www.youtube.com/watch?v=KRPNrUXQbC0
80	Lady Linn	female	https://www.youtube.com/watch?v=1hxXH_gQqoo
chosen to be learned

## Sheet: participants
Age	Sex	Ethnicity	HK11	E	A	C	ES	O	AUC	Delay
25	male	Asian	31	3.5	4.5	4.5	4.5	4	0.64	no delay
38	male	Asian	16	1	4.5	2	5	5.5	0.86	no delay
46	female	Asian	22	2.5	6	3	6	5	0.8	no delay
26	Female	Asian	26	3	4.5	4.5	1.5	4.5	0.53	no delay
28	Female	Asian	23	1.5	6	4.5	5.5	5.5	0.96	no delay
29	Male	Asian	34	5	4.5	5.5	5.5	6	0.64	no delay
48	Female	Asian	13	6	4.5	7	5.5	6.5	0.93	no delay
31	Male	Asian	19	1.5	5.5	5.5	3	7	0.71	no delay
25	female	Mixed	22	2	6	4	4	7	0.78	no delay
25	female	Black	31	4.5	6	6.5	6	6	0.72	no delay
29	male	Black	36	2	3.5	4	3	3.5	0.87	no delay
33	male	Black	28	4	3	4	3.5	3.5	0.48	no delay
35	female	Black	29	3.5	3.5	5	4.5	5	0.65	no delay
36	male	Black	34	4	3.5	3.5	3.5	5	0.76	no delay
33	female	Black	16	5	7	6	6.5	6.5	0.91	no delay
34	female	Black	27	4	6.5	6.5	7	6	0.64	no delay
48	Female	Black	31	4	4	4	4	4	0.55	no delay
50	Male	Black	33	3.5	4	4	4.5	4.5	0.72	no delay
53	Male	Black	34	3.5	4	3.5	3.5	3	0.57	no delay
63	female	Black	30	2	4.5	7	6	5.5	0.8	no delay
34	MALE	Black	13	5	6.5	7	4	4.5	0.64	no delay
27	male	Hispanic	13	4.5	7	6.5	7	6.5	0.91	no delay
40	male	Hispanic	23	1	6.5	7	6.5	6.5	0.94	no delay
26	Female	Hispanic	34	4.5	5.5	4.5	4	5.5	0.7	no delay
31	male	Hispanic	16	7	4.5	6	3	7	0.9	no delay
40	Female	Hispanic	32	4.5	4.5	4	4.5	4	0.48	no delay
37	female	Hispanic	27	4.5	4.5	4.5	4.5	4	0.5	no delay
34	Female	Mixed	24	4.5	6	6	6	6.5	1	no delay
25	Male	Native American	23	3	4.5	6	4.5	5.5	0.67	no delay
23	female	White	32	3	5	4	4	4	0.61	no delay
25	female	White	32	3.5	3.5	4.5	4.5	4	0.44	no delay
25	male	White	33	3.5	3.5	3.5	4	3.5	0.53	no delay
26	female	White	35	5	3.5	5	3	4	0.89	no delay
26	male	White	30	3.5	4	5.5	5.5	6	0.65	no delay
27	male	White	13	5	7	6.5	7	6	0.84	no delay
28	male	White	34	4.5	4.5	2.5	5	3.5	0.38	no delay
29	male	White	11	7	7	7	7	4	0.66	no delay
29	male	White	32	4	4	6	5.5	6.5	0.48	no delay
29	male	White	34	3	5	4	3.5	4	0.43	no delay
29	male	White	33	2.5	5.5	2.5	4.5	4.5	0.58	no delay
30	female	White	17	4	5	6	6.5	6	0.67	no delay
30	male	White	32	4	3.5	2.5	4	5	0.41	no delay
31	female	White	34	4	4	4.5	4	4.5	0.67	no delay
31	male	White	33	5	2.5	5	3.5	4	0.62	no delay
32	female	White	39	3	5.5	4.5	3	7	0.79	no delay
32	Female	White	16	1	2	7	5	3.5	0.88	no delay
35	male	White	32	4	4	4	4	4.5	0.53	no delay
35	male	White	29	5	4.5	5	6	4	0.76	no delay
36	male	White	19	5	4.5	6	6	5.5	1	no delay
36	male	White	15	4	5	7	7	5	0.9	no delay
39	female	White	41	2	5.5	4	3.5	5.5	0.69	no delay
42	female	White	21	2	6	5	2.5	6	0.92	no delay
44	female	White	19	2.5	6.5	4.5	4.5	1.5	0.72	no delay
44	male	White	12	7	5.5	6.5	7	7	0.83	no delay
45	male	White	33	4.5	4	5	4.5	4.5	0.52	no delay
46	Male	White	29	4	4	3.5	4	4	0.61	no delay
47	female	White	24	6	4	3.5	2	4	0.9	no delay
48	female	White	27	3	4.5	7	2	6	0.94	no delay
50	female	White	22	5	4.5	5	6	4	0.82	no delay
53	female	White	20	3	5	6.5	5.5	5.5	0.9	no delay
54	male	White	11	4	6.5	5	7	6	0.92	no delay
57	female	White	22	2	6.5	5.5	3	6	0.66	no delay
62	female	White	15	5.5	7	7	7	6	0.84	no delay
66	male	White	22	1.5	7	6.5	7	4.5	0.84	no delay
69	female	White	12	5	6	4	5	5.5	0.87	no delay
25	Male	White	35	5	2.5	5	1.5	4	0.76	no delay
25	Male	White	32	4	4	3.5	3.5	4	0.66	no delay
28	Male	White	26	5.5	5.5	5.5	5.5	5	0.74	no delay
28	Male	White	16	6.5	5.5	5	5	7	1	no delay
28	Male	White	19	2.5	6.5	6	6.5	5.5	0.82	no delay
29	famale	White	35	4.5	4.5	4.5	4.5	4.5	0.75	no delay
29	MALE	White	31	4	4	4	4	4	0.75	no delay
30	Male	White	20	4.5	6	7	7	6.5	0.97	no delay
30	Male	White	25	2	6	4.5	6	4.5	0.86	no delay
31	Male	White	21	5	6	6	5.5	4.5	0.8	no delay
32	female	White	13	1.5	4.5	5.5	4	5.5	0.98	no delay
34	male	White	21	3	4.5	6	5	4.5	0.87	no delay
34	Male	White	32	4	4	5	4	4	0.59	no delay
36	Female	White	24	6	6	6	6	6	0.87	no delay
36	male	White	36	3.5	3.5	5	4	3	0.9	no delay
37	Male	White	32	3.5	5	2	4	3.5	0.83	no delay
39	Female	White	28	5	5.5	4	4.5	4.5	0.61	no delay
39	Male	White	21	4	5.5	6.5	6	6.5	0.89	no delay
40	Male	White	11	1.5	3	6	3	7	0.9	no delay
41	Male	White	15	6	1.5	4.5	6	4	0.62	no delay
42	Male	White	24	1.5	2	2.5	1	2	0.88	no delay
43	MALE	White	11	5.5	7	6	5	6.5	0.67	no delay
44	Female	White	27	1	5	1.5	1.5	7	0.94	no delay
44	Female	White	29	3.5	3.5	6	5	5	0.71	no delay
44	male	White	27	2	4	7	2.5	3	0.68	no delay
45	Male	White	19	5	5.5	6	1.5	6	0.91	no delay
48	Male	White	12	1	4.5	5	4.5	3	0.82	no delay
48	Male	White	39	3.5	4.5	3.5	3.5	4.5	0.54	no delay
48	Male	White	21	2	2	7	2.5	4	0.8	no delay
49	male	White	22	3	6.5	3.5	3.5	6.5	0.77	no delay
49	Male	White	25	4.5	3.5	5	4.5	4.5	0.85	no delay
55	Female	White	11	5.5	6	7	5.5	6.5	0.84	no delay
55	male	White	22	3.5	4.5	6.5	6	5.5	0.88	no delay
56	Male	White	17	4.5	5	7	5	7	0.87	no delay
57	female	White	34	2	6	3	3	2	0.81	no delay
57	Male	White	16	6	5.5	7	6.5	4	0.88	no delay
60	female	White	13	6	6	7	6	5.5	0.7	no delay
62	Female	White	19	2	6.5	6	5.5	5.5	0.77	no delay
64	Female	White	18	2	6.5	7	4.5	4	0.71	no delay
65	Female	White	13	7	7	6	7	7	0.8	no delay
25	MALE	White	27	5	5	6.5	5.5	5.5	0.68	no delay
28	MALE	White	33	3	3.5	6	3.5	6	0.27	no delay
37	female	White	18	1.5	5	5	3.5	6	0.9	no delay
37	MALE	White	26	4.5	5	5.5	4	5	0.67	no delay
51	MALE	White	33	4.5	3.5	5	4.5	4	0.78	no delay
52	female	White	16	4	6.5	3	3	3.5	0.59	no delay
37	Female	White	22	4	4	5.5	5	5.5	0.85	no delay
40	female	Mixed	18	2.5	5.5	7	4	6	0.9	no delay
45	female	Asian	24	3	4	4	3	4.5	0.59	one day
26	male	Asian	17	2.5	3	4.5	3	5.5	0.8	one day
28	Female	Asian	14	1	3	4	6.5	4	0.79	one day
22	female	Black	33	4.5	4.5	4.5	4.5	4.5	0.54	one day
27	female	Black	18	7	6.5	6.5	5.5	7	0.58	one day
29	male	Black	25	3.5	4.5	6	4.5	5.5	0.86	one day
29	male	Black	33	3.5	3.5	4.5	3.5	3.5	0.34	one day
30	female	Black	24	3.5	3.5	6	5.5	3.5	0.58	one day
30	female	Black	32	4	3.5	4.5	4.5	4.5	0.5	one day
30	male	Black	23	4.5	6.5	7	6.5	7	0.6	one day
30	male	Black	18	4	7	7	7	7	0.83	one day
32	male	Black	31	4	4	4.5	3.5	4	0.64	one day
35	male	Black	32	3.5	4	4	4.5	4	0.52	one day
36	female	Black	24	3.5	6.5	4.5	6	6.5	0.52	one day
25	Female	Black	16	7	7	7	7	6.5	0.74	one day
30	female	Black	28	4	4.5	4.5	6.5	5	0.56	one day
32	male	Black	13	4	7	7	7	7	0.74	one day
33	male	Black	21	3	5	7	6.5	4.5	0.68	one day
35	Male	Black	24	5	6.5	6.5	7	6.5	0.68	one day
40	Male	Black	22	4.5	5	7	5	5.5	0.5	one day
45	Male	Black	33	3	3.5	4.5	5	4.5	0.45	one day
49	Male	Black	29	3.5	3.5	5	3.5	3.5	0.78	one day
50	male	Black	21	4	6	6.5	5	6	0.54	one day
23	female	Asian	33	5	5	6.5	4	6.5	0.51	one day
32	male	Hispanic	19	2	5.5	6	6	4.5	0.79	one day
25	Male	Hispanic	23	2.5	4.5	5	5	5	0.68	one day
27	Female	Mauritian	24	2	4	6.5	3.5	4.5	0.59	one day
40	female	Mixed	17	2.5	6.5	7	6	6.5	0.52	one day
28	male	White	13	4.5	7	7	4.5	6	0.61	one day
70	male	White	22	6	6	6	6	6	0.74	one day
38	Male	White	37	1	4.5	6.5	2.5	5	0.71	one day
74	male	White	26	3.5	6	6	6	4	0.81	one day
32	female	White	15	7	7	7	7	7	0.75	one day
25	male	White	33	4	5	4	4	3.5	0.58	one day
26	male	White	29	5.5	5	4.5	5.5	3.5	0.59	one day
27	male	White	35	4	5.5	3.5	5	6	0.72	one day
27	Male	White	27	3	5	6	5	4.5	0.55	one day
29	male	White	30	4	3.5	4.5	4	4.5	0.41	one day
29	male	White	21	5	6	6.5	6	6	0.56	one day
30	female	White	29	3.5	5.5	7	5.5	4	0.64	one day
31	male	White	36	4	5	4	3.5	4	0.55	one day
32	female	White	11	5	6.5	5	4	7	0.89	one day
32	Male	White	18	3	6	6.5	4.5	7	0.46	one day
33	female	White	21	1	3	6.5	4	4.5	0.75	one day
33	male	White	19	3.5	6	7	6	7	0.63	one day
34	female	White	17	1.5	6.5	4	5.5	6	0.89	one day
34	male	White	15	3.5	6	4.5	5.5	4.5	0.67	one day
35	male	White	18	4	7	7	7	7	0.41	one day
35	male	White	18	5	3.5	6	6	5.5	0.77	one day
36	male	White	13	6	6.5	6.5	7	6.5	0.46	one day
38	female	White	20	2.5	5	6.5	3.5	4.5	0.87	one day
38	male	White	18	2.5	3.5	4.5	4	7	0.53	one day
40	female	White	21	4.5	5.5	7	4.5	5	0.5	one day
40	male	White	14	3	6.5	7	6.5	6	0.6	one day
43	female	White	23	4.5	6	4.5	5	5	0.53	one day
43	female	White	29	5.5	4	5	5.5	4	0.65	one day
44	female	White	24	4	6	7	6	4.5	0.74	one day
44	female	White	17	7	7	7	7	6.5	0.68	one day
45	female	White	30	1	5.5	6	4	6	0.51	one day
46	male	White	17	3.5	4	2.5	3	6.5	0.77	one day
47	female	White	33	3.5	4	3.5	4.5	4	0.4	one day
47	female	White	32	4	4	4.5	4	3.5	0.43	one day
47	female	White	33	3.5	4.5	3.5	4.5	3.5	0.6	one day
47	female	White	33	3.5	4.5	4	4.5	4	0.4	one day
47	male	White	30	4.5	4.5	5	4	5.5	0.57	one day
47	male	White	32	4.5	4.5	4.5	3.5	4.5	0.5	one day
48	female	White	32	4	4	4	4	3.5	0.5	one day
48	male	White	35	5.5	4	2.5	3.5	5	0.4	one day
49	male	White	22	5	6	7	7	6	0.68	one day
53	female	White	20	6.5	6.5	7	6	6	0.74	one day
54	female	White	34	4	4	4	4.5	5	0.64	one day
54	male	White	28	4	5	7	5.5	5	0.61	one day
55	female	White	31	5	4.5	6	4.5	4	0.49	one day
56	male	White	13	1	4	4.5	4.5	3.5	0.67	one day
60	male	White	22	2.5	6	6	6	5	0.68	one day
61	male	White	24	6	7	7	7	5	0.8	one day
77	female	White	29	1	6	4.5	3.5	4.5	0.6	one day
21	male	White	32	4	4	4	4	4	0.53	one day
22	Male	White	23	7	3.5	6.5	5	7	0.54	one day
23	Male	White	16	2	5.5	6.5	6	4	0.64	one day
23	Male	White	38	4.5	4	4.5	4	4	0.78	one day
25	Female	White	30	4	2.5	3	3.5	2.5	0.38	one day
25	Male	White	14	4.5	3.5	7	5.5	5	0.6	one day
26	Female	White	21	3	4.5	6	3.5	4.5	0.97	one day
26	Male	White	29	1	6.5	5.5	3	2	0.64	one day
27	Male	White	33	3	4.5	5.5	4.5	3.5	0.33	one day
28	Male	White	34	4	5	5.5	4.5	4.5	0.48	one day
28	Male	White	23	2.5	5	4	3.5	3.5	0.68	one day
29	female	White	24	5	4.5	5.5	5	5.5	0.72	one day
29	Male	White	14	3.5	6	6.5	6	6.5	0.61	one day
29	Male	White	30	4	3	6.5	3.5	5	0.58	one day
29	Male	White	13	6.5	4	6.5	6.5	5.5	0.74	one day
30	Female	White	34	4	4	5	4	4	0.46	one day
30	Female	White	25	3.5	5.5	7	7	3	0.5	one day
30	Female	White	11	7	7	7	7	7	0.5	one day
30	male	White	31	4	5	3.5	6	4.5	0.51	one day
30	Male	White	29	4	4	4.5	4	2.5	0.58	one day
31	female	White	19	4	3.5	4	2.5	6	0.78	one day
32	Female	White	23	2.5	4	6	2.5	4.5	0.78	one day
32	Male	White	32	4	4	5	4.5	4.5	0.45	one day
33	Female	White	30	4.5	3	7	7	4.5	0.39	one day
34	female	White	13	4.5	7	6.5	5.5	4.5	0.8	one day
37	female	White	35	4.5	4.5	4.5	5	4	0.43	one day
37	Male	White	20	2.5	4.5	3.5	4.5	6.5	0.7	one day
38	Female	White	26	5	6	7	4	5.5	0.56	one day
38	Male	White	18	2	3.5	6	4	5	0.84	one day
39	Female	White	19	1	5.5	2.5	4	2	0.82	one day
40	Male	White	16	5	6	7	7	7	0.67	one day
41	Male	White	33	3	3	5.5	3	3.5	0.5	one day
42	male	White	22	3	5.5	6	6	3	0.84	one day
43	Female	White	17	1	5.5	6.5	4	4.5	0.86	one day
43	Male	White	16	4	6	5.5	3	7	0.75	one day
44	Male	White	20	3	6	6.5	7	5	0.84	one day
48	Female	White	28	2.5	6	4	3.5	5	0.87	one day
52	Male	White	18	3.5	7	6.5	6	6	0.49	one day
54	Male	White	20	6	6	6.5	6	6	0.84	one day
58	Female	White	28	4.5	4.5	6.5	4.5	5	0.71	one day
25	MALE	White	32	4	4.5	4	4	4	0.64	one day
29	MALE	White	23	4.5	5	6.5	4.5	7	0.47	one day
30	MALE	White	28	4	4.5	4	3.5	4	0.62	one day
38	MALE	White	31	4	4.5	4	4	3.5	0.48	one day
39	female	White	16	6	5.5	7	6	6.5	0.55	one day
47	female	White	32	4	4	4	4	4	0.59	one day
48	female	White	32	4	4	4	4	4	0.38	one day
60	female	White	32	5	4	3.5	4	4	0.58	one day
29	male	White	27	4.5	4.5	6.5	4	4.5	0.54	one day
33	Female	Black	33	1	7	7	7	5.5	0.63	seven days
30	male	Asian	11	3.5	7	6.5	7	5.5	0.55	seven days
20	Male	Asian	16	3.5	4.5	6	5.5	4	0.71	seven days
22	Male	Asian	37	2	4	5	3.5	5	0.6	seven days
25	Female	Asian	22	1	6	4.5	4	2.5	0.68	seven days
28	female	Asian	34	2.5	1	1.5	1	1.5	0.59	seven days
37	Male	Asian	14	4	5	6	6	6	0.63	seven days
38	Male	Asian	11	2	7	7	7	6.5	0.76	seven days
32	female	Asian	26	2.5	6	6.5	6	5	0.68	seven days
35	Female	Asian	19	5	4.5	4	5.5	5	0.63	seven days
24	female	Black	21	1.5	5	6	3	5	0.84	seven days
26	male	Black	31	4	4	4	3.5	4	0.69	seven days
27	female	Black	19	4.5	5	6.5	2	7	0.57	seven days
30	male	Black	31	4.5	4	4	4	4	0.48	seven days
35	female	Black	24	3.5	7	6.5	6.5	6	0.53	seven days
35	male	Black	30	4	4	3.5	3.5	4	0.53	seven days
42	female	Black	28	3	4.5	4	4	4	0.72	seven days
26	Male	Black	22	1.5	3.5	4.5	3.5	4	0.73	seven days
30	Female	Black	30	4	4	5	4.5	4.5	0.62	seven days
32	male	Black	19	6	5.5	7	6.5	5.5	0.59	seven days
35	male	Black	23	5	5.5	6	6.5	5	0.46	seven days
35	Male	Black	14	6.5	7	7	7	7	0.5	seven days
37	male	Black	15	7	7	7	6	6	0.47	seven days
68	Male	Black	27	2	5	5	4.5	4.5	0.43	seven days
27	Female	Mixed	13	2	6.5	7	6.5	7	0.55	seven days
29	Male	Black	23	3.5	7	5.5	5.5	5	0.55	seven days
25	male	Mixed	21	7	6.5	7	6.5	7	0.59	seven days
21	Male	Asian	24	4.5	6.5	6	6	6	0.63	seven days
29	female	Indian	22	4	3.5	4	1.5	4.5	0.48	seven days
28	Female	Korean American	24	1	6	7	5	5.5	0.6	seven days
57	male	White	23	3.5	5.5	6	5	4	0.65	seven days
56	female	White	22	6.5	6	5.5	7	6.5	0.62	seven days
39	Male	White	37	4	3.5	1	1.5	3.5	0.64	seven days
59	male	White	15	5	7	4.5	7	7	0.44	seven days
25	female	White	21	2	3.5	5.5	6.5	6	0.61	seven days
27	female	White	33	3.5	5	4	4.5	5	0.43	seven days
27	male	White	31	4.5	4	3	5	4	0.5	seven days
28	male	White	23	4.5	3.5	5.5	4	5.5	0.65	seven days
28	male	White	33	3.5	3.5	3.5	3.5	4	0.47	seven days
29	male	White	30	3	4.5	4	5	4.5	0.55	seven days
30	male	White	19	4	4	7	6	3.5	0.29	seven days
31	male	White	27	5.5	4.5	5	3	6	0.55	seven days
32	male	White	15	3	6.5	7	7	7	0.73	seven days
33	female	White	24	3.5	5.5	7	3.5	6	0.88	seven days
33	male	White	21	6.5	3.5	4	6	7	0.63	seven days
34	male	White	27	2.5	4	4.5	5	3.5	0.79	seven days
35	female	White	15	7	7	7	7	7	0.44	seven days
37	female	White	11	1.5	3.5	6	2.5	4	0.45	seven days
38	male	White	21	7	7	7	7	7	0.85	seven days
38	male	White	11	7	7	7	7	7	0.63	seven days
39	female	White	19	2	5.5	7	5.5	4.5	0.68	seven days
39	male	White	18	2	5	6.5	6.5	3	0.77	seven days
40	female	White	31	4	4.5	6	6	5.5	0.47	seven days
40	female	White	30	4	4.5	4	3.5	4	0.42	seven days
40	male	White	28	3.5	5	6	4	4.5	0.45	seven days
41	male	White	13	7	6	7	4.5	5.5	0.5	seven days
42	female	White	11	6	6	5.5	3	6.5	0.73	seven days
42	male	White	22	2.5	5.5	6.5	5	6	0.58	seven days
47	female	White	12	6	5.5	7	7	6.5	0.67	seven days
47	male	White	34	4	4.5	4	3.5	3.5	0.36	seven days
48	female	White	31	4	3.5	4.5	4	4	0.65	seven days
49	male	White	31	4	5	5.5	5	5	0.52	seven days
50	female	White	19	5	7	6.5	6	4	0.75	seven days
53	female	White	14	5.5	6.5	7	4	4.5	0.88	seven days
55	female	White	14	4	7	6	6.5	5.5	0.71	seven days
55	female	White	27	2.5	7	6.5	3.5	5.5	0.51	seven days
57	female	White	22	1.5	5.5	6	4.5	4.5	0.6	seven days
57	female	White	33	4	4	4	4	4	0.39	seven days
57	female	White	14	5.5	6	6.5	6	7	0.42	seven days
57	male	White	18	2	5.5	7	7	4	0.9	seven days
59	male	White	18	2	5	5.5	4	6	0.56	seven days
59	male	White	21	1.5	6	6.5	7	6.5	0.9	seven days
65	female	White	15	6	5.5	5	6	5.5	0.8	seven days
69	male	White	23	4	5.5	6	6	4.5	0.7	seven days
71	male	White	22	2.5	6	6	5.5	3.5	0.68	seven days
20	Male	White	19	1.5	3.5	5.5	1	5	0.85	seven days
25	Female	White	24	4	5	7	6	5.5	0.32	seven days
27	Male	White	16	1	5.5	4	3	2.5	0.59	seven days
27	Male	White	34	1.5	3.5	5.5	4	3.5	0.69	seven days
28	Male	White	29	2	3	6	6	4	0.56	seven days
28	Male	White	17	7	6.5	3	3	7	0.89	seven days
29	Female	White	15	4.5	5	7	6	6.5	0.77	seven days
30	Female	White	36	5	3.5	4	5	4.5	0.42	seven days
30	Male	White	22	2.5	4	5	5.5	3	0.76	seven days
30	Male	White	28	4	6	6.5	6.5	6	0.58	seven days
30	Male	White	35	4.5	4.5	3.5	3.5	3.5	0.46	seven days
32	Female	White	22	2	6.5	6	5.5	6	0.5	seven days
32	Female	White	32	3.5	4	4	3.5	3.5	0.57	seven days
33	Male	White	31	4	3.5	4.5	4	4.5	0.54	seven days
33	Male	White	21	2.5	4	5	4	5.5	0.46	seven days
33	Male	White	19	2	6.5	6	6.5	6	0.61	seven days
33	Male	White	21	4	5.5	6	5	4	0.76	seven days
34	Female	White	24	4	4.5	5.5	4	5	0.7	seven days
35	Male	White	17	2	5	6.5	5	3	0.64	seven days
36	female	White	22	2	6	5	4	3	0.89	seven days
36	Female	White	29	4	4	4	3.5	4.5	0.37	seven days
36	Male	White	19	1	5	4	6	3	0.59	seven days
37	Female	White	31	3.5	4.5	5.5	6	5	0.65	seven days
37	Male	White	24	2.5	6	6.5	4	4	0.48	seven days
38	Male	White	34	3.5	4.5	5	4.5	5	0.67	seven days
38	Male	White	22	1	6	6	5	5	0.44	seven days
38	Male	White	32	2.5	4	4.5	5	3.5	0.44	seven days
39	Male	White	32	4.5	4.5	4	3.5	4	0.6	seven days
41	Male	White	16	4.5	6.5	6.5	6.5	5.5	0.74	seven days
41	Male	White	15	3	6	6	6	4.5	0.58	seven days
42	male	White	30	3.5	3.5	5.5	4.5	4.5	0.59	seven days
42	Male	White	25	6	6	6.5	6	5	0.45	seven days
43	Male	White	21	5	5.5	6.5	6.5	3.5	0.83	seven days
44	female	White	32	3.5	4.5	4	4	4	0.5	seven days
49	Female	White	24	5.5	6	3.5	5.5	5.5	0.72	seven days
50	Male	White	23	3	3.5	5.5	4.5	5	0.53	seven days
53	Female	White	18	4.5	7	7	6	6	0.78	seven days
54	female	White	33	5.5	6	4	4	6.5	0.55	seven days
54	male	White	19	7	3.5	7	3	2.5	0.54	seven days
56	Male	White	18	1	3	7	7	6.5	0.75	seven days
56	Male	White	22	4.5	5	6.5	3	5	0.78	seven days
56	Male	White	32	3.5	3.5	3.5	4	4	0.73	seven days
58	Female	White	51	6	7	7	7	7	0.55	seven days
58	Male	White	16	5	4.5	7	7	3.5	0.66	seven days
59	female	White	17	1	4.5	7	2	6	0.5	seven days
60	Female	White	22	4	5	6.5	6	5	0.72	seven days
67	male	White	22	1.5	6.5	6.5	5	4	0.66	seven days
69	female	White	15	5	7	7	7	5	0.72	seven days
29	MALE	White	28	3.5	4	3.5	2	2	0.65	seven days
30	female	White	33	3	3	4	4.5	3	0.28	seven days
47	female	White	34	4	4	3.5	3.5	3.5	0.54	seven days
48	female	White	31	4	4	4	4.5	4.5	0.47	seven days
57	MALE	White	36	4	4.5	4	3.5	5.5	0.37	seven days
57	MALE	White	34	4.5	4	3.5	5.5	5	0.49	seven days
24	male	Asian	28	4	2.5	5	5.5	6	0.76	six hours
25	male	Asian	18	3.5	5.5	4.5	5	5.5	0.77	six hours
33	Female	Asian	25	5	5	5.5	3.5	6.5	0.83	six hours
38	female	Asian	11	3.5	6.5	6	6.5	6.5	0.68	six hours
39	Male	Asian	20	4.5	5	6	5.5	5.5	0.7	six hours
40	male	Black	31	4	4.5	4.5	4	3.5	0.45	six hours
30	female	Black	32	4	4	4	3.5	3.5	0.48	six hours
34	female	Black	17	3.5	7	7	7	6	0.75	six hours
35	male	Black	31	4.5	3	6	4	5.5	0.56	six hours
40	male	Black	14	3.5	7	7	7	6.5	0.93	six hours
42	male	Black	26	4	4	4	4.5	4	0.67	six hours
32	Male	Black	23	2.5	5.5	6	6	3.5	0.81	six hours
35	Female	Black	18	3	7	7	7	7	0.5	six hours
36	male	Black	23	4	4.5	6.5	6.5	3.5	0.77	six hours
41	Female	Black	24	2	6.5	6	6	5	0.7	six hours
32	MALE	Black	30	4	5	3.5	5.5	3	0.7	six hours
51	male	Black	29	3.5	4.5	4	4	4.5	0.53	six hours
52	male	Black	33	4	3.5	4.5	4	3.5	0.63	six hours
34	male	Hispanic	32	5	4	4	4.5	4.5	0.4	six hours
41	Male	Hispanic	30	4	4.5	6.5	6	3.5	0.72	six hours
48	female	Mixed	27	6	6	6	6	5	0.8	six hours
28	female	White	36	1	7	7	7	7	0.8	six hours
27	male	White	31	4.5	5	2.5	4	5	0.89	six hours
20	male	White	16	3.5	6	6	4.5	3.5	0.2	six hours
22	female	White	28	1.5	4.5	6	1.5	5.5	0.58	six hours
22	male	White	32	3.5	4.5	6	3	4.5	0.49	six hours
25	male	White	34	4	4	4	4.5	4	0.42	six hours
25	male	White	30	4	4	4	4	4	0.84	six hours
26	Male	White	17	4	7	7	4	7	0.77	six hours
28	female	White	23	4	5.5	5.5	4.5	6	0.74	six hours
28	male	White	31	4	6	6	6	6	0.53	six hours
29	male	White	27	3.5	3	5	3	5	0.43	six hours
30	female	White	17	2	6.5	7	5	5.5	0.91	six hours
30	male	White	11	7	7	7	7	7	0.57	six hours
31	male	White	21	1.5	5.5	5.5	5.5	2.5	0.82	six hours
32	male	White	20	1.5	5	6	4.5	5	0.95	six hours
33	female	White	21	1	4	6.5	1	1	0.52	six hours
33	male	White	11	2	7	7	7	7	0.66	six hours
34	female	White	24	2.5	5	6	3.5	2.5	0.93	six hours
35	male	White	12	1	7	7	7	7	0.66	six hours
35	male	White	20	5	3	4.5	2.5	3.5	0.74	six hours
35	male	White	13	2	6	5	2.5	4	0.71	six hours
35	male	White	14	6	3	6	6	5	0.55	six hours
36	male	White	12	7	7	7	7	7	0.69	six hours
37	female	White	15	1.5	6.5	6	4	5.5	0.51	six hours
39	female	White	12	7	6	7	5.5	2.5	0.86	six hours
41	female	White	23	4.5	5	6	3.5	5	0.78	six hours
43	female	White	18	4	4.5	5.5	4	5.5	0.76	six hours
45	female	White	14	1.5	7	7	6.5	5	0.94	six hours
47	male	White	21	1	4.5	6	4	4.5	0.7	six hours
54	female	White	14	5.5	6	7	4.5	4	0.61	six hours
55	male	White	27	1	1	1	1	7	0.93	six hours
57	female	White	19	2.5	6	6	4.5	5	0.73	six hours
60	male	White	24	3	4	5	5	4.5	0.74	six hours
60	male	White	21	2	4	6.5	7	4.5	0.69	six hours
61	male	White	22	4.5	5.5	6.5	6	6	0.65	six hours
68	female	White	13	5.5	7	7	7	5.5	0.79	six hours
22	Female	White	24	2	3.5	5	3.5	4	0.5	six hours
24	Female	White	20	4	6	7	4.5	6	0.46	six hours
25	Male	White	34	5	3.5	5	4	3.5	0.61	six hours
25	Male	White	15	2.5	2.5	6.5	4.5	5	0.92	six hours
26	Male	White	18	2.5	6.5	4.5	6	3.5	0.71	six hours
28	Female	White	22	4	6	6	5	4	0.57	six hours
28	male	White	11	7	7	7	7	7	0.59	six hours
28	MALE	White	31	4	4	5	4	4	0.51	six hours
29	Female	White	41	2.5	4.5	7	3	2.5	0.83	six hours
29	male	White	18	2.5	6	6.5	6	4	0.89	six hours
29	Male	White	14	4.5	6	4.5	6	6.5	0.54	six hours
30	Female	White	36	5	2.5	6	3	4.5	0.64	six hours
30	male	White	17	5.5	6.5	7	6.5	6.5	0.61	six hours
31	female	White	11	1	6.5	3.5	3	5.5	0.94	six hours
32	male	White	33	3	5	5	4	4.5	0.43	six hours
32	Male	White	23	1	5	5	3	2	0.95	six hours
32	Male	White	23	3	6	6	5.5	6.5	0.89	six hours
35	Female	White	21	3	4.5	4	4.5	4.5	0.58	six hours
35	Male	White	21	4	5.5	6.5	5	5.5	0.78	six hours
36	female	White	21	1	5	2.5	2	2.5	0.8	six hours
36	female	White	26	1	4.5	7	3	3	0.75	six hours
36	female	White	36	1.5	4.5	6.5	4.5	4	0.77	six hours
36	Male	White	25	4.5	4.5	5	4.5	4	0.47	six hours
37	Male	White	18	6.5	5.5	5.5	6	7	0.55	six hours
37	Male	White	23	7	4	7	7	6	0.86	six hours
37	Male	White	12	5	3	6.5	6	4.5	0.82	six hours
39	Female	White	31	3.5	5.5	3.5	4.5	6	0.76	six hours
44	Male	White	21	5	3.5	7	4	5	0.61	six hours
45	female	White	23	1.5	6.5	5	4	6.5	0.92	six hours
46	Female	White	42	1	5.5	6	5	7	0.62	six hours
46	Female	White	22	1.5	5.5	6.5	3	2.5	0.88	six hours
49	female	White	12	3	6.5	6	7	7	0.58	six hours
49	Female	White	17	1	6.5	6.5	5.5	4	0.89	six hours
49	Male	White	23	6.5	6	6.5	7	6.5	0.81	six hours
50	Male	White	22	3	3.5	5.5	4	5	0.65	six hours
50	Male	White	20	3	4	5.5	4	5	0.71	six hours
50	Male	White	15	6.5	5.5	5.5	6	4	0.91	six hours
53	Female	White	18	6	5	7	6	3	0.87	six hours
54	male	White	22	1	5	6	7	2	0.85	six hours
57	Male	White	18	4.5	6	6	6	4.5	0.66	six hours
60	MALE	White	34	3.5	4.5	4.5	4.5	4.5	0.7	six hours
66	male	White	15	1.5	6.5	7	7	6.5	0.91	six hours
27	MALE	White	29	4	3	4.5	4	5	0.52	six hours
28	MALE	White	32	4.5	4	5.5	3	4.5	0.46	six hours
40	MALE	White	26	3	5.5	5	4	5	0.58	six hours
36	male	Asian	23	2	3	6	4	3.5	0.62	twelve hours
37	male	Asian	24	2	4	6	4.5	2.5	0.92	twelve hours
43	Female	Asian	23	2	5.5	6.5	5.5	3.5	0.77	twelve hours
63	MALE	Asian	33	2	6.5	6	5	2.5	0.68	twelve hours
34	male	Black	32	4.5	4	4	4	4.5	0.63	twelve hours
38	male	Black	32	3.5	4	4.5	4	5	0.57	twelve hours
23	Male	Black	27	4	4.5	5.5	6	4.5	0.85	twelve hours
27	Male	Black	24	2	7	7	7	7	0.82	twelve hours
28	Male	Black	17	2	4	6.5	7	6	0.72	twelve hours
30	Male	Black	25	2	4	3	5	4.5	0.82	twelve hours
40	Male	Black	17	4.5	7	7	7	4.5	0.74	twelve hours
44	male	Black	28	4.5	3.5	3.5	3.5	4	0.68	twelve hours
26	male	Hispanic	25	2	4.5	6	5.5	4	0.56	twelve hours
30	Gender-neu	Mixed	27	5	1.5	7	5.5	7	0.83	twelve hours
25	male	White	32	3	4	4	4	4	0.54	twelve hours
26	Male	White	22	4	1.5	6.5	7	6	0.79	twelve hours
68	male	White	27	1	4.5	6	6	4.5	0.51	twelve hours
26	male	White	20	4.5	3.5	4.5	6.5	5	0.69	twelve hours
27	female	White	25	1	5.5	7	4	4.5	0.76	twelve hours
30	male	White	20	1.5	3	5	3.5	2	0.67	twelve hours
31	female	White	21	3	5.5	6.5	4.5	4	0.77	twelve hours
32	female	White	13	2	7	6	4	5	0.87	twelve hours
32	female	White	15	3.5	7	7	7	7	0.64	twelve hours
33	male	White	22	6	3.5	6	6	4	0.76	twelve hours
33	male	White	25	2	5	5	6	2.5	0.73	twelve hours
34	male	White	14	5.5	4.5	6	3.5	6	0.95	twelve hours
34	male	White	33	4	3.5	4.5	4	5.5	0.53	twelve hours
35	female	White	24	5.5	6	6	5.5	4.5	0.89	twelve hours
37	male	White	22	1.5	4.5	6	6	2.5	0.74	twelve hours
39	female	White	25	1.5	6	6.5	5	4	0.58	twelve hours
39	male	White	21	1.5	3.5	6.5	5	3	0.84	twelve hours
39	male	White	15	4.5	7	6	6.5	7	0.57	twelve hours
39	male	White	32	2.5	6	4.5	6.5	5.5	0.75	twelve hours
40	male	White	31	6	4	6	4	6	0.49	twelve hours
45	female	White	16	6	6.5	6.5	5	6	0.75	twelve hours
45	male	White	16	3.5	6	6.5	6	5	0.76	twelve hours
46	female	White	21	6	5.5	7	4	4	0.37	twelve hours
46	female	White	17	4	4.5	6.5	5	4.5	0.74	twelve hours
46	female	White	17	4	4.5	6.5	5	4.5	0.79	twelve hours
46	male	White	28	4.5	5	6	4.5	6.5	0.8	twelve hours
47	male	White	19	2	6	6.5	5.5	4.5	0.93	twelve hours
48	female	White	31	4	5.5	5	1	6.5	0.85	twelve hours
54	male	White	17	2.5	6	6.5	4	3	0.71	twelve hours
55	female	White	17	5.5	6.5	6.5	5.5	5.5	0.63	twelve hours
56	female	White	26	4	6	7	6.5	5.5	0.79	twelve hours
56	female	White	15	4	6	6.5	6.5	6.5	0.78	twelve hours
58	female	White	18	1	7	7	7	6	0.69	twelve hours
59	female	White	40	1.5	4.5	4	6.5	2.5	0.7	twelve hours
59	male	White	22	1.5	6	7	7	6	0.78	twelve hours
59	male	White	24	2	3	6	1.5	3.5	0.79	twelve hours
63	female	White	14	3	7	7	3.5	4	0.85	twelve hours
63	male	White	19	2	6	3	6	4.5	0.74	twelve hours
64	male	White	22	2.5	4	4	2.5	4.5	0.56	twelve hours
64	male	White	29	5	6	5.5	6	4	0.76	twelve hours
66	male	White	13	2.5	5	4.5	6.5	3	0.74	twelve hours
82	male	White	12	4	7	5.5	6.5	6.5	0.47	twelve hours
18	Female	White	29	5	4	5	3.5	4.5	0.54	twelve hours
23	Female	White	29	1.5	5.5	6.5	3	5	0.68	twelve hours
26	female	White	25	4.5	6	6.5	2	5.5	0.85	twelve hours
27	Male	White	28	4	4.5	5	5	5.5	0.58	twelve hours
29	Female	White	15	2	7	7	6	5	0.84	twelve hours
30	Male	White	37	1.5	3	4	3.5	2	0.73	twelve hours
30	Male	White	28	4	5.5	6.5	6	5	0.74	twelve hours
31	Female	White	22	2	6	6	4.5	6	0.91	twelve hours
31	male	White	28	1	3	5	4	4.5	0.75	twelve hours
31	Male	White	25	6	2.5	4.5	5.5	4.5	0.64	twelve hours
31	Male	White	24	4.5	4.5	6	5	6	0.43	twelve hours
31	Male	White	29	3	3	6.5	6	3.5	0.72	twelve hours
33	Male	White	20	1.5	5.5	7	3	2.5	0.81	twelve hours
33	Male	White	12	6.5	7	7	7	5.5	0.83	twelve hours
34	Female	White	19	5.5	4	4.5	5	6.5	0.84	twelve hours
37	male	White	23	5	3	5.5	3.5	5	0.74	twelve hours
37	Male	White	13	2	2.5	6.5	6	6	0.79	twelve hours
38	Female	White	18	6	4.5	3	3.5	6.5	0.96	twelve hours
38	Male	White	11	6.5	7	7	7	6.5	0.8	twelve hours
43	male	White	21	2.5	5	5.5	4.5	4.5	0.79	twelve hours
43	Male	White	11	7	6	7	7	7	0.76	twelve hours
43	Male	White	25	5	3	6.5	4	5	0.56	twelve hours
44	female	White	23	3	6	5	5.5	5.5	0.83	twelve hours
44	female	White	22	4	6	5.5	5.5	5	0.79	twelve hours
44	female	White	34	3.5	3	4	4.5	4	0.63	twelve hours
44	Female	White	27	4.5	5	4.5	4.5	6	0.71	twelve hours
45	Male	White	19	3.5	6	7	5.5	3.5	0.74	twelve hours
46	Male	White	16	2	5	3.5	3	3.5	0.51	twelve hours
47	female	White	14	6.5	5	6.5	4.5	5.5	0.66	twelve hours
47	Female	White	17	2.5	5.5	6	2.5	5.5	0.63	twelve hours
47	Male	White	12	3.5	6	6	6.5	6.5	0.84	twelve hours
48	female	White	20	2	7	7	2.5	5.5	0.64	twelve hours
48	female	White	24	3.5	3.5	6	3.5	6	0.78	twelve hours
48	Male	White	15	3	6.5	7	7	4	0.68	twelve hours
50	Male	White	20	2.5	6.5	6.5	4.5	5.5	0.81	twelve hours
50	Male	White	15	7	7	7	7	7	0.89	twelve hours
52	Female	White	33	4	3.5	3.5	3.5	5	0.94	twelve hours
54	female	White	18	4	6.5	6.5	6	5	0.71	twelve hours
56	female	White	33	4	4.5	4.5	3	4	0.55	twelve hours
56	Female	White	14	2	6.5	5.5	6	6.5	0.87	twelve hours
57	Male	White	19	4	6	6	6	5.5	0.66	twelve hours
65	female	White	22	3	4.5	5.5	4.5	4.5	0.86	twelve hours
26	female	White	32	4	4	3.5	3.5	4.5	0.47	twelve hours
54	MALE	White	21	3.5	6	4	3.5	5	0.91	twelve hours
