# Supplementary material for: Forgetting faces over a week: investigating self-reported face recognition ability and personality
Source: PeerJ. 2021 Jul 16;9:e11828. doi: 10.7717/peerj.11828 (PMC8288112; doi:10.7717/peerj.11828)
Supplement: Supplemental Information 2 [file peerj-09-11828-s002.xlsx]

## Sheet: no delay
PID	Rating	Trial Type (Old=0, New=1)	Image Number	HK11	E	A	C	ES	O	Delay
1844805	1	1	62	23	1.5	6	4.5	5.5	5.5	0
1844805	1	1	26	23	1.5	6	4.5	5.5	5.5	0
1844805	5	0	27	23	1.5	6	4.5	5.5	5.5	0
1844805	1	1	65	23	1.5	6	4.5	5.5	5.5	0
1844805	1	1	36	23	1.5	6	4.5	5.5	5.5	0
1844805	5	0	54	23	1.5	6	4.5	5.5	5.5	0
1844805	1	1	46	23	1.5	6	4.5	5.5	5.5	0
1844805	4	0	48	23	1.5	6	4.5	5.5	5.5	0
1844805	2	1	29	23	1.5	6	4.5	5.5	5.5	0
1844805	2	1	11	23	1.5	6	4.5	5.5	5.5	0
1844805	2	1	4	23	1.5	6	4.5	5.5	5.5	0
1844805	2	1	16	23	1.5	6	4.5	5.5	5.5	0
1844805	4	0	25	23	1.5	6	4.5	5.5	5.5	0
1844805	2	1	24	23	1.5	6	4.5	5.5	5.5	0
1844805	4	1	77	23	1.5	6	4.5	5.5	5.5	0
1844805	2	1	71	23	1.5	6	4.5	5.5	5.5	0
1844805	4	0	55	23	1.5	6	4.5	5.5	5.5	0
1844805	2	1	3	23	1.5	6	4.5	5.5	5.5	0
1844805	2	1	75	23	1.5	6	4.5	5.5	5.5	0
1844805	5	0	13	23	1.5	6	4.5	5.5	5.5	0
1844805	5	0	5	23	1.5	6	4.5	5.5	5.5	0
1844805	4	1	60	23	1.5	6	4.5	5.5	5.5	0
1844805	5	0	1	23	1.5	6	4.5	5.5	5.5	0
1844805	2	1	74	23	1.5	6	4.5	5.5	5.5	0
1844805	2	1	49	23	1.5	6	4.5	5.5	5.5	0
1844805	2	1	31	23	1.5	6	4.5	5.5	5.5	0
1844805	4	0	8	23	1.5	6	4.5	5.5	5.5	0
1844805	2	1	78	23	1.5	6	4.5	5.5	5.5	0
1844805	4	1	64	23	1.5	6	4.5	5.5	5.5	0
1844805	4	0	79	23	1.5	6	4.5	5.5	5.5	0
1844806	3	1	46	27	5	5	6.5	5.5	5.5	0
1844806	2	1	71	27	5	5	6.5	5.5	5.5	0
1844806	4	1	16	27	5	5	6.5	5.5	5.5	0
1844806	2	0	79	27	5	5	6.5	5.5	5.5	0
1844806	2	1	31	27	5	5	6.5	5.5	5.5	0
1844806	5	0	55	27	5	5	6.5	5.5	5.5	0
1844806	4	1	62	27	5	5	6.5	5.5	5.5	0
1844806	4	1	3	27	5	5	6.5	5.5	5.5	0
1844806	5	0	54	27	5	5	6.5	5.5	5.5	0
1844806	5	0	27	27	5	5	6.5	5.5	5.5	0
1844806	3	1	75	27	5	5	6.5	5.5	5.5	0
1844806	4	0	13	27	5	5	6.5	5.5	5.5	0
1844806	3	1	65	27	5	5	6.5	5.5	5.5	0
1844806	2	1	24	27	5	5	6.5	5.5	5.5	0
1844806	3	0	5	27	5	5	6.5	5.5	5.5	0
1844806	3	1	4	27	5	5	6.5	5.5	5.5	0
1844806	2	1	11	27	5	5	6.5	5.5	5.5	0
1844806	2	1	78	27	5	5	6.5	5.5	5.5	0
1844806	4	1	49	27	5	5	6.5	5.5	5.5	0
1844806	5	1	74	27	5	5	6.5	5.5	5.5	0
1844806	4	1	77	27	5	5	6.5	5.5	5.5	0
1844806	5	0	1	27	5	5	6.5	5.5	5.5	0
1844806	3	1	29	27	5	5	6.5	5.5	5.5	0
1844806	2	1	36	27	5	5	6.5	5.5	5.5	0
1844806	2	1	64	27	5	5	6.5	5.5	5.5	0
1844806	2	0	25	27	5	5	6.5	5.5	5.5	0
1844806	3	0	48	27	5	5	6.5	5.5	5.5	0
1844806	4	1	26	27	5	5	6.5	5.5	5.5	0
1844806	4	1	60	27	5	5	6.5	5.5	5.5	0
1844806	4	0	8	27	5	5	6.5	5.5	5.5	0
1844808	1	0	79	32	3	5	4	4	4	0
1844808	1	1	31	32	3	5	4	4	4	0
1844808	4	0	54	32	3	5	4	4	4	0
1844808	2	1	77	32	3	5	4	4	4	0
1844808	1	1	16	32	3	5	4	4	4	0
1844808	1	1	24	32	3	5	4	4	4	0
1844808	1	1	60	32	3	5	4	4	4	0
1844808	3	1	4	32	3	5	4	4	4	0
1844808	2	1	78	32	3	5	4	4	4	0
1844808	2	0	48	32	3	5	4	4	4	0
1844808	4	1	3	32	3	5	4	4	4	0
1844808	4	0	13	32	3	5	4	4	4	0
1844808	2	1	46	32	3	5	4	4	4	0
1844808	2	0	55	32	3	5	4	4	4	0
1844808	4	1	74	32	3	5	4	4	4	0
1844808	4	0	5	32	3	5	4	4	4	0
1844808	2	1	49	32	3	5	4	4	4	0
1844808	2	1	71	32	3	5	4	4	4	0
1844808	2	1	11	32	3	5	4	4	4	0
1844808	2	1	62	32	3	5	4	4	4	0
1844808	2	0	25	32	3	5	4	4	4	0
1844808	1	0	1	32	3	5	4	4	4	0
1844808	2	1	65	32	3	5	4	4	4	0
1844808	2	1	36	32	3	5	4	4	4	0
1844808	4	0	27	32	3	5	4	4	4	0
1844808	2	1	29	32	3	5	4	4	4	0
1844808	2	1	26	32	3	5	4	4	4	0
1844808	2	0	8	32	3	5	4	4	4	0
1844808	2	1	64	32	3	5	4	4	4	0
1844808	2	1	75	32	3	5	4	4	4	0
1844809	1	1	65	21	4	5.5	6.5	6	6.5	0
1844809	1	1	62	21	4	5.5	6.5	6	6.5	0
1844809	1	1	16	21	4	5.5	6.5	6	6.5	0
1844809	5	0	55	21	4	5.5	6.5	6	6.5	0
1844809	1	1	36	21	4	5.5	6.5	6	6.5	0
1844809	1	1	29	21	4	5.5	6.5	6	6.5	0
1844809	1	1	74	21	4	5.5	6.5	6	6.5	0
1844809	5	0	25	21	4	5.5	6.5	6	6.5	0
1844809	1	1	3	21	4	5.5	6.5	6	6.5	0
1844809	5	0	54	21	4	5.5	6.5	6	6.5	0
1844809	5	0	48	21	4	5.5	6.5	6	6.5	0
1844809	1	1	71	21	4	5.5	6.5	6	6.5	0
1844809	4	0	79	21	4	5.5	6.5	6	6.5	0
1844809	1	1	78	21	4	5.5	6.5	6	6.5	0
1844809	1	1	4	21	4	5.5	6.5	6	6.5	0
1844809	1	1	77	21	4	5.5	6.5	6	6.5	0
1844809	1	1	11	21	4	5.5	6.5	6	6.5	0
1844809	1	0	5	21	4	5.5	6.5	6	6.5	0
1844809	2	1	75	21	4	5.5	6.5	6	6.5	0
1844809	1	1	64	21	4	5.5	6.5	6	6.5	0
1844809	5	0	27	21	4	5.5	6.5	6	6.5	0
1844809	1	1	60	21	4	5.5	6.5	6	6.5	0
1844809	1	1	31	21	4	5.5	6.5	6	6.5	0
1844809	5	0	13	21	4	5.5	6.5	6	6.5	0
1844809	3	1	26	21	4	5.5	6.5	6	6.5	0
1844809	1	1	49	21	4	5.5	6.5	6	6.5	0
1844809	1	0	8	21	4	5.5	6.5	6	6.5	0
1844809	4	0	1	21	4	5.5	6.5	6	6.5	0
1844809	1	1	46	21	4	5.5	6.5	6	6.5	0
1844809	1	1	24	21	4	5.5	6.5	6	6.5	0
1844810	4	0	48	13	6	4.5	7	5.5	6.5	0
1844810	1	1	24	13	6	4.5	7	5.5	6.5	0
1844810	5	0	13	13	6	4.5	7	5.5	6.5	0
1844810	1	1	49	13	6	4.5	7	5.5	6.5	0
1844810	1	1	29	13	6	4.5	7	5.5	6.5	0
1844810	1	1	31	13	6	4.5	7	5.5	6.5	0
1844810	1	1	64	13	6	4.5	7	5.5	6.5	0
1844810	1	1	77	13	6	4.5	7	5.5	6.5	0
1844810	4	0	54	13	6	4.5	7	5.5	6.5	0
1844810	5	0	8	13	6	4.5	7	5.5	6.5	0
1844810	1	1	78	13	6	4.5	7	5.5	6.5	0
1844810	2	1	46	13	6	4.5	7	5.5	6.5	0
1844810	2	1	75	13	6	4.5	7	5.5	6.5	0
1844810	4	0	55	13	6	4.5	7	5.5	6.5	0
1844810	1	1	36	13	6	4.5	7	5.5	6.5	0
1844810	4	0	25	13	6	4.5	7	5.5	6.5	0
1844810	1	1	26	13	6	4.5	7	5.5	6.5	0
1844810	1	1	65	13	6	4.5	7	5.5	6.5	0
1844810	2	1	4	13	6	4.5	7	5.5	6.5	0
1844810	2	1	62	13	6	4.5	7	5.5	6.5	0
1844810	1	1	60	13	6	4.5	7	5.5	6.5	0
1844810	1	0	5	13	6	4.5	7	5.5	6.5	0
1844810	5	0	1	13	6	4.5	7	5.5	6.5	0
1844810	1	1	71	13	6	4.5	7	5.5	6.5	0
1844810	5	0	27	13	6	4.5	7	5.5	6.5	0
1844810	1	1	3	13	6	4.5	7	5.5	6.5	0
1844810	2	0	79	13	6	4.5	7	5.5	6.5	0
1844810	1	1	11	13	6	4.5	7	5.5	6.5	0
1844810	1	1	16	13	6	4.5	7	5.5	6.5	0
1844810	1	1	74	13	6	4.5	7	5.5	6.5	0
1844811	1	1	78	18	1.5	5	5	3.5	6	0
1844811	1	1	71	18	1.5	5	5	3.5	6	0
1844811	1	1	77	18	1.5	5	5	3.5	6	0
1844811	1	1	64	18	1.5	5	5	3.5	6	0
1844811	1	1	16	18	1.5	5	5	3.5	6	0
1844811	4	0	55	18	1.5	5	5	3.5	6	0
1844811	2	1	4	18	1.5	5	5	3.5	6	0
1844811	2	0	1	18	1.5	5	5	3.5	6	0
1844811	2	1	74	18	1.5	5	5	3.5	6	0
1844811	4	0	5	18	1.5	5	5	3.5	6	0
1844811	5	0	48	18	1.5	5	5	3.5	6	0
1844811	2	1	65	18	1.5	5	5	3.5	6	0
1844811	2	1	24	18	1.5	5	5	3.5	6	0
1844811	5	0	54	18	1.5	5	5	3.5	6	0
1844811	3	1	62	18	1.5	5	5	3.5	6	0
1844811	1	0	79	18	1.5	5	5	3.5	6	0
1844811	2	1	49	18	1.5	5	5	3.5	6	0
1844811	5	0	13	18	1.5	5	5	3.5	6	0
1844811	5	0	8	18	1.5	5	5	3.5	6	0
1844811	2	1	31	18	1.5	5	5	3.5	6	0
1844811	5	0	25	18	1.5	5	5	3.5	6	0
1844811	1	1	26	18	1.5	5	5	3.5	6	0
1844811	5	0	27	18	1.5	5	5	3.5	6	0
1844811	1	1	46	18	1.5	5	5	3.5	6	0
1844811	1	1	36	18	1.5	5	5	3.5	6	0
1844811	1	1	29	18	1.5	5	5	3.5	6	0
1844811	4	1	3	18	1.5	5	5	3.5	6	0
1844811	1	1	75	18	1.5	5	5	3.5	6	0
1844811	1	1	11	18	1.5	5	5	3.5	6	0
1844811	1	1	60	18	1.5	5	5	3.5	6	0
1844814	2	0	1	15	6	1.5	4.5	6	4	0
1844814	3	1	78	15	6	1.5	4.5	6	4	0
1844814	1	1	31	15	6	1.5	4.5	6	4	0
1844814	1	1	3	15	6	1.5	4.5	6	4	0
1844814	4	0	13	15	6	1.5	4.5	6	4	0
1844814	1	1	71	15	6	1.5	4.5	6	4	0
1844814	4	1	74	15	6	1.5	4.5	6	4	0
1844814	2	1	65	15	6	1.5	4.5	6	4	0
1844814	2	1	60	15	6	1.5	4.5	6	4	0
1844814	1	0	25	15	6	1.5	4.5	6	4	0
1844814	5	0	54	15	6	1.5	4.5	6	4	0
1844814	3	0	8	15	6	1.5	4.5	6	4	0
1844814	2	1	4	15	6	1.5	4.5	6	4	0
1844814	1	0	48	15	6	1.5	4.5	6	4	0
1844814	1	0	79	15	6	1.5	4.5	6	4	0
1844814	4	0	27	15	6	1.5	4.5	6	4	0
1844814	5	0	55	15	6	1.5	4.5	6	4	0
1844814	1	1	64	15	6	1.5	4.5	6	4	0
1844814	3	1	75	15	6	1.5	4.5	6	4	0
1844814	2	1	24	15	6	1.5	4.5	6	4	0
1844814	2	1	16	15	6	1.5	4.5	6	4	0
1844814	1	0	5	15	6	1.5	4.5	6	4	0
1844814	2	1	26	15	6	1.5	4.5	6	4	0
1844814	1	1	11	15	6	1.5	4.5	6	4	0
1844814	1	1	36	15	6	1.5	4.5	6	4	0
1844814	2	1	29	15	6	1.5	4.5	6	4	0
1844814	4	1	62	15	6	1.5	4.5	6	4	0
1844814	1	1	77	15	6	1.5	4.5	6	4	0
1844814	1	1	49	15	6	1.5	4.5	6	4	0
1844814	2	1	46	15	6	1.5	4.5	6	4	0
1844816	5	1	64	11	7	7	7	7	4	0
1844816	1	1	71	11	7	7	7	7	4	0
1844816	2	1	78	11	7	7	7	7	4	0
1844816	5	1	65	11	7	7	7	7	4	0
1844816	2	1	31	11	7	7	7	7	4	0
1844816	5	0	8	11	7	7	7	7	4	0
1844816	2	1	26	11	7	7	7	7	4	0
1844816	2	1	62	11	7	7	7	7	4	0
1844816	5	1	75	11	7	7	7	7	4	0
1844816	2	0	54	11	7	7	7	7	4	0
1844816	5	0	1	11	7	7	7	7	4	0
1844816	2	1	24	11	7	7	7	7	4	0
1844816	2	0	55	11	7	7	7	7	4	0
1844816	2	1	16	11	7	7	7	7	4	0
1844816	5	0	5	11	7	7	7	7	4	0
1844816	2	1	74	11	7	7	7	7	4	0
1844816	2	1	11	11	7	7	7	7	4	0
1844816	5	0	25	11	7	7	7	7	4	0
1844816	2	1	77	11	7	7	7	7	4	0
1844816	5	1	60	11	7	7	7	7	4	0
1844816	5	1	29	11	7	7	7	7	4	0
1844816	5	1	4	11	7	7	7	7	4	0
1844816	2	1	36	11	7	7	7	7	4	0
1844816	5	1	49	11	7	7	7	7	4	0
1844816	5	0	48	11	7	7	7	7	4	0
1844816	5	0	13	11	7	7	7	7	4	0
1844816	2	0	79	11	7	7	7	7	4	0
1844816	5	1	3	11	7	7	7	7	4	0
1844816	2	1	46	11	7	7	7	7	4	0
1844816	5	0	27	11	7	7	7	7	4	0
1844817	4	0	1	25	4.5	3.5	5	4.5	4.5	0
1844817	2	1	74	25	4.5	3.5	5	4.5	4.5	0
1844817	2	1	26	25	4.5	3.5	5	4.5	4.5	0
1844817	2	1	46	25	4.5	3.5	5	4.5	4.5	0
1844817	4	0	48	25	4.5	3.5	5	4.5	4.5	0
1844817	2	1	65	25	4.5	3.5	5	4.5	4.5	0
1844817	2	0	54	25	4.5	3.5	5	4.5	4.5	0
1844817	2	1	71	25	4.5	3.5	5	4.5	4.5	0
1844817	2	1	78	25	4.5	3.5	5	4.5	4.5	0
1844817	2	1	4	25	4.5	3.5	5	4.5	4.5	0
1844817	4	0	79	25	4.5	3.5	5	4.5	4.5	0
1844817	2	1	11	25	4.5	3.5	5	4.5	4.5	0
1844817	2	1	77	25	4.5	3.5	5	4.5	4.5	0
1844817	2	1	29	25	4.5	3.5	5	4.5	4.5	0
1844817	2	1	49	25	4.5	3.5	5	4.5	4.5	0
1844817	4	0	27	25	4.5	3.5	5	4.5	4.5	0
1844817	2	1	31	25	4.5	3.5	5	4.5	4.5	0
1844817	2	1	60	25	4.5	3.5	5	4.5	4.5	0
1844817	4	0	13	25	4.5	3.5	5	4.5	4.5	0
1844817	2	1	36	25	4.5	3.5	5	4.5	4.5	0
1844817	2	1	3	25	4.5	3.5	5	4.5	4.5	0
1844817	4	0	5	25	4.5	3.5	5	4.5	4.5	0
1844817	2	1	24	25	4.5	3.5	5	4.5	4.5	0
1844817	2	1	75	25	4.5	3.5	5	4.5	4.5	0
1844817	2	0	55	25	4.5	3.5	5	4.5	4.5	0
1844817	4	0	25	25	4.5	3.5	5	4.5	4.5	0
1844817	2	1	16	25	4.5	3.5	5	4.5	4.5	0
1844817	2	0	8	25	4.5	3.5	5	4.5	4.5	0
1844817	2	1	64	25	4.5	3.5	5	4.5	4.5	0
1844817	2	1	62	25	4.5	3.5	5	4.5	4.5	0
1844818	1	1	3	22	1.5	7	6.5	7	4.5	0
1844818	1	1	62	22	1.5	7	6.5	7	4.5	0
1844818	1	1	78	22	1.5	7	6.5	7	4.5	0
1844818	1	1	65	22	1.5	7	6.5	7	4.5	0
1844818	4	0	54	22	1.5	7	6.5	7	4.5	0
1844818	4	1	11	22	1.5	7	6.5	7	4.5	0
1844818	2	1	16	22	1.5	7	6.5	7	4.5	0
1844818	1	1	29	22	1.5	7	6.5	7	4.5	0
1844818	4	0	8	22	1.5	7	6.5	7	4.5	0
1844818	5	0	27	22	1.5	7	6.5	7	4.5	0
1844818	2	1	24	22	1.5	7	6.5	7	4.5	0
1844818	1	1	71	22	1.5	7	6.5	7	4.5	0
1844818	5	0	25	22	1.5	7	6.5	7	4.5	0
1844818	2	1	36	22	1.5	7	6.5	7	4.5	0
1844818	1	1	64	22	1.5	7	6.5	7	4.5	0
1844818	1	1	4	22	1.5	7	6.5	7	4.5	0
1844818	1	0	5	22	1.5	7	6.5	7	4.5	0
1844818	5	0	13	22	1.5	7	6.5	7	4.5	0
1844818	4	0	1	22	1.5	7	6.5	7	4.5	0
1844818	1	1	46	22	1.5	7	6.5	7	4.5	0
1844818	1	1	49	22	1.5	7	6.5	7	4.5	0
1844818	1	0	55	22	1.5	7	6.5	7	4.5	0
1844818	5	0	48	22	1.5	7	6.5	7	4.5	0
1844818	1	1	74	22	1.5	7	6.5	7	4.5	0
1844818	1	1	31	22	1.5	7	6.5	7	4.5	0
1844818	1	1	77	22	1.5	7	6.5	7	4.5	0
1844818	1	1	60	22	1.5	7	6.5	7	4.5	0
1844818	4	1	75	22	1.5	7	6.5	7	4.5	0
1844818	2	1	26	22	1.5	7	6.5	7	4.5	0
1844818	2	0	79	22	1.5	7	6.5	7	4.5	0
1844819	1	1	62	12	5	6	4	5	5.5	0
1844819	1	1	16	12	5	6	4	5	5.5	0
1844819	5	0	27	12	5	6	4	5	5.5	0
1844819	1	1	71	12	5	6	4	5	5.5	0
1844819	2	1	49	12	5	6	4	5	5.5	0
1844819	5	0	25	12	5	6	4	5	5.5	0
1844819	3	1	74	12	5	6	4	5	5.5	0
1844819	3	0	54	12	5	6	4	5	5.5	0
1844819	1	0	55	12	5	6	4	5	5.5	0
1844819	1	1	31	12	5	6	4	5	5.5	0
1844819	1	1	3	12	5	6	4	5	5.5	0
1844819	1	1	29	12	5	6	4	5	5.5	0
1844819	1	1	4	12	5	6	4	5	5.5	0
1844819	4	0	48	12	5	6	4	5	5.5	0
1844819	1	1	36	12	5	6	4	5	5.5	0
1844819	1	1	77	12	5	6	4	5	5.5	0
1844819	4	1	26	12	5	6	4	5	5.5	0
1844819	1	1	11	12	5	6	4	5	5.5	0
1844819	1	1	78	12	5	6	4	5	5.5	0
1844819	1	1	24	12	5	6	4	5	5.5	0
1844819	1	1	75	12	5	6	4	5	5.5	0
1844819	5	0	1	12	5	6	4	5	5.5	0
1844819	1	1	64	12	5	6	4	5	5.5	0
1844819	1	1	46	12	5	6	4	5	5.5	0
1844819	1	1	60	12	5	6	4	5	5.5	0
1844819	1	0	8	12	5	6	4	5	5.5	0
1844819	5	0	13	12	5	6	4	5	5.5	0
1844819	1	1	65	12	5	6	4	5	5.5	0
1844819	4	0	79	12	5	6	4	5	5.5	0
1844819	5	0	5	12	5	6	4	5	5.5	0
1844820	2	0	54	23	3	4.5	6	4.5	5.5	0
1844820	4	1	4	23	3	4.5	6	4.5	5.5	0
1844820	1	1	65	23	3	4.5	6	4.5	5.5	0
1844820	5	1	36	23	3	4.5	6	4.5	5.5	0
1844820	2	0	79	23	3	4.5	6	4.5	5.5	0
1844820	5	0	13	23	3	4.5	6	4.5	5.5	0
1844820	3	0	8	23	3	4.5	6	4.5	5.5	0
1844820	2	1	64	23	3	4.5	6	4.5	5.5	0
1844820	2	1	16	23	3	4.5	6	4.5	5.5	0
1844820	2	1	29	23	3	4.5	6	4.5	5.5	0
1844820	5	0	48	23	3	4.5	6	4.5	5.5	0
1844820	4	1	60	23	3	4.5	6	4.5	5.5	0
1844820	3	0	5	23	3	4.5	6	4.5	5.5	0
1844820	5	0	55	23	3	4.5	6	4.5	5.5	0
1844820	3	1	74	23	3	4.5	6	4.5	5.5	0
1844820	5	0	25	23	3	4.5	6	4.5	5.5	0
1844820	1	1	31	23	3	4.5	6	4.5	5.5	0
1844820	3	1	78	23	3	4.5	6	4.5	5.5	0
1844820	1	1	3	23	3	4.5	6	4.5	5.5	0
1844820	3	1	71	23	3	4.5	6	4.5	5.5	0
1844820	2	1	26	23	3	4.5	6	4.5	5.5	0
1844820	2	1	62	23	3	4.5	6	4.5	5.5	0
1844820	2	1	46	23	3	4.5	6	4.5	5.5	0
1844820	3	1	49	23	3	4.5	6	4.5	5.5	0
1844820	3	0	1	23	3	4.5	6	4.5	5.5	0
1844820	4	1	75	23	3	4.5	6	4.5	5.5	0
1844820	3	1	77	23	3	4.5	6	4.5	5.5	0
1844820	1	1	24	23	3	4.5	6	4.5	5.5	0
1844820	1	0	27	23	3	4.5	6	4.5	5.5	0
1844820	3	1	11	23	3	4.5	6	4.5	5.5	0
1844822	4	0	55	19	5	4.5	6	6	5.5	0
1844822	4	0	5	19	5	4.5	6	6	5.5	0
1844822	4	0	25	19	5	4.5	6	6	5.5	0
1844822	2	1	60	19	5	4.5	6	6	5.5	0
1844822	2	1	75	19	5	4.5	6	6	5.5	0
1844822	2	1	46	19	5	4.5	6	6	5.5	0
1844822	2	1	4	19	5	4.5	6	6	5.5	0
1844822	2	1	49	19	5	4.5	6	6	5.5	0
1844822	4	0	48	19	5	4.5	6	6	5.5	0
1844822	2	1	3	19	5	4.5	6	6	5.5	0
1844822	1	1	31	19	5	4.5	6	6	5.5	0
1844822	2	1	74	19	5	4.5	6	6	5.5	0
1844822	2	1	62	19	5	4.5	6	6	5.5	0
1844822	2	1	11	19	5	4.5	6	6	5.5	0
1844822	2	1	24	19	5	4.5	6	6	5.5	0
1844822	4	0	8	19	5	4.5	6	6	5.5	0
1844822	2	1	26	19	5	4.5	6	6	5.5	0
1844822	2	1	77	19	5	4.5	6	6	5.5	0
1844822	2	1	29	19	5	4.5	6	6	5.5	0
1844822	2	1	71	19	5	4.5	6	6	5.5	0
1844822	2	1	36	19	5	4.5	6	6	5.5	0
1844822	4	0	13	19	5	4.5	6	6	5.5	0
1844822	4	0	27	19	5	4.5	6	6	5.5	0
1844822	4	0	54	19	5	4.5	6	6	5.5	0
1844822	2	1	64	19	5	4.5	6	6	5.5	0
1844822	4	0	1	19	5	4.5	6	6	5.5	0
1844822	1	1	65	19	5	4.5	6	6	5.5	0
1844822	1	1	16	19	5	4.5	6	6	5.5	0
1844822	1	1	78	19	5	4.5	6	6	5.5	0
1844822	4	0	79	19	5	4.5	6	6	5.5	0
1844823	1	1	4	35	5	2.5	5	1.5	4	0
1844823	5	1	3	35	5	2.5	5	1.5	4	0
1844823	1	1	71	35	5	2.5	5	1.5	4	0
1844823	2	1	16	35	5	2.5	5	1.5	4	0
1844823	3	0	79	35	5	2.5	5	1.5	4	0
1844823	1	1	78	35	5	2.5	5	1.5	4	0
1844823	4	0	54	35	5	2.5	5	1.5	4	0
1844823	5	0	8	35	5	2.5	5	1.5	4	0
1844823	2	1	24	35	5	2.5	5	1.5	4	0
1844823	3	1	62	35	5	2.5	5	1.5	4	0
1844823	4	0	5	35	5	2.5	5	1.5	4	0
1844823	2	1	26	35	5	2.5	5	1.5	4	0
1844823	2	1	46	35	5	2.5	5	1.5	4	0
1844823	5	0	25	35	5	2.5	5	1.5	4	0
1844823	2	1	75	35	5	2.5	5	1.5	4	0
1844823	1	1	60	35	5	2.5	5	1.5	4	0
1844823	2	1	74	35	5	2.5	5	1.5	4	0
1844823	2	0	13	35	5	2.5	5	1.5	4	0
1844823	2	1	77	35	5	2.5	5	1.5	4	0
1844823	2	0	48	35	5	2.5	5	1.5	4	0
1844823	2	1	11	35	5	2.5	5	1.5	4	0
1844823	2	1	31	35	5	2.5	5	1.5	4	0
1844823	1	0	27	35	5	2.5	5	1.5	4	0
1844823	3	0	55	35	5	2.5	5	1.5	4	0
1844823	3	0	1	35	5	2.5	5	1.5	4	0
1844823	2	1	29	35	5	2.5	5	1.5	4	0
1844823	2	1	64	35	5	2.5	5	1.5	4	0
1844823	2	1	36	35	5	2.5	5	1.5	4	0
1844823	2	1	49	35	5	2.5	5	1.5	4	0
1844823	4	1	65	35	5	2.5	5	1.5	4	0
1844824	4	1	49	32	4	4	3.5	3.5	4	0
1844824	2	1	26	32	4	4	3.5	3.5	4	0
1844824	2	1	3	32	4	4	3.5	3.5	4	0
1844824	2	1	31	32	4	4	3.5	3.5	4	0
1844824	2	1	24	32	4	4	3.5	3.5	4	0
1844824	2	1	64	32	4	4	3.5	3.5	4	0
1844824	5	0	27	32	4	4	3.5	3.5	4	0
1844824	2	1	60	32	4	4	3.5	3.5	4	0
1844824	2	1	29	32	4	4	3.5	3.5	4	0
1844824	4	1	75	32	4	4	3.5	3.5	4	0
1844824	2	1	65	32	4	4	3.5	3.5	4	0
1844824	4	0	48	32	4	4	3.5	3.5	4	0
1844824	4	1	74	32	4	4	3.5	3.5	4	0
1844824	4	1	46	32	4	4	3.5	3.5	4	0
1844824	2	0	55	32	4	4	3.5	3.5	4	0
1844824	2	0	54	32	4	4	3.5	3.5	4	0
1844824	5	0	13	32	4	4	3.5	3.5	4	0
1844824	2	0	5	32	4	4	3.5	3.5	4	0
1844824	4	0	1	32	4	4	3.5	3.5	4	0
1844824	2	1	78	32	4	4	3.5	3.5	4	0
1844824	2	1	11	32	4	4	3.5	3.5	4	0
1844824	2	1	36	32	4	4	3.5	3.5	4	0
1844824	4	1	62	32	4	4	3.5	3.5	4	0
1844824	2	1	77	32	4	4	3.5	3.5	4	0
1844824	4	0	79	32	4	4	3.5	3.5	4	0
1844824	2	1	71	32	4	4	3.5	3.5	4	0
1844824	4	1	16	32	4	4	3.5	3.5	4	0
1844824	4	0	8	32	4	4	3.5	3.5	4	0
1844824	2	0	25	32	4	4	3.5	3.5	4	0
1844824	4	1	4	32	4	4	3.5	3.5	4	0
1844826	4	1	26	33	4.5	4	5	4.5	4.5	0
1844826	4	0	8	33	4.5	4	5	4.5	4.5	0
1844826	2	1	77	33	4.5	4	5	4.5	4.5	0
1844826	4	1	71	33	4.5	4	5	4.5	4.5	0
1844826	4	1	16	33	4.5	4	5	4.5	4.5	0
1844826	2	1	64	33	4.5	4	5	4.5	4.5	0
1844826	2	0	79	33	4.5	4	5	4.5	4.5	0
1844826	4	1	65	33	4.5	4	5	4.5	4.5	0
1844826	4	0	1	33	4.5	4	5	4.5	4.5	0
1844826	2	1	31	33	4.5	4	5	4.5	4.5	0
1844826	2	1	74	33	4.5	4	5	4.5	4.5	0
1844826	4	1	36	33	4.5	4	5	4.5	4.5	0
1844826	4	0	54	33	4.5	4	5	4.5	4.5	0
1844826	2	1	29	33	4.5	4	5	4.5	4.5	0
1844826	2	1	46	33	4.5	4	5	4.5	4.5	0
1844826	4	1	75	33	4.5	4	5	4.5	4.5	0
1844826	4	1	24	33	4.5	4	5	4.5	4.5	0
1844826	4	1	4	33	4.5	4	5	4.5	4.5	0
1844826	4	0	55	33	4.5	4	5	4.5	4.5	0
1844826	4	1	49	33	4.5	4	5	4.5	4.5	0
1844826	2	1	11	33	4.5	4	5	4.5	4.5	0
1844826	3	0	5	33	4.5	4	5	4.5	4.5	0
1844826	4	0	27	33	4.5	4	5	4.5	4.5	0
1844826	4	1	3	33	4.5	4	5	4.5	4.5	0
1844826	2	0	25	33	4.5	4	5	4.5	4.5	0
1844826	2	0	13	33	4.5	4	5	4.5	4.5	0
1844826	2	1	62	33	4.5	4	5	4.5	4.5	0
1844826	4	1	60	33	4.5	4	5	4.5	4.5	0
1844826	4	1	78	33	4.5	4	5	4.5	4.5	0
1844826	4	0	48	33	4.5	4	5	4.5	4.5	0
1844830	4	0	54	32	3.5	5	2	4	3.5	0
1844830	2	0	8	32	3.5	5	2	4	3.5	0
1844830	2	1	46	32	3.5	5	2	4	3.5	0
1844830	2	1	4	32	3.5	5	2	4	3.5	0
1844830	2	0	48	32	3.5	5	2	4	3.5	0
1844830	2	1	16	32	3.5	5	2	4	3.5	0
1844830	2	1	71	32	3.5	5	2	4	3.5	0
1844830	2	1	60	32	3.5	5	2	4	3.5	0
1844830	4	0	55	32	3.5	5	2	4	3.5	0
1844830	2	1	31	32	3.5	5	2	4	3.5	0
1844830	4	1	62	32	3.5	5	2	4	3.5	0
1844830	2	0	79	32	3.5	5	2	4	3.5	0
1844830	2	1	75	32	3.5	5	2	4	3.5	0
1844830	2	1	64	32	3.5	5	2	4	3.5	0
1844830	4	0	1	32	3.5	5	2	4	3.5	0
1844830	2	1	65	32	3.5	5	2	4	3.5	0
1844830	4	0	27	32	3.5	5	2	4	3.5	0
1844830	4	0	25	32	3.5	5	2	4	3.5	0
1844830	4	0	13	32	3.5	5	2	4	3.5	0
1844830	4	0	5	32	3.5	5	2	4	3.5	0
1844830	2	1	74	32	3.5	5	2	4	3.5	0
1844830	2	1	24	32	3.5	5	2	4	3.5	0
1844830	2	1	78	32	3.5	5	2	4	3.5	0
1844830	2	1	29	32	3.5	5	2	4	3.5	0
1844830	2	1	3	32	3.5	5	2	4	3.5	0
1844830	2	1	11	32	3.5	5	2	4	3.5	0
1844830	2	1	26	32	3.5	5	2	4	3.5	0
1844830	2	1	36	32	3.5	5	2	4	3.5	0
1844830	2	1	77	32	3.5	5	2	4	3.5	0
1844830	2	1	49	32	3.5	5	2	4	3.5	0
1844833	4	0	1	32	4	4	4	4	4.5	0
1844833	4	1	36	32	4	4	4	4	4.5	0
1844833	4	1	49	32	4	4	4	4	4.5	0
1844833	4	1	71	32	4	4	4	4	4.5	0
1844833	4	1	29	32	4	4	4	4	4.5	0
1844833	4	1	46	32	4	4	4	4	4.5	0
1844833	4	1	62	32	4	4	4	4	4.5	0
1844833	4	1	11	32	4	4	4	4	4.5	0
1844833	4	1	16	32	4	4	4	4	4.5	0
1844833	4	0	48	32	4	4	4	4	4.5	0
1844833	4	1	65	32	4	4	4	4	4.5	0
1844833	4	1	74	32	4	4	4	4	4.5	0
1844833	4	1	31	32	4	4	4	4	4.5	0
1844833	4	1	77	32	4	4	4	4	4.5	0
1844833	4	0	5	32	4	4	4	4	4.5	0
1844833	4	0	8	32	4	4	4	4	4.5	0
1844833	4	0	13	32	4	4	4	4	4.5	0
1844833	4	1	64	32	4	4	4	4	4.5	0
1844833	4	1	24	32	4	4	4	4	4.5	0
1844833	4	0	55	32	4	4	4	4	4.5	0
1844833	3	1	60	32	4	4	4	4	4.5	0
1844833	4	0	54	32	4	4	4	4	4.5	0
1844833	4	1	78	32	4	4	4	4	4.5	0
1844833	4	1	4	32	4	4	4	4	4.5	0
1844833	4	1	75	32	4	4	4	4	4.5	0
1844833	4	1	3	32	4	4	4	4	4.5	0
1844833	4	0	25	32	4	4	4	4	4.5	0
1844833	4	0	79	32	4	4	4	4	4.5	0
1844833	4	0	27	32	4	4	4	4	4.5	0
1844833	4	1	26	32	4	4	4	4	4.5	0
1844834	3	1	11	34	4.5	5.5	4.5	4	5.5	0
1844834	4	0	79	34	4.5	5.5	4.5	4	5.5	0
1844834	2	1	49	34	4.5	5.5	4.5	4	5.5	0
1844834	4	0	48	34	4.5	5.5	4.5	4	5.5	0
1844834	5	0	8	34	4.5	5.5	4.5	4	5.5	0
1844834	4	1	74	34	4.5	5.5	4.5	4	5.5	0
1844834	5	0	13	34	4.5	5.5	4.5	4	5.5	0
1844834	5	0	25	34	4.5	5.5	4.5	4	5.5	0
1844834	2	1	77	34	4.5	5.5	4.5	4	5.5	0
1844834	2	1	71	34	4.5	5.5	4.5	4	5.5	0
1844834	2	1	24	34	4.5	5.5	4.5	4	5.5	0
1844834	5	1	26	34	4.5	5.5	4.5	4	5.5	0
1844834	4	1	46	34	4.5	5.5	4.5	4	5.5	0
1844834	3	1	16	34	4.5	5.5	4.5	4	5.5	0
1844834	2	1	36	34	4.5	5.5	4.5	4	5.5	0
1844834	2	0	5	34	4.5	5.5	4.5	4	5.5	0
1844834	2	1	65	34	4.5	5.5	4.5	4	5.5	0
1844834	3	1	29	34	4.5	5.5	4.5	4	5.5	0
1844834	2	0	54	34	4.5	5.5	4.5	4	5.5	0
1844834	2	1	75	34	4.5	5.5	4.5	4	5.5	0
1844834	4	0	27	34	4.5	5.5	4.5	4	5.5	0
1844834	5	1	60	34	4.5	5.5	4.5	4	5.5	0
1844834	2	1	64	34	4.5	5.5	4.5	4	5.5	0
1844834	2	1	4	34	4.5	5.5	4.5	4	5.5	0
1844834	2	1	31	34	4.5	5.5	4.5	4	5.5	0
1844834	2	0	1	34	4.5	5.5	4.5	4	5.5	0
1844834	3	1	78	34	4.5	5.5	4.5	4	5.5	0
1844834	4	0	55	34	4.5	5.5	4.5	4	5.5	0
1844834	4	1	3	34	4.5	5.5	4.5	4	5.5	0
1844834	2	1	62	34	4.5	5.5	4.5	4	5.5	0
1844836	1	1	62	11	4	6.5	5	7	6	0
1844836	1	1	60	11	4	6.5	5	7	6	0
1844836	1	1	78	11	4	6.5	5	7	6	0
1844836	4	0	8	11	4	6.5	5	7	6	0
1844836	1	1	74	11	4	6.5	5	7	6	0
1844836	3	0	54	11	4	6.5	5	7	6	0
1844836	4	0	79	11	4	6.5	5	7	6	0
1844836	2	1	4	11	4	6.5	5	7	6	0
1844836	1	1	31	11	4	6.5	5	7	6	0
1844836	1	1	11	11	4	6.5	5	7	6	0
1844836	2	1	71	11	4	6.5	5	7	6	0
1844836	5	0	48	11	4	6.5	5	7	6	0
1844836	1	0	1	11	4	6.5	5	7	6	0
1844836	1	1	26	11	4	6.5	5	7	6	0
1844836	3	0	5	11	4	6.5	5	7	6	0
1844836	1	1	46	11	4	6.5	5	7	6	0
1844836	4	1	16	11	4	6.5	5	7	6	0
1844836	1	1	75	11	4	6.5	5	7	6	0
1844836	5	0	13	11	4	6.5	5	7	6	0
1844836	1	1	29	11	4	6.5	5	7	6	0
1844836	1	1	36	11	4	6.5	5	7	6	0
1844836	2	1	49	11	4	6.5	5	7	6	0
1844836	5	0	27	11	4	6.5	5	7	6	0
1844836	2	1	65	11	4	6.5	5	7	6	0
1844836	1	1	64	11	4	6.5	5	7	6	0
1844836	1	1	24	11	4	6.5	5	7	6	0
1844836	1	1	77	11	4	6.5	5	7	6	0
1844836	4	0	25	11	4	6.5	5	7	6	0
1844836	4	0	55	11	4	6.5	5	7	6	0
1844836	1	1	3	11	4	6.5	5	7	6	0
1844837	4	0	5	27	3	4.5	7	2	6	0
1844837	2	0	1	27	3	4.5	7	2	6	0
1844837	4	0	27	27	3	4.5	7	2	6	0
1844837	2	1	60	27	3	4.5	7	2	6	0
1844837	4	0	48	27	3	4.5	7	2	6	0
1844837	1	1	74	27	3	4.5	7	2	6	0
1844837	1	1	62	27	3	4.5	7	2	6	0
1844837	1	1	49	27	3	4.5	7	2	6	0
1844837	4	0	79	27	3	4.5	7	2	6	0
1844837	2	1	16	27	3	4.5	7	2	6	0
1844837	1	1	24	27	3	4.5	7	2	6	0
1844837	4	0	54	27	3	4.5	7	2	6	0
1844837	2	1	3	27	3	4.5	7	2	6	0
1844837	4	0	8	27	3	4.5	7	2	6	0
1844837	1	1	11	27	3	4.5	7	2	6	0
1844837	1	1	77	27	3	4.5	7	2	6	0
1844837	2	1	36	27	3	4.5	7	2	6	0
1844837	2	1	75	27	3	4.5	7	2	6	0
1844837	3	1	65	27	3	4.5	7	2	6	0
1844837	3	1	4	27	3	4.5	7	2	6	0
1844837	1	1	71	27	3	4.5	7	2	6	0
1844837	2	1	29	27	3	4.5	7	2	6	0
1844837	3	0	25	27	3	4.5	7	2	6	0
1844837	1	1	46	27	3	4.5	7	2	6	0
1844837	2	0	13	27	3	4.5	7	2	6	0
1844837	1	1	26	27	3	4.5	7	2	6	0
1844837	2	1	78	27	3	4.5	7	2	6	0
1844837	4	0	55	27	3	4.5	7	2	6	0
1844837	2	1	64	27	3	4.5	7	2	6	0
1844837	1	1	31	27	3	4.5	7	2	6	0
1844839	2	1	29	20	4.5	6	7	7	6.5	0
1844839	1	1	26	20	4.5	6	7	7	6.5	0
1844839	4	0	25	20	4.5	6	7	7	6.5	0
1844839	5	0	27	20	4.5	6	7	7	6.5	0
1844839	5	0	1	20	4.5	6	7	7	6.5	0
1844839	1	1	78	20	4.5	6	7	7	6.5	0
1844839	1	1	75	20	4.5	6	7	7	6.5	0
1844839	2	0	8	20	4.5	6	7	7	6.5	0
1844839	1	1	49	20	4.5	6	7	7	6.5	0
1844839	1	1	36	20	4.5	6	7	7	6.5	0
1844839	2	0	79	20	4.5	6	7	7	6.5	0
1844839	1	1	60	20	4.5	6	7	7	6.5	0
1844839	1	1	4	20	4.5	6	7	7	6.5	0
1844839	1	1	46	20	4.5	6	7	7	6.5	0
1844839	1	1	65	20	4.5	6	7	7	6.5	0
1844839	5	0	5	20	4.5	6	7	7	6.5	0
1844839	3	1	64	20	4.5	6	7	7	6.5	0
1844839	5	0	13	20	4.5	6	7	7	6.5	0
1844839	2	1	71	20	4.5	6	7	7	6.5	0
1844839	4	0	48	20	4.5	6	7	7	6.5	0
1844839	5	0	55	20	4.5	6	7	7	6.5	0
1844839	1	1	16	20	4.5	6	7	7	6.5	0
1844839	1	1	77	20	4.5	6	7	7	6.5	0
1844839	2	1	62	20	4.5	6	7	7	6.5	0
1844839	1	1	3	20	4.5	6	7	7	6.5	0
1844839	1	1	11	20	4.5	6	7	7	6.5	0
1844839	1	1	74	20	4.5	6	7	7	6.5	0
1844839	1	1	31	20	4.5	6	7	7	6.5	0
1844839	4	0	54	20	4.5	6	7	7	6.5	0
1844839	2	1	24	20	4.5	6	7	7	6.5	0
1844844	3	0	8	32	3.5	3.5	4.5	4.5	4	0
1844844	3	1	11	32	3.5	3.5	4.5	4.5	4	0
1844844	4	0	79	32	3.5	3.5	4.5	4.5	4	0
1844844	3	0	54	32	3.5	3.5	4.5	4.5	4	0
1844844	4	1	75	32	3.5	3.5	4.5	4.5	4	0
1844844	5	1	46	32	3.5	3.5	4.5	4.5	4	0
1844844	3	1	3	32	3.5	3.5	4.5	4.5	4	0
1844844	2	1	31	32	3.5	3.5	4.5	4.5	4	0
1844844	3	0	55	32	3.5	3.5	4.5	4.5	4	0
1844844	3	1	71	32	3.5	3.5	4.5	4.5	4	0
1844844	4	1	24	32	3.5	3.5	4.5	4.5	4	0
1844844	3	1	49	32	3.5	3.5	4.5	4.5	4	0
1844844	4	1	74	32	3.5	3.5	4.5	4.5	4	0
1844844	5	1	78	32	3.5	3.5	4.5	4.5	4	0
1844844	4	0	1	32	3.5	3.5	4.5	4.5	4	0
1844844	3	1	60	32	3.5	3.5	4.5	4.5	4	0
1844844	3	0	5	32	3.5	3.5	4.5	4.5	4	0
1844844	1	0	13	32	3.5	3.5	4.5	4.5	4	0
1844844	3	1	62	32	3.5	3.5	4.5	4.5	4	0
1844844	3	1	64	32	3.5	3.5	4.5	4.5	4	0
1844844	3	1	26	32	3.5	3.5	4.5	4.5	4	0
1844844	3	0	27	32	3.5	3.5	4.5	4.5	4	0
1844844	4	0	25	32	3.5	3.5	4.5	4.5	4	0
1844844	3	1	29	32	3.5	3.5	4.5	4.5	4	0
1844844	3	1	4	32	3.5	3.5	4.5	4.5	4	0
1844844	4	1	65	32	3.5	3.5	4.5	4.5	4	0
1844844	3	1	36	32	3.5	3.5	4.5	4.5	4	0
1844844	3	1	16	32	3.5	3.5	4.5	4.5	4	0
1844844	3	0	48	32	3.5	3.5	4.5	4.5	4	0
1844844	4	1	77	32	3.5	3.5	4.5	4.5	4	0
1844845	4	1	77	34	4.5	4.5	2.5	5	3.5	0
1844845	2	1	3	34	4.5	4.5	2.5	5	3.5	0
1844845	3	1	65	34	4.5	4.5	2.5	5	3.5	0
1844845	4	1	71	34	4.5	4.5	2.5	5	3.5	0
1844845	5	0	13	34	4.5	4.5	2.5	5	3.5	0
1844845	5	1	60	34	4.5	4.5	2.5	5	3.5	0
1844845	5	1	49	34	4.5	4.5	2.5	5	3.5	0
1844845	5	1	31	34	4.5	4.5	2.5	5	3.5	0
1844845	4	0	8	34	4.5	4.5	2.5	5	3.5	0
1844845	4	0	54	34	4.5	4.5	2.5	5	3.5	0
1844845	2	0	5	34	4.5	4.5	2.5	5	3.5	0
1844845	5	1	78	34	4.5	4.5	2.5	5	3.5	0
1844845	5	0	55	34	4.5	4.5	2.5	5	3.5	0
1844845	5	0	25	34	4.5	4.5	2.5	5	3.5	0
1844845	5	1	16	34	4.5	4.5	2.5	5	3.5	0
1844845	5	1	4	34	4.5	4.5	2.5	5	3.5	0
1844845	5	1	11	34	4.5	4.5	2.5	5	3.5	0
1844845	5	1	62	34	4.5	4.5	2.5	5	3.5	0
1844845	5	1	26	34	4.5	4.5	2.5	5	3.5	0
1844845	5	1	29	34	4.5	4.5	2.5	5	3.5	0
1844845	1	1	74	34	4.5	4.5	2.5	5	3.5	0
1844845	1	0	48	34	4.5	4.5	2.5	5	3.5	0
1844845	1	0	79	34	4.5	4.5	2.5	5	3.5	0
1844845	1	1	64	34	4.5	4.5	2.5	5	3.5	0
1844845	1	1	24	34	4.5	4.5	2.5	5	3.5	0
1844845	1	1	75	34	4.5	4.5	2.5	5	3.5	0
1844845	1	0	27	34	4.5	4.5	2.5	5	3.5	0
1844845	5	1	36	34	4.5	4.5	2.5	5	3.5	0
1844845	2	1	46	34	4.5	4.5	2.5	5	3.5	0
1844845	2	0	1	34	4.5	4.5	2.5	5	3.5	0
1844852	4	0	5	24	1.5	2	2.5	1	2	0
1844852	2	0	54	24	1.5	2	2.5	1	2	0
1844852	1	1	77	24	1.5	2	2.5	1	2	0
1844852	2	0	79	24	1.5	2	2.5	1	2	0
1844852	1	1	31	24	1.5	2	2.5	1	2	0
1844852	2	1	11	24	1.5	2	2.5	1	2	0
1844852	1	1	36	24	1.5	2	2.5	1	2	0
1844852	1	1	60	24	1.5	2	2.5	1	2	0
1844852	1	1	26	24	1.5	2	2.5	1	2	0
1844852	1	1	75	24	1.5	2	2.5	1	2	0
1844852	1	1	29	24	1.5	2	2.5	1	2	0
1844852	2	0	8	24	1.5	2	2.5	1	2	0
1844852	1	1	74	24	1.5	2	2.5	1	2	0
1844852	3	1	4	24	1.5	2	2.5	1	2	0
1844852	1	1	24	24	1.5	2	2.5	1	2	0
1844852	5	0	13	24	1.5	2	2.5	1	2	0
1844852	2	1	49	24	1.5	2	2.5	1	2	0
1844852	1	1	64	24	1.5	2	2.5	1	2	0
1844852	2	1	65	24	1.5	2	2.5	1	2	0
1844852	1	1	62	24	1.5	2	2.5	1	2	0
1844852	5	0	27	24	1.5	2	2.5	1	2	0
1844852	5	0	48	24	1.5	2	2.5	1	2	0
1844852	1	0	25	24	1.5	2	2.5	1	2	0
1844852	1	1	16	24	1.5	2	2.5	1	2	0
1844852	1	1	3	24	1.5	2	2.5	1	2	0
1844852	2	1	78	24	1.5	2	2.5	1	2	0
1844852	3	1	71	24	1.5	2	2.5	1	2	0
1844852	4	0	1	24	1.5	2	2.5	1	2	0
1844852	1	1	46	24	1.5	2	2.5	1	2	0
1844852	5	0	55	24	1.5	2	2.5	1	2	0
1844853	4	1	26	31	3.5	4.5	4.5	4.5	4	0
1844853	4	1	60	31	3.5	4.5	4.5	4.5	4	0
1844853	4	1	24	31	3.5	4.5	4.5	4.5	4	0
1844853	2	1	74	31	3.5	4.5	4.5	4.5	4	0
1844853	4	1	65	31	3.5	4.5	4.5	4.5	4	0
1844853	4	1	4	31	3.5	4.5	4.5	4.5	4	0
1844853	5	0	54	31	3.5	4.5	4.5	4.5	4	0
1844853	4	0	1	31	3.5	4.5	4.5	4.5	4	0
1844853	4	1	75	31	3.5	4.5	4.5	4.5	4	0
1844853	5	0	5	31	3.5	4.5	4.5	4.5	4	0
1844853	2	1	11	31	3.5	4.5	4.5	4.5	4	0
1844853	2	1	71	31	3.5	4.5	4.5	4.5	4	0
1844853	3	1	62	31	3.5	4.5	4.5	4.5	4	0
1844853	4	1	36	31	3.5	4.5	4.5	4.5	4	0
1844853	3	1	49	31	3.5	4.5	4.5	4.5	4	0
1844853	4	1	78	31	3.5	4.5	4.5	4.5	4	0
1844853	3	1	16	31	3.5	4.5	4.5	4.5	4	0
1844853	1	1	3	31	3.5	4.5	4.5	4.5	4	0
1844853	4	1	77	31	3.5	4.5	4.5	4.5	4	0
1844853	3	0	8	31	3.5	4.5	4.5	4.5	4	0
1844853	2	0	27	31	3.5	4.5	4.5	4.5	4	0
1844853	5	0	48	31	3.5	4.5	4.5	4.5	4	0
1844853	4	0	13	31	3.5	4.5	4.5	4.5	4	0
1844853	5	1	31	31	3.5	4.5	4.5	4.5	4	0
1844853	4	0	55	31	3.5	4.5	4.5	4.5	4	0
1844853	5	1	64	31	3.5	4.5	4.5	4.5	4	0
1844853	2	0	25	31	3.5	4.5	4.5	4.5	4	0
1844853	5	0	79	31	3.5	4.5	4.5	4.5	4	0
1844853	4	1	29	31	3.5	4.5	4.5	4.5	4	0
1844853	2	1	46	31	3.5	4.5	4.5	4.5	4	0
1844854	5	0	13	13	7	7	6	7	7	0
1844854	5	0	27	13	7	7	6	7	7	0
1844854	1	1	46	13	7	7	6	7	7	0
1844854	1	1	65	13	7	7	6	7	7	0
1844854	1	1	64	13	7	7	6	7	7	0
1844854	1	1	29	13	7	7	6	7	7	0
1844854	1	1	77	13	7	7	6	7	7	0
1844854	1	1	36	13	7	7	6	7	7	0
1844854	1	1	3	13	7	7	6	7	7	0
1844854	1	1	26	13	7	7	6	7	7	0
1844854	1	1	24	13	7	7	6	7	7	0
1844854	3	1	60	13	7	7	6	7	7	0
1844854	1	1	71	13	7	7	6	7	7	0
1844854	4	0	54	13	7	7	6	7	7	0
1844854	1	0	25	13	7	7	6	7	7	0
1844854	3	1	16	13	7	7	6	7	7	0
1844854	5	1	62	13	7	7	6	7	7	0
1844854	1	1	31	13	7	7	6	7	7	0
1844854	4	0	5	13	7	7	6	7	7	0
1844854	4	0	55	13	7	7	6	7	7	0
1844854	1	1	11	13	7	7	6	7	7	0
1844854	1	0	8	13	7	7	6	7	7	0
1844854	1	1	4	13	7	7	6	7	7	0
1844854	1	1	78	13	7	7	6	7	7	0
1844854	1	0	1	13	7	7	6	7	7	0
1844854	1	1	49	13	7	7	6	7	7	0
1844854	4	0	79	13	7	7	6	7	7	0
1844854	5	0	48	13	7	7	6	7	7	0
1844854	1	1	74	13	7	7	6	7	7	0
1844854	1	1	75	13	7	7	6	7	7	0
1844859	1	1	46	12	1	4.5	5	4.5	3	0
1844859	1	1	62	12	1	4.5	5	4.5	3	0
1844859	2	1	49	12	1	4.5	5	4.5	3	0
1844859	1	1	31	12	1	4.5	5	4.5	3	0
1844859	4	0	13	12	1	4.5	5	4.5	3	0
1844859	1	0	79	12	1	4.5	5	4.5	3	0
1844859	5	0	48	12	1	4.5	5	4.5	3	0
1844859	5	0	5	12	1	4.5	5	4.5	3	0
1844859	4	0	55	12	1	4.5	5	4.5	3	0
1844859	1	0	54	12	1	4.5	5	4.5	3	0
1844859	1	1	75	12	1	4.5	5	4.5	3	0
1844859	1	1	74	12	1	4.5	5	4.5	3	0
1844859	1	1	65	12	1	4.5	5	4.5	3	0
1844859	1	1	64	12	1	4.5	5	4.5	3	0
1844859	4	1	3	12	1	4.5	5	4.5	3	0
1844859	1	1	60	12	1	4.5	5	4.5	3	0
1844859	1	1	78	12	1	4.5	5	4.5	3	0
1844859	1	1	29	12	1	4.5	5	4.5	3	0
1844859	2	1	26	12	1	4.5	5	4.5	3	0
1844859	1	1	4	12	1	4.5	5	4.5	3	0
1844859	1	1	71	12	1	4.5	5	4.5	3	0
1844859	1	1	11	12	1	4.5	5	4.5	3	0
1844859	5	0	1	12	1	4.5	5	4.5	3	0
1844859	5	0	27	12	1	4.5	5	4.5	3	0
1844859	1	1	77	12	1	4.5	5	4.5	3	0
1844859	1	0	8	12	1	4.5	5	4.5	3	0
1844859	1	1	16	12	1	4.5	5	4.5	3	0
1844859	5	0	25	12	1	4.5	5	4.5	3	0
1844859	1	1	24	12	1	4.5	5	4.5	3	0
1844859	1	1	36	12	1	4.5	5	4.5	3	0
1844860	1	1	26	34	5	4.5	5.5	5.5	6	0
1844860	4	1	3	34	5	4.5	5.5	5.5	6	0
1844860	2	1	77	34	5	4.5	5.5	5.5	6	0
1844860	2	1	11	34	5	4.5	5.5	5.5	6	0
1844860	4	0	27	34	5	4.5	5.5	5.5	6	0
1844860	4	0	55	34	5	4.5	5.5	5.5	6	0
1844860	4	0	48	34	5	4.5	5.5	5.5	6	0
1844860	4	0	25	34	5	4.5	5.5	5.5	6	0
1844860	4	0	54	34	5	4.5	5.5	5.5	6	0
1844860	2	0	79	34	5	4.5	5.5	5.5	6	0
1844860	5	1	29	34	5	4.5	5.5	5.5	6	0
1844860	3	1	60	34	5	4.5	5.5	5.5	6	0
1844860	4	1	16	34	5	4.5	5.5	5.5	6	0
1844860	4	1	62	34	5	4.5	5.5	5.5	6	0
1844860	1	1	24	34	5	4.5	5.5	5.5	6	0
1844860	4	1	49	34	5	4.5	5.5	5.5	6	0
1844860	5	0	13	34	5	4.5	5.5	5.5	6	0
1844860	2	1	65	34	5	4.5	5.5	5.5	6	0
1844860	5	1	4	34	5	4.5	5.5	5.5	6	0
1844860	4	1	36	34	5	4.5	5.5	5.5	6	0
1844860	2	1	46	34	5	4.5	5.5	5.5	6	0
1844860	4	1	75	34	5	4.5	5.5	5.5	6	0
1844860	2	1	71	34	5	4.5	5.5	5.5	6	0
1844860	2	0	8	34	5	4.5	5.5	5.5	6	0
1844860	2	1	74	34	5	4.5	5.5	5.5	6	0
1844860	2	0	1	34	5	4.5	5.5	5.5	6	0
1844860	2	1	31	34	5	4.5	5.5	5.5	6	0
1844860	2	1	78	34	5	4.5	5.5	5.5	6	0
1844860	4	0	5	34	5	4.5	5.5	5.5	6	0
1844860	2	1	64	34	5	4.5	5.5	5.5	6	0
1844862	2	1	62	19	5	5.5	6	1.5	6	0
1844862	1	1	77	19	5	5.5	6	1.5	6	0
1844862	2	1	74	19	5	5.5	6	1.5	6	0
1844862	2	1	16	19	5	5.5	6	1.5	6	0
1844862	4	0	8	19	5	5.5	6	1.5	6	0
1844862	2	1	64	19	5	5.5	6	1.5	6	0
1844862	1	1	46	19	5	5.5	6	1.5	6	0
1844862	1	1	24	19	5	5.5	6	1.5	6	0
1844862	4	0	13	19	5	5.5	6	1.5	6	0
1844862	3	0	48	19	5	5.5	6	1.5	6	0
1844862	4	1	49	19	5	5.5	6	1.5	6	0
1844862	1	1	3	19	5	5.5	6	1.5	6	0
1844862	5	0	1	19	5	5.5	6	1.5	6	0
1844862	2	1	29	19	5	5.5	6	1.5	6	0
1844862	4	0	55	19	5	5.5	6	1.5	6	0
1844862	5	0	25	19	5	5.5	6	1.5	6	0
1844862	1	0	79	19	5	5.5	6	1.5	6	0
1844862	2	1	4	19	5	5.5	6	1.5	6	0
1844862	1	1	11	19	5	5.5	6	1.5	6	0
1844862	4	0	54	19	5	5.5	6	1.5	6	0
1844862	1	1	65	19	5	5.5	6	1.5	6	0
1844862	1	1	71	19	5	5.5	6	1.5	6	0
1844862	4	0	5	19	5	5.5	6	1.5	6	0
1844862	1	1	75	19	5	5.5	6	1.5	6	0
1844862	5	0	27	19	5	5.5	6	1.5	6	0
1844862	2	1	60	19	5	5.5	6	1.5	6	0
1844862	3	1	26	19	5	5.5	6	1.5	6	0
1844862	1	1	31	19	5	5.5	6	1.5	6	0
1844862	2	1	78	19	5	5.5	6	1.5	6	0
1844862	1	1	36	19	5	5.5	6	1.5	6	0
1844863	5	0	55	27	4	6.5	6.5	7	6	0
1844863	3	0	27	27	4	6.5	6.5	7	6	0
1844863	3	1	65	27	4	6.5	6.5	7	6	0
1844863	2	1	75	27	4	6.5	6.5	7	6	0
1844863	1	1	36	27	4	6.5	6.5	7	6	0
1844863	1	1	46	27	4	6.5	6.5	7	6	0
1844863	5	0	13	27	4	6.5	6.5	7	6	0
1844863	1	1	62	27	4	6.5	6.5	7	6	0
1844863	1	1	24	27	4	6.5	6.5	7	6	0
1844863	2	0	8	27	4	6.5	6.5	7	6	0
1844863	1	1	77	27	4	6.5	6.5	7	6	0
1844863	4	0	25	27	4	6.5	6.5	7	6	0
1844863	3	1	60	27	4	6.5	6.5	7	6	0
1844863	2	1	11	27	4	6.5	6.5	7	6	0
1844863	1	0	1	27	4	6.5	6.5	7	6	0
1844863	1	1	26	27	4	6.5	6.5	7	6	0
1844863	1	0	54	27	4	6.5	6.5	7	6	0
1844863	1	0	48	27	4	6.5	6.5	7	6	0
1844863	1	1	78	27	4	6.5	6.5	7	6	0
1844863	1	1	16	27	4	6.5	6.5	7	6	0
1844863	1	0	79	27	4	6.5	6.5	7	6	0
1844863	1	1	64	27	4	6.5	6.5	7	6	0
1844863	1	1	49	27	4	6.5	6.5	7	6	0
1844863	2	1	74	27	4	6.5	6.5	7	6	0
1844863	2	1	71	27	4	6.5	6.5	7	6	0
1844863	2	1	4	27	4	6.5	6.5	7	6	0
1844863	1	0	5	27	4	6.5	6.5	7	6	0
1844863	1	1	31	27	4	6.5	6.5	7	6	0
1844863	1	1	29	27	4	6.5	6.5	7	6	0
1844863	1	1	3	27	4	6.5	6.5	7	6	0
1844867	2	1	78	39	3.5	4.5	3.5	3.5	4.5	0
1844867	4	1	75	39	3.5	4.5	3.5	3.5	4.5	0
1844867	2	1	26	39	3.5	4.5	3.5	3.5	4.5	0
1844867	3	0	55	39	3.5	4.5	3.5	3.5	4.5	0
1844867	2	0	79	39	3.5	4.5	3.5	3.5	4.5	0
1844867	2	1	64	39	3.5	4.5	3.5	3.5	4.5	0
1844867	4	1	49	39	3.5	4.5	3.5	3.5	4.5	0
1844867	2	0	25	39	3.5	4.5	3.5	3.5	4.5	0
1844867	1	0	5	39	3.5	4.5	3.5	3.5	4.5	0
1844867	1	1	4	39	3.5	4.5	3.5	3.5	4.5	0
1844867	2	1	3	39	3.5	4.5	3.5	3.5	4.5	0
1844867	4	1	74	39	3.5	4.5	3.5	3.5	4.5	0
1844867	3	1	71	39	3.5	4.5	3.5	3.5	4.5	0
1844867	2	1	31	39	3.5	4.5	3.5	3.5	4.5	0
1844867	2	1	65	39	3.5	4.5	3.5	3.5	4.5	0
1844867	3	1	46	39	3.5	4.5	3.5	3.5	4.5	0
1844867	3	1	11	39	3.5	4.5	3.5	3.5	4.5	0
1844867	3	0	1	39	3.5	4.5	3.5	3.5	4.5	0
1844867	3	1	16	39	3.5	4.5	3.5	3.5	4.5	0
1844867	4	0	48	39	3.5	4.5	3.5	3.5	4.5	0
1844867	2	0	8	39	3.5	4.5	3.5	3.5	4.5	0
1844867	3	1	77	39	3.5	4.5	3.5	3.5	4.5	0
1844867	2	0	54	39	3.5	4.5	3.5	3.5	4.5	0
1844867	2	1	36	39	3.5	4.5	3.5	3.5	4.5	0
1844867	1	1	29	39	3.5	4.5	3.5	3.5	4.5	0
1844867	2	1	60	39	3.5	4.5	3.5	3.5	4.5	0
1844867	3	1	62	39	3.5	4.5	3.5	3.5	4.5	0
1844867	4	0	13	39	3.5	4.5	3.5	3.5	4.5	0
1844867	3	1	24	39	3.5	4.5	3.5	3.5	4.5	0
1844867	4	0	27	39	3.5	4.5	3.5	3.5	4.5	0
1844868	2	1	64	22	3.5	4.5	6.5	6	5.5	0
1844868	1	1	24	22	3.5	4.5	6.5	6	5.5	0
1844868	2	1	60	22	3.5	4.5	6.5	6	5.5	0
1844868	3	0	55	22	3.5	4.5	6.5	6	5.5	0
1844868	1	1	31	22	3.5	4.5	6.5	6	5.5	0
1844868	2	1	4	22	3.5	4.5	6.5	6	5.5	0
1844868	5	0	25	22	3.5	4.5	6.5	6	5.5	0
1844868	2	1	16	22	3.5	4.5	6.5	6	5.5	0
1844868	5	0	27	22	3.5	4.5	6.5	6	5.5	0
1844868	5	0	48	22	3.5	4.5	6.5	6	5.5	0
1844868	2	0	8	22	3.5	4.5	6.5	6	5.5	0
1844868	2	1	62	22	3.5	4.5	6.5	6	5.5	0
1844868	1	1	46	22	3.5	4.5	6.5	6	5.5	0
1844868	1	1	3	22	3.5	4.5	6.5	6	5.5	0
1844868	5	0	54	22	3.5	4.5	6.5	6	5.5	0
1844868	3	1	26	22	3.5	4.5	6.5	6	5.5	0
1844868	2	1	11	22	3.5	4.5	6.5	6	5.5	0
1844868	1	1	77	22	3.5	4.5	6.5	6	5.5	0
1844868	1	1	75	22	3.5	4.5	6.5	6	5.5	0
1844868	2	1	36	22	3.5	4.5	6.5	6	5.5	0
1844868	2	1	74	22	3.5	4.5	6.5	6	5.5	0
1844868	5	0	1	22	3.5	4.5	6.5	6	5.5	0
1844868	2	1	29	22	3.5	4.5	6.5	6	5.5	0
1844868	2	1	65	22	3.5	4.5	6.5	6	5.5	0
1844868	1	1	49	22	3.5	4.5	6.5	6	5.5	0
1844868	1	1	78	22	3.5	4.5	6.5	6	5.5	0
1844868	1	0	79	22	3.5	4.5	6.5	6	5.5	0
1844868	3	0	5	22	3.5	4.5	6.5	6	5.5	0
1844868	2	1	71	22	3.5	4.5	6.5	6	5.5	0
1844868	4	0	13	22	3.5	4.5	6.5	6	5.5	0
1844871	2	1	3	16	6	5.5	7	6.5	4	0
1844871	1	1	74	16	6	5.5	7	6.5	4	0
1844871	5	0	55	16	6	5.5	7	6.5	4	0
1844871	1	1	71	16	6	5.5	7	6.5	4	0
1844871	1	1	62	16	6	5.5	7	6.5	4	0
1844871	1	1	75	16	6	5.5	7	6.5	4	0
1844871	2	1	64	16	6	5.5	7	6.5	4	0
1844871	5	0	5	16	6	5.5	7	6.5	4	0
1844871	5	0	48	16	6	5.5	7	6.5	4	0
1844871	2	1	16	16	6	5.5	7	6.5	4	0
1844871	1	1	26	16	6	5.5	7	6.5	4	0
1844871	1	1	24	16	6	5.5	7	6.5	4	0
1844871	1	1	78	16	6	5.5	7	6.5	4	0
1844871	1	1	31	16	6	5.5	7	6.5	4	0
1844871	4	0	8	16	6	5.5	7	6.5	4	0
1844871	5	0	1	16	6	5.5	7	6.5	4	0
1844871	1	1	65	16	6	5.5	7	6.5	4	0
1844871	5	0	27	16	6	5.5	7	6.5	4	0
1844871	1	1	4	16	6	5.5	7	6.5	4	0
1844871	1	0	79	16	6	5.5	7	6.5	4	0
1844871	2	0	13	16	6	5.5	7	6.5	4	0
1844871	1	1	49	16	6	5.5	7	6.5	4	0
1844871	1	0	54	16	6	5.5	7	6.5	4	0
1844871	1	1	77	16	6	5.5	7	6.5	4	0
1844871	1	1	60	16	6	5.5	7	6.5	4	0
1844871	1	1	36	16	6	5.5	7	6.5	4	0
1844871	1	1	29	16	6	5.5	7	6.5	4	0
1844871	1	1	11	16	6	5.5	7	6.5	4	0
1844871	1	1	46	16	6	5.5	7	6.5	4	0
1844871	5	0	25	16	6	5.5	7	6.5	4	0
1844872	5	0	25	29	4	4	3.5	4	4	0
1844872	5	1	77	29	4	4	3.5	4	4	0
1844872	4	1	78	29	4	4	3.5	4	4	0
1844872	5	1	62	29	4	4	3.5	4	4	0
1844872	4	1	31	29	4	4	3.5	4	4	0
1844872	4	1	11	29	4	4	3.5	4	4	0
1844872	5	1	71	29	4	4	3.5	4	4	0
1844872	5	1	3	29	4	4	3.5	4	4	0
1844872	5	0	8	29	4	4	3.5	4	4	0
1844872	5	0	48	29	4	4	3.5	4	4	0
1844872	4	0	27	29	4	4	3.5	4	4	0
1844872	5	1	65	29	4	4	3.5	4	4	0
1844872	4	1	26	29	4	4	3.5	4	4	0
1844872	5	1	46	29	4	4	3.5	4	4	0
1844872	4	0	55	29	4	4	3.5	4	4	0
1844872	5	0	5	29	4	4	3.5	4	4	0
1844872	4	1	24	29	4	4	3.5	4	4	0
1844872	2	1	64	29	4	4	3.5	4	4	0
1844872	5	1	29	29	4	4	3.5	4	4	0
1844872	5	0	13	29	4	4	3.5	4	4	0
1844872	5	1	16	29	4	4	3.5	4	4	0
1844872	5	1	49	29	4	4	3.5	4	4	0
1844872	5	0	79	29	4	4	3.5	4	4	0
1844872	4	1	75	29	4	4	3.5	4	4	0
1844872	5	1	4	29	4	4	3.5	4	4	0
1844872	4	1	74	29	4	4	3.5	4	4	0
1844872	4	1	36	29	4	4	3.5	4	4	0
1844872	4	1	60	29	4	4	3.5	4	4	0
1844872	5	0	54	29	4	4	3.5	4	4	0
1844872	4	0	1	29	4	4	3.5	4	4	0
1844882	3	1	49	30	2	4.5	7	6	5.5	0
1844882	4	1	71	30	2	4.5	7	6	5.5	0
1844882	3	1	62	30	2	4.5	7	6	5.5	0
1844882	5	0	5	30	2	4.5	7	6	5.5	0
1844882	5	0	13	30	2	4.5	7	6	5.5	0
1844882	2	1	74	30	2	4.5	7	6	5.5	0
1844882	3	1	24	30	2	4.5	7	6	5.5	0
1844882	2	1	46	30	2	4.5	7	6	5.5	0
1844882	5	0	25	30	2	4.5	7	6	5.5	0
1844882	3	1	64	30	2	4.5	7	6	5.5	0
1844882	2	1	4	30	2	4.5	7	6	5.5	0
1844882	2	0	55	30	2	4.5	7	6	5.5	0
1844882	5	0	27	30	2	4.5	7	6	5.5	0
1844882	4	0	1	30	2	4.5	7	6	5.5	0
1844882	2	0	79	30	2	4.5	7	6	5.5	0
1844882	3	1	3	30	2	4.5	7	6	5.5	0
1844882	2	1	75	30	2	4.5	7	6	5.5	0
1844882	2	1	16	30	2	4.5	7	6	5.5	0
1844882	3	1	11	30	2	4.5	7	6	5.5	0
1844882	2	1	29	30	2	4.5	7	6	5.5	0
1844882	3	0	48	30	2	4.5	7	6	5.5	0
1844882	2	1	26	30	2	4.5	7	6	5.5	0
1844882	4	1	65	30	2	4.5	7	6	5.5	0
1844882	5	0	8	30	2	4.5	7	6	5.5	0
1844882	3	1	78	30	2	4.5	7	6	5.5	0
1844882	3	1	60	30	2	4.5	7	6	5.5	0
1844882	4	1	36	30	2	4.5	7	6	5.5	0
1844882	5	0	54	30	2	4.5	7	6	5.5	0
1844882	3	1	31	30	2	4.5	7	6	5.5	0
1844882	2	1	77	30	2	4.5	7	6	5.5	0
1844886	1	1	4	20	3	5	6.5	5.5	5.5	0
1844886	1	1	65	20	3	5	6.5	5.5	5.5	0
1844886	1	1	77	20	3	5	6.5	5.5	5.5	0
1844886	1	1	60	20	3	5	6.5	5.5	5.5	0
1844886	1	1	62	20	3	5	6.5	5.5	5.5	0
1844886	1	1	16	20	3	5	6.5	5.5	5.5	0
1844886	1	1	24	20	3	5	6.5	5.5	5.5	0
1844886	5	0	1	20	3	5	6.5	5.5	5.5	0
1844886	1	1	71	20	3	5	6.5	5.5	5.5	0
1844886	5	0	54	20	3	5	6.5	5.5	5.5	0
1844886	1	1	31	20	3	5	6.5	5.5	5.5	0
1844886	1	1	49	20	3	5	6.5	5.5	5.5	0
1844886	1	0	48	20	3	5	6.5	5.5	5.5	0
1844886	1	1	78	20	3	5	6.5	5.5	5.5	0
1844886	1	0	79	20	3	5	6.5	5.5	5.5	0
1844886	1	1	75	20	3	5	6.5	5.5	5.5	0
1844886	1	1	46	20	3	5	6.5	5.5	5.5	0
1844886	5	0	8	20	3	5	6.5	5.5	5.5	0
1844886	1	1	64	20	3	5	6.5	5.5	5.5	0
1844886	5	0	25	20	3	5	6.5	5.5	5.5	0
1844886	5	0	27	20	3	5	6.5	5.5	5.5	0
1844886	1	1	36	20	3	5	6.5	5.5	5.5	0
1844886	1	1	29	20	3	5	6.5	5.5	5.5	0
1844886	5	0	13	20	3	5	6.5	5.5	5.5	0
1844886	1	1	26	20	3	5	6.5	5.5	5.5	0
1844886	5	0	5	20	3	5	6.5	5.5	5.5	0
1844886	1	1	3	20	3	5	6.5	5.5	5.5	0
1844886	1	1	11	20	3	5	6.5	5.5	5.5	0
1844886	5	0	55	20	3	5	6.5	5.5	5.5	0
1844886	1	1	74	20	3	5	6.5	5.5	5.5	0
1844888	2	0	25	22	2	6.5	5.5	3	6	0
1844888	1	1	62	22	2	6.5	5.5	3	6	0
1844888	1	0	8	22	2	6.5	5.5	3	6	0
1844888	1	1	46	22	2	6.5	5.5	3	6	0
1844888	4	0	27	22	2	6.5	5.5	3	6	0
1844888	1	0	1	22	2	6.5	5.5	3	6	0
1844888	1	0	79	22	2	6.5	5.5	3	6	0
1844888	1	1	16	22	2	6.5	5.5	3	6	0
1844888	1	1	77	22	2	6.5	5.5	3	6	0
1844888	1	1	4	22	2	6.5	5.5	3	6	0
1844888	4	1	49	22	2	6.5	5.5	3	6	0
1844888	1	1	60	22	2	6.5	5.5	3	6	0
1844888	1	1	74	22	2	6.5	5.5	3	6	0
1844888	4	0	55	22	2	6.5	5.5	3	6	0
1844888	1	1	3	22	2	6.5	5.5	3	6	0
1844888	1	1	71	22	2	6.5	5.5	3	6	0
1844888	1	1	78	22	2	6.5	5.5	3	6	0
1844888	1	1	65	22	2	6.5	5.5	3	6	0
1844888	1	0	54	22	2	6.5	5.5	3	6	0
1844888	1	1	31	22	2	6.5	5.5	3	6	0
1844888	1	1	75	22	2	6.5	5.5	3	6	0
1844888	1	0	48	22	2	6.5	5.5	3	6	0
1844888	1	1	24	22	2	6.5	5.5	3	6	0
1844888	1	1	64	22	2	6.5	5.5	3	6	0
1844888	4	1	26	22	2	6.5	5.5	3	6	0
1844888	1	1	29	22	2	6.5	5.5	3	6	0
1844888	5	0	13	22	2	6.5	5.5	3	6	0
1844888	2	0	5	22	2	6.5	5.5	3	6	0
1844888	2	1	11	22	2	6.5	5.5	3	6	0
1844888	2	1	36	22	2	6.5	5.5	3	6	0
1844892	5	0	27	26	5.5	5.5	5.5	5.5	5	0
1844892	2	1	77	26	5.5	5.5	5.5	5.5	5	0
1844892	2	1	71	26	5.5	5.5	5.5	5.5	5	0
1844892	2	1	4	26	5.5	5.5	5.5	5.5	5	0
1844892	2	0	79	26	5.5	5.5	5.5	5.5	5	0
1844892	2	0	8	26	5.5	5.5	5.5	5.5	5	0
1844892	2	1	3	26	5.5	5.5	5.5	5.5	5	0
1844892	3	0	5	26	5.5	5.5	5.5	5.5	5	0
1844892	2	1	49	26	5.5	5.5	5.5	5.5	5	0
1844892	2	1	64	26	5.5	5.5	5.5	5.5	5	0
1844892	2	1	16	26	5.5	5.5	5.5	5.5	5	0
1844892	2	1	60	26	5.5	5.5	5.5	5.5	5	0
1844892	2	1	24	26	5.5	5.5	5.5	5.5	5	0
1844892	2	1	75	26	5.5	5.5	5.5	5.5	5	0
1844892	2	0	48	26	5.5	5.5	5.5	5.5	5	0
1844892	2	0	54	26	5.5	5.5	5.5	5.5	5	0
1844892	4	0	1	26	5.5	5.5	5.5	5.5	5	0
1844892	2	1	11	26	5.5	5.5	5.5	5.5	5	0
1844892	2	0	55	26	5.5	5.5	5.5	5.5	5	0
1844892	2	1	78	26	5.5	5.5	5.5	5.5	5	0
1844892	2	1	46	26	5.5	5.5	5.5	5.5	5	0
1844892	2	1	29	26	5.5	5.5	5.5	5.5	5	0
1844892	2	1	62	26	5.5	5.5	5.5	5.5	5	0
1844892	2	1	36	26	5.5	5.5	5.5	5.5	5	0
1844892	4	0	13	26	5.5	5.5	5.5	5.5	5	0
1844892	2	1	26	26	5.5	5.5	5.5	5.5	5	0
1844892	4	0	25	26	5.5	5.5	5.5	5.5	5	0
1844892	2	1	31	26	5.5	5.5	5.5	5.5	5	0
1844892	3	1	74	26	5.5	5.5	5.5	5.5	5	0
1844892	2	1	65	26	5.5	5.5	5.5	5.5	5	0
1844900	1	0	55	33	3	3.5	6	3.5	6	0
1844900	4	0	1	33	3	3.5	6	3.5	6	0
1844900	3	0	54	33	3	3.5	6	3.5	6	0
1844900	4	1	65	33	3	3.5	6	3.5	6	0
1844900	2	1	71	33	3	3.5	6	3.5	6	0
1844900	3	1	11	33	3	3.5	6	3.5	6	0
1844900	3	1	49	33	3	3.5	6	3.5	6	0
1844900	4	1	26	33	3	3.5	6	3.5	6	0
1844900	5	1	78	33	3	3.5	6	3.5	6	0
1844900	2	0	25	33	3	3.5	6	3.5	6	0
1844900	3	1	16	33	3	3.5	6	3.5	6	0
1844900	4	1	62	33	3	3.5	6	3.5	6	0
1844900	4	1	24	33	3	3.5	6	3.5	6	0
1844900	4	1	64	33	3	3.5	6	3.5	6	0
1844900	4	1	60	33	3	3.5	6	3.5	6	0
1844900	3	1	74	33	3	3.5	6	3.5	6	0
1844900	3	1	31	33	3	3.5	6	3.5	6	0
1844900	3	1	4	33	3	3.5	6	3.5	6	0
1844900	3	1	36	33	3	3.5	6	3.5	6	0
1844900	4	1	75	33	3	3.5	6	3.5	6	0
1844900	3	0	48	33	3	3.5	6	3.5	6	0
1844900	4	1	29	33	3	3.5	6	3.5	6	0
1844900	3	0	8	33	3	3.5	6	3.5	6	0
1844900	2	0	79	33	3	3.5	6	3.5	6	0
1844900	2	1	3	33	3	3.5	6	3.5	6	0
1844900	2	1	46	33	3	3.5	6	3.5	6	0
1844900	2	0	13	33	3	3.5	6	3.5	6	0
1844900	2	1	77	33	3	3.5	6	3.5	6	0
1844900	3	0	27	33	3	3.5	6	3.5	6	0
1844900	2	0	5	33	3	3.5	6	3.5	6	0
1844904	2	0	55	13	1.5	4.5	5.5	4	5.5	0
1844904	1	1	78	13	1.5	4.5	5.5	4	5.5	0
1844904	2	1	71	13	1.5	4.5	5.5	4	5.5	0
1844904	5	0	48	13	1.5	4.5	5.5	4	5.5	0
1844904	1	1	77	13	1.5	4.5	5.5	4	5.5	0
1844904	2	1	74	13	1.5	4.5	5.5	4	5.5	0
1844904	4	0	8	13	1.5	4.5	5.5	4	5.5	0
1844904	1	1	65	13	1.5	4.5	5.5	4	5.5	0
1844904	5	0	1	13	1.5	4.5	5.5	4	5.5	0
1844904	5	0	25	13	1.5	4.5	5.5	4	5.5	0
1844904	1	1	36	13	1.5	4.5	5.5	4	5.5	0
1844904	2	1	60	13	1.5	4.5	5.5	4	5.5	0
1844904	1	1	26	13	1.5	4.5	5.5	4	5.5	0
1844904	1	1	24	13	1.5	4.5	5.5	4	5.5	0
1844904	1	1	29	13	1.5	4.5	5.5	4	5.5	0
1844904	1	1	11	13	1.5	4.5	5.5	4	5.5	0
1844904	1	1	64	13	1.5	4.5	5.5	4	5.5	0
1844904	1	1	75	13	1.5	4.5	5.5	4	5.5	0
1844904	5	0	5	13	1.5	4.5	5.5	4	5.5	0
1844904	5	0	54	13	1.5	4.5	5.5	4	5.5	0
1844904	5	0	13	13	1.5	4.5	5.5	4	5.5	0
1844904	1	1	46	13	1.5	4.5	5.5	4	5.5	0
1844904	2	1	4	13	1.5	4.5	5.5	4	5.5	0
1844904	2	0	79	13	1.5	4.5	5.5	4	5.5	0
1844904	1	1	31	13	1.5	4.5	5.5	4	5.5	0
1844904	1	1	62	13	1.5	4.5	5.5	4	5.5	0
1844904	1	1	16	13	1.5	4.5	5.5	4	5.5	0
1844904	5	0	27	13	1.5	4.5	5.5	4	5.5	0
1844904	1	1	3	13	1.5	4.5	5.5	4	5.5	0
1844904	1	1	49	13	1.5	4.5	5.5	4	5.5	0
1844906	1	0	79	29	5	4.5	5	6	4	0
1844906	5	1	62	29	5	4.5	5	6	4	0
1844906	1	1	31	29	5	4.5	5	6	4	0
1844906	5	0	27	29	5	4.5	5	6	4	0
1844906	3	1	26	29	5	4.5	5	6	4	0
1844906	1	0	8	29	5	4.5	5	6	4	0
1844906	2	0	5	29	5	4.5	5	6	4	0
1844906	3	0	48	29	5	4.5	5	6	4	0
1844906	4	0	54	29	5	4.5	5	6	4	0
1844906	1	1	4	29	5	4.5	5	6	4	0
1844906	1	1	11	29	5	4.5	5	6	4	0
1844906	1	1	36	29	5	4.5	5	6	4	0
1844906	4	1	71	29	5	4.5	5	6	4	0
1844906	1	1	3	29	5	4.5	5	6	4	0
1844906	1	1	29	29	5	4.5	5	6	4	0
1844906	1	1	65	29	5	4.5	5	6	4	0
1844906	1	1	77	29	5	4.5	5	6	4	0
1844906	1	1	46	29	5	4.5	5	6	4	0
1844906	1	1	75	29	5	4.5	5	6	4	0
1844906	1	1	49	29	5	4.5	5	6	4	0
1844906	1	1	64	29	5	4.5	5	6	4	0
1844906	4	0	55	29	5	4.5	5	6	4	0
1844906	1	0	13	29	5	4.5	5	6	4	0
1844906	1	1	24	29	5	4.5	5	6	4	0
1844906	1	1	16	29	5	4.5	5	6	4	0
1844906	1	1	60	29	5	4.5	5	6	4	0
1844906	2	1	74	29	5	4.5	5	6	4	0
1844906	1	1	78	29	5	4.5	5	6	4	0
1844906	4	0	25	29	5	4.5	5	6	4	0
1844906	4	0	1	29	5	4.5	5	6	4	0
1844907	1	1	75	18	2	6.5	7	4.5	4	0
1844907	1	0	5	18	2	6.5	7	4.5	4	0
1844907	1	1	65	18	2	6.5	7	4.5	4	0
1844907	4	0	1	18	2	6.5	7	4.5	4	0
1844907	4	1	71	18	2	6.5	7	4.5	4	0
1844907	1	1	16	18	2	6.5	7	4.5	4	0
1844907	5	1	36	18	2	6.5	7	4.5	4	0
1844907	1	1	24	18	2	6.5	7	4.5	4	0
1844907	1	0	8	18	2	6.5	7	4.5	4	0
1844907	4	1	74	18	2	6.5	7	4.5	4	0
1844907	1	1	31	18	2	6.5	7	4.5	4	0
1844907	4	1	78	18	2	6.5	7	4.5	4	0
1844907	3	1	62	18	2	6.5	7	4.5	4	0
1844907	4	1	29	18	2	6.5	7	4.5	4	0
1844907	5	1	3	18	2	6.5	7	4.5	4	0
1844907	5	0	25	18	2	6.5	7	4.5	4	0
1844907	4	0	48	18	2	6.5	7	4.5	4	0
1844907	2	1	4	18	2	6.5	7	4.5	4	0
1844907	4	0	79	18	2	6.5	7	4.5	4	0
1844907	4	1	49	18	2	6.5	7	4.5	4	0
1844907	5	0	27	18	2	6.5	7	4.5	4	0
1844907	1	1	77	18	2	6.5	7	4.5	4	0
1844907	5	0	13	18	2	6.5	7	4.5	4	0
1844907	2	1	60	18	2	6.5	7	4.5	4	0
1844907	1	1	64	18	2	6.5	7	4.5	4	0
1844907	1	1	11	18	2	6.5	7	4.5	4	0
1844907	2	1	26	18	2	6.5	7	4.5	4	0
1844907	1	1	46	18	2	6.5	7	4.5	4	0
1844907	5	0	54	18	2	6.5	7	4.5	4	0
1844907	2	0	55	18	2	6.5	7	4.5	4	0
1844909	4	0	79	27	1	5	1.5	1.5	7	0
1844909	3	1	75	27	1	5	1.5	1.5	7	0
1844909	4	0	48	27	1	5	1.5	1.5	7	0
1844909	2	1	62	27	1	5	1.5	1.5	7	0
1844909	2	1	60	27	1	5	1.5	1.5	7	0
1844909	2	1	78	27	1	5	1.5	1.5	7	0
1844909	4	1	4	27	1	5	1.5	1.5	7	0
1844909	4	0	1	27	1	5	1.5	1.5	7	0
1844909	4	0	54	27	1	5	1.5	1.5	7	0
1844909	2	1	65	27	1	5	1.5	1.5	7	0
1844909	5	1	26	27	1	5	1.5	1.5	7	0
1844909	2	1	29	27	1	5	1.5	1.5	7	0
1844909	5	0	5	27	1	5	1.5	1.5	7	0
1844909	2	1	77	27	1	5	1.5	1.5	7	0
1844909	5	0	13	27	1	5	1.5	1.5	7	0
1844909	4	0	25	27	1	5	1.5	1.5	7	0
1844909	1	1	49	27	1	5	1.5	1.5	7	0
1844909	2	1	3	27	1	5	1.5	1.5	7	0
1844909	5	0	27	27	1	5	1.5	1.5	7	0
1844909	2	1	11	27	1	5	1.5	1.5	7	0
1844909	2	1	46	27	1	5	1.5	1.5	7	0
1844909	4	0	8	27	1	5	1.5	1.5	7	0
1844909	2	1	74	27	1	5	1.5	1.5	7	0
1844909	2	1	71	27	1	5	1.5	1.5	7	0
1844909	2	1	16	27	1	5	1.5	1.5	7	0
1844909	1	1	24	27	1	5	1.5	1.5	7	0
1844909	2	1	36	27	1	5	1.5	1.5	7	0
1844909	4	0	55	27	1	5	1.5	1.5	7	0
1844909	1	1	31	27	1	5	1.5	1.5	7	0
1844909	2	1	64	27	1	5	1.5	1.5	7	0
1844912	1	1	16	13	6	6	7	6	5.5	0
1844912	1	1	4	13	6	6	7	6	5.5	0
1844912	1	1	31	13	6	6	7	6	5.5	0
1844912	1	0	1	13	6	6	7	6	5.5	0
1844912	1	1	71	13	6	6	7	6	5.5	0
1844912	1	1	60	13	6	6	7	6	5.5	0
1844912	1	1	75	13	6	6	7	6	5.5	0
1844912	1	1	26	13	6	6	7	6	5.5	0
1844912	1	0	8	13	6	6	7	6	5.5	0
1844912	1	1	29	13	6	6	7	6	5.5	0
1844912	1	1	65	13	6	6	7	6	5.5	0
1844912	1	1	11	13	6	6	7	6	5.5	0
1844912	1	1	49	13	6	6	7	6	5.5	0
1844912	1	1	62	13	6	6	7	6	5.5	0
1844912	5	0	25	13	6	6	7	6	5.5	0
1844912	1	0	79	13	6	6	7	6	5.5	0
1844912	1	1	77	13	6	6	7	6	5.5	0
1844912	1	1	74	13	6	6	7	6	5.5	0
1844912	1	1	24	13	6	6	7	6	5.5	0
1844912	1	1	36	13	6	6	7	6	5.5	0
1844912	1	1	64	13	6	6	7	6	5.5	0
1844912	1	1	78	13	6	6	7	6	5.5	0
1844912	5	0	54	13	6	6	7	6	5.5	0
1844912	5	0	27	13	6	6	7	6	5.5	0
1844912	1	0	5	13	6	6	7	6	5.5	0
1844912	5	0	13	13	6	6	7	6	5.5	0
1844912	1	0	55	13	6	6	7	6	5.5	0
1844912	1	0	48	13	6	6	7	6	5.5	0
1844912	1	1	3	13	6	6	7	6	5.5	0
1844912	1	1	46	13	6	6	7	6	5.5	0
1844913	2	1	75	30	3.5	4	5.5	5.5	6	0
1844913	2	0	54	30	3.5	4	5.5	5.5	6	0
1844913	1	1	16	30	3.5	4	5.5	5.5	6	0
1844913	2	1	4	30	3.5	4	5.5	5.5	6	0
1844913	2	1	77	30	3.5	4	5.5	5.5	6	0
1844913	1	1	62	30	3.5	4	5.5	5.5	6	0
1844913	2	1	26	30	3.5	4	5.5	5.5	6	0
1844913	1	0	8	30	3.5	4	5.5	5.5	6	0
1844913	2	1	64	30	3.5	4	5.5	5.5	6	0
1844913	1	0	25	30	3.5	4	5.5	5.5	6	0
1844913	5	0	13	30	3.5	4	5.5	5.5	6	0
1844913	2	1	74	30	3.5	4	5.5	5.5	6	0
1844913	2	1	49	30	3.5	4	5.5	5.5	6	0
1844913	1	1	71	30	3.5	4	5.5	5.5	6	0
1844913	4	0	48	30	3.5	4	5.5	5.5	6	0
1844913	2	0	5	30	3.5	4	5.5	5.5	6	0
1844913	5	0	27	30	3.5	4	5.5	5.5	6	0
1844913	4	1	78	30	3.5	4	5.5	5.5	6	0
1844913	2	1	65	30	3.5	4	5.5	5.5	6	0
1844913	4	0	79	30	3.5	4	5.5	5.5	6	0
1844913	4	0	55	30	3.5	4	5.5	5.5	6	0
1844913	2	1	36	30	3.5	4	5.5	5.5	6	0
1844913	1	1	3	30	3.5	4	5.5	5.5	6	0
1844913	2	1	29	30	3.5	4	5.5	5.5	6	0
1844913	2	1	11	30	3.5	4	5.5	5.5	6	0
1844913	1	0	1	30	3.5	4	5.5	5.5	6	0
1844913	2	1	60	30	3.5	4	5.5	5.5	6	0
1844913	2	1	24	30	3.5	4	5.5	5.5	6	0
1844913	1	1	46	30	3.5	4	5.5	5.5	6	0
1844913	2	1	31	30	3.5	4	5.5	5.5	6	0
1844915	5	1	29	32	4	3.5	2.5	4	5	0
1844915	3	0	5	32	4	3.5	2.5	4	5	0
1844915	5	1	36	32	4	3.5	2.5	4	5	0
1844915	4	0	8	32	4	3.5	2.5	4	5	0
1844915	5	1	62	32	4	3.5	2.5	4	5	0
1844915	3	1	16	32	4	3.5	2.5	4	5	0
1844915	4	1	26	32	4	3.5	2.5	4	5	0
1844915	5	0	48	32	4	3.5	2.5	4	5	0
1844915	3	0	1	32	4	3.5	2.5	4	5	0
1844915	4	1	71	32	4	3.5	2.5	4	5	0
1844915	5	1	75	32	4	3.5	2.5	4	5	0
1844915	4	1	78	32	4	3.5	2.5	4	5	0
1844915	5	0	27	32	4	3.5	2.5	4	5	0
1844915	4	1	77	32	4	3.5	2.5	4	5	0
1844915	5	0	25	32	4	3.5	2.5	4	5	0
1844915	4	1	65	32	4	3.5	2.5	4	5	0
1844915	3	0	13	32	4	3.5	2.5	4	5	0
1844915	5	1	3	32	4	3.5	2.5	4	5	0
1844915	4	1	11	32	4	3.5	2.5	4	5	0
1844915	3	0	55	32	4	3.5	2.5	4	5	0
1844915	4	1	60	32	4	3.5	2.5	4	5	0
1844915	5	1	31	32	4	3.5	2.5	4	5	0
1844915	4	1	24	32	4	3.5	2.5	4	5	0
1844915	3	1	49	32	4	3.5	2.5	4	5	0
1844915	5	1	74	32	4	3.5	2.5	4	5	0
1844915	4	0	79	32	4	3.5	2.5	4	5	0
1844915	5	0	54	32	4	3.5	2.5	4	5	0
1844915	4	1	64	32	4	3.5	2.5	4	5	0
1844915	5	1	4	32	4	3.5	2.5	4	5	0
1844915	4	1	46	32	4	3.5	2.5	4	5	0
1844918	1	1	46	32	4	4	5	4	4	0
1844918	2	1	4	32	4	4	5	4	4	0
1844918	3	1	71	32	4	4	5	4	4	0
1844918	1	1	24	32	4	4	5	4	4	0
1844918	1	1	49	32	4	4	5	4	4	0
1844918	4	0	48	32	4	4	5	4	4	0
1844918	1	1	75	32	4	4	5	4	4	0
1844918	1	1	31	32	4	4	5	4	4	0
1844918	2	1	64	32	4	4	5	4	4	0
1844918	1	1	36	32	4	4	5	4	4	0
1844918	3	1	65	32	4	4	5	4	4	0
1844918	3	1	62	32	4	4	5	4	4	0
1844918	4	1	74	32	4	4	5	4	4	0
1844918	1	1	77	32	4	4	5	4	4	0
1844918	1	0	8	32	4	4	5	4	4	0
1844918	3	1	26	32	4	4	5	4	4	0
1844918	2	0	13	32	4	4	5	4	4	0
1844918	3	0	1	32	4	4	5	4	4	0
1844918	5	0	55	32	4	4	5	4	4	0
1844918	1	1	60	32	4	4	5	4	4	0
1844918	1	1	78	32	4	4	5	4	4	0
1844918	1	0	79	32	4	4	5	4	4	0
1844918	3	1	3	32	4	4	5	4	4	0
1844918	3	0	5	32	4	4	5	4	4	0
1844918	3	0	27	32	4	4	5	4	4	0
1844918	2	0	25	32	4	4	5	4	4	0
1844918	4	1	29	32	4	4	5	4	4	0
1844918	2	1	16	32	4	4	5	4	4	0
1844918	1	0	54	32	4	4	5	4	4	0
1844918	3	1	11	32	4	4	5	4	4	0
1844928	2	1	60	21	3	4.5	6	5	4.5	0
1844928	1	1	64	21	3	4.5	6	5	4.5	0
1844928	5	0	13	21	3	4.5	6	5	4.5	0
1844928	2	1	4	21	3	4.5	6	5	4.5	0
1844928	1	1	31	21	3	4.5	6	5	4.5	0
1844928	1	1	36	21	3	4.5	6	5	4.5	0
1844928	4	0	54	21	3	4.5	6	5	4.5	0
1844928	5	0	27	21	3	4.5	6	5	4.5	0
1844928	2	1	49	21	3	4.5	6	5	4.5	0
1844928	1	1	78	21	3	4.5	6	5	4.5	0
1844928	2	0	55	21	3	4.5	6	5	4.5	0
1844928	5	0	5	21	3	4.5	6	5	4.5	0
1844928	4	0	1	21	3	4.5	6	5	4.5	0
1844928	2	1	75	21	3	4.5	6	5	4.5	0
1844928	1	1	11	21	3	4.5	6	5	4.5	0
1844928	3	1	29	21	3	4.5	6	5	4.5	0
1844928	1	1	46	21	3	4.5	6	5	4.5	0
1844928	2	0	8	21	3	4.5	6	5	4.5	0
1844928	4	1	74	21	3	4.5	6	5	4.5	0
1844928	2	1	71	21	3	4.5	6	5	4.5	0
1844928	2	0	79	21	3	4.5	6	5	4.5	0
1844928	3	1	65	21	3	4.5	6	5	4.5	0
1844928	1	1	26	21	3	4.5	6	5	4.5	0
1844928	5	0	25	21	3	4.5	6	5	4.5	0
1844928	4	1	62	21	3	4.5	6	5	4.5	0
1844928	3	0	48	21	3	4.5	6	5	4.5	0
1844928	2	1	3	21	3	4.5	6	5	4.5	0
1844928	1	1	24	21	3	4.5	6	5	4.5	0
1844928	1	1	16	21	3	4.5	6	5	4.5	0
1844928	1	1	77	21	3	4.5	6	5	4.5	0
1844936	5	0	8	16	1	4.5	2	5	5.5	0
1844936	5	0	55	16	1	4.5	2	5	5.5	0
1844936	5	1	62	16	1	4.5	2	5	5.5	0
1844936	2	1	3	16	1	4.5	2	5	5.5	0
1844936	5	0	25	16	1	4.5	2	5	5.5	0
1844936	1	1	16	16	1	4.5	2	5	5.5	0
1844936	2	1	77	16	1	4.5	2	5	5.5	0
1844936	2	1	36	16	1	4.5	2	5	5.5	0
1844936	3	1	60	16	1	4.5	2	5	5.5	0
1844936	1	1	24	16	1	4.5	2	5	5.5	0
1844936	3	1	4	16	1	4.5	2	5	5.5	0
1844936	5	0	13	16	1	4.5	2	5	5.5	0
1844936	4	1	49	16	1	4.5	2	5	5.5	0
1844936	2	1	64	16	1	4.5	2	5	5.5	0
1844936	1	0	79	16	1	4.5	2	5	5.5	0
1844936	5	1	71	16	1	4.5	2	5	5.5	0
1844936	5	0	54	16	1	4.5	2	5	5.5	0
1844936	3	0	5	16	1	4.5	2	5	5.5	0
1844936	2	1	74	16	1	4.5	2	5	5.5	0
1844936	1	1	78	16	1	4.5	2	5	5.5	0
1844936	1	1	46	16	1	4.5	2	5	5.5	0
1844936	1	1	31	16	1	4.5	2	5	5.5	0
1844936	1	1	75	16	1	4.5	2	5	5.5	0
1844936	2	1	65	16	1	4.5	2	5	5.5	0
1844936	5	0	1	16	1	4.5	2	5	5.5	0
1844936	2	1	11	16	1	4.5	2	5	5.5	0
1844936	1	1	29	16	1	4.5	2	5	5.5	0
1844936	2	1	26	16	1	4.5	2	5	5.5	0
1844936	5	0	27	16	1	4.5	2	5	5.5	0
1844936	5	0	48	16	1	4.5	2	5	5.5	0
1844938	5	0	54	11	5.5	6	7	5.5	6.5	0
1844938	4	0	27	11	5.5	6	7	5.5	6.5	0
1844938	1	1	29	11	5.5	6	7	5.5	6.5	0
1844938	4	0	1	11	5.5	6	7	5.5	6.5	0
1844938	2	1	65	11	5.5	6	7	5.5	6.5	0
1844938	1	1	16	11	5.5	6	7	5.5	6.5	0
1844938	1	1	46	11	5.5	6	7	5.5	6.5	0
1844938	1	1	11	11	5.5	6	7	5.5	6.5	0
1844938	1	1	75	11	5.5	6	7	5.5	6.5	0
1844938	1	1	74	11	5.5	6	7	5.5	6.5	0
1844938	1	1	71	11	5.5	6	7	5.5	6.5	0
1844938	1	0	55	11	5.5	6	7	5.5	6.5	0
1844938	1	0	79	11	5.5	6	7	5.5	6.5	0
1844938	1	1	60	11	5.5	6	7	5.5	6.5	0
1844938	1	1	36	11	5.5	6	7	5.5	6.5	0
1844938	1	1	31	11	5.5	6	7	5.5	6.5	0
1844938	1	1	49	11	5.5	6	7	5.5	6.5	0
1844938	1	1	77	11	5.5	6	7	5.5	6.5	0
1844938	1	1	4	11	5.5	6	7	5.5	6.5	0
1844938	1	1	24	11	5.5	6	7	5.5	6.5	0
1844938	4	0	25	11	5.5	6	7	5.5	6.5	0
1844938	1	1	78	11	5.5	6	7	5.5	6.5	0
1844938	1	1	26	11	5.5	6	7	5.5	6.5	0
1844938	5	0	13	11	5.5	6	7	5.5	6.5	0
1844938	1	1	64	11	5.5	6	7	5.5	6.5	0
1844938	2	1	62	11	5.5	6	7	5.5	6.5	0
1844938	4	0	5	11	5.5	6	7	5.5	6.5	0
1844938	1	0	48	11	5.5	6	7	5.5	6.5	0
1844938	1	1	3	11	5.5	6	7	5.5	6.5	0
1844938	4	0	8	11	5.5	6	7	5.5	6.5	0
1844940	2	0	25	21	5	6	6	5.5	4.5	0
1844940	4	0	48	21	5	6	6	5.5	4.5	0
1844940	4	1	74	21	5	6	6	5.5	4.5	0
1844940	4	0	1	21	5	6	6	5.5	4.5	0
1844940	3	0	55	21	5	6	6	5.5	4.5	0
1844940	2	1	3	21	5	6	6	5.5	4.5	0
1844940	4	0	27	21	5	6	6	5.5	4.5	0
1844940	4	0	13	21	5	6	6	5.5	4.5	0
1844940	4	0	8	21	5	6	6	5.5	4.5	0
1844940	2	1	4	21	5	6	6	5.5	4.5	0
1844940	2	1	24	21	5	6	6	5.5	4.5	0
1844940	2	1	71	21	5	6	6	5.5	4.5	0
1844940	4	1	78	21	5	6	6	5.5	4.5	0
1844940	2	1	11	21	5	6	6	5.5	4.5	0
1844940	2	1	60	21	5	6	6	5.5	4.5	0
1844940	2	1	31	21	5	6	6	5.5	4.5	0
1844940	2	1	64	21	5	6	6	5.5	4.5	0
1844940	2	0	5	21	5	6	6	5.5	4.5	0
1844940	2	1	49	21	5	6	6	5.5	4.5	0
1844940	2	1	16	21	5	6	6	5.5	4.5	0
1844940	2	1	26	21	5	6	6	5.5	4.5	0
1844940	4	0	54	21	5	6	6	5.5	4.5	0
1844940	2	0	79	21	5	6	6	5.5	4.5	0
1844940	2	1	75	21	5	6	6	5.5	4.5	0
1844940	2	1	36	21	5	6	6	5.5	4.5	0
1844940	2	1	77	21	5	6	6	5.5	4.5	0
1844940	2	1	29	21	5	6	6	5.5	4.5	0
1844940	2	1	62	21	5	6	6	5.5	4.5	0
1844940	2	1	46	21	5	6	6	5.5	4.5	0
1844940	2	1	65	21	5	6	6	5.5	4.5	0
1844942	4	1	60	22	2	6	4	4	7	0
1844942	2	1	36	22	2	6	4	4	7	0
1844942	5	0	54	22	2	6	4	4	7	0
1844942	2	1	75	22	2	6	4	4	7	0
1844942	2	0	8	22	2	6	4	4	7	0
1844942	2	1	78	22	2	6	4	4	7	0
1844942	5	0	5	22	2	6	4	4	7	0
1844942	2	1	46	22	2	6	4	4	7	0
1844942	4	0	79	22	2	6	4	4	7	0
1844942	2	1	71	22	2	6	4	4	7	0
1844942	4	0	1	22	2	6	4	4	7	0
1844942	2	0	48	22	2	6	4	4	7	0
1844942	2	0	25	22	2	6	4	4	7	0
1844942	2	1	24	22	2	6	4	4	7	0
1844942	2	1	62	22	2	6	4	4	7	0
1844942	2	1	4	22	2	6	4	4	7	0
1844942	2	1	65	22	2	6	4	4	7	0
1844942	2	1	74	22	2	6	4	4	7	0
1844942	1	1	31	22	2	6	4	4	7	0
1844942	4	1	26	22	2	6	4	4	7	0
1844942	2	1	49	22	2	6	4	4	7	0
1844942	2	1	77	22	2	6	4	4	7	0
1844942	2	1	3	22	2	6	4	4	7	0
1844942	2	1	11	22	2	6	4	4	7	0
1844942	5	0	27	22	2	6	4	4	7	0
1844942	2	0	55	22	2	6	4	4	7	0
1844942	2	1	64	22	2	6	4	4	7	0
1844942	2	1	29	22	2	6	4	4	7	0
1844942	2	1	16	22	2	6	4	4	7	0
1844942	4	0	13	22	2	6	4	4	7	0
1844946	5	0	54	28	5	5.5	4	4.5	4.5	0
1844946	1	1	64	28	5	5.5	4	4.5	4.5	0
1844946	1	1	29	28	5	5.5	4	4.5	4.5	0
1844946	1	1	4	28	5	5.5	4	4.5	4.5	0
1844946	1	0	1	28	5	5.5	4	4.5	4.5	0
1844946	1	1	36	28	5	5.5	4	4.5	4.5	0
1844946	3	1	3	28	5	5.5	4	4.5	4.5	0
1844946	2	1	77	28	5	5.5	4	4.5	4.5	0
1844946	2	1	71	28	5	5.5	4	4.5	4.5	0
1844946	2	1	62	28	5	5.5	4	4.5	4.5	0
1844946	5	0	13	28	5	5.5	4	4.5	4.5	0
1844946	2	1	11	28	5	5.5	4	4.5	4.5	0
1844946	1	0	55	28	5	5.5	4	4.5	4.5	0
1844946	3	1	65	28	5	5.5	4	4.5	4.5	0
1844946	4	1	49	28	5	5.5	4	4.5	4.5	0
1844946	4	1	74	28	5	5.5	4	4.5	4.5	0
1844946	2	0	5	28	5	5.5	4	4.5	4.5	0
1844946	2	1	31	28	5	5.5	4	4.5	4.5	0
1844946	2	0	27	28	5	5.5	4	4.5	4.5	0
1844946	2	0	79	28	5	5.5	4	4.5	4.5	0
1844946	2	0	8	28	5	5.5	4	4.5	4.5	0
1844946	4	0	48	28	5	5.5	4	4.5	4.5	0
1844946	1	1	24	28	5	5.5	4	4.5	4.5	0
1844946	2	1	75	28	5	5.5	4	4.5	4.5	0
1844946	1	1	60	28	5	5.5	4	4.5	4.5	0
1844946	2	0	25	28	5	5.5	4	4.5	4.5	0
1844946	2	1	78	28	5	5.5	4	4.5	4.5	0
1844946	1	1	16	28	5	5.5	4	4.5	4.5	0
1844946	3	1	46	28	5	5.5	4	4.5	4.5	0
1844946	2	1	26	28	5	5.5	4	4.5	4.5	0
1844947	1	0	55	12	7	5.5	6.5	7	7	0
1844947	1	1	74	12	7	5.5	6.5	7	7	0
1844947	1	1	3	12	7	5.5	6.5	7	7	0
1844947	1	1	24	12	7	5.5	6.5	7	7	0
1844947	1	0	25	12	7	5.5	6.5	7	7	0
1844947	5	0	54	12	7	5.5	6.5	7	7	0
1844947	1	1	78	12	7	5.5	6.5	7	7	0
1844947	1	1	60	12	7	5.5	6.5	7	7	0
1844947	5	0	13	12	7	5.5	6.5	7	7	0
1844947	1	1	16	12	7	5.5	6.5	7	7	0
1844947	4	0	8	12	7	5.5	6.5	7	7	0
1844947	4	0	79	12	7	5.5	6.5	7	7	0
1844947	1	1	29	12	7	5.5	6.5	7	7	0
1844947	5	0	1	12	7	5.5	6.5	7	7	0
1844947	1	1	49	12	7	5.5	6.5	7	7	0
1844947	1	0	48	12	7	5.5	6.5	7	7	0
1844947	1	1	77	12	7	5.5	6.5	7	7	0
1844947	1	1	46	12	7	5.5	6.5	7	7	0
1844947	1	1	31	12	7	5.5	6.5	7	7	0
1844947	1	1	75	12	7	5.5	6.5	7	7	0
1844947	1	1	65	12	7	5.5	6.5	7	7	0
1844947	1	1	62	12	7	5.5	6.5	7	7	0
1844947	5	0	27	12	7	5.5	6.5	7	7	0
1844947	1	1	36	12	7	5.5	6.5	7	7	0
1844947	1	1	11	12	7	5.5	6.5	7	7	0
1844947	4	1	64	12	7	5.5	6.5	7	7	0
1844947	1	1	26	12	7	5.5	6.5	7	7	0
1844947	5	0	5	12	7	5.5	6.5	7	7	0
1844947	2	1	4	12	7	5.5	6.5	7	7	0
1844947	1	1	71	12	7	5.5	6.5	7	7	0
1844950	4	0	1	16	1	2	7	5	3.5	0
1844950	1	1	29	16	1	2	7	5	3.5	0
1844950	1	1	11	16	1	2	7	5	3.5	0
1844950	1	1	62	16	1	2	7	5	3.5	0
1844950	1	1	46	16	1	2	7	5	3.5	0
1844950	1	1	16	16	1	2	7	5	3.5	0
1844950	1	1	78	16	1	2	7	5	3.5	0
1844950	2	0	54	16	1	2	7	5	3.5	0
1844950	1	1	26	16	1	2	7	5	3.5	0
1844950	1	1	65	16	1	2	7	5	3.5	0
1844950	1	1	74	16	1	2	7	5	3.5	0
1844950	1	1	4	16	1	2	7	5	3.5	0
1844950	2	1	49	16	1	2	7	5	3.5	0
1844950	5	0	8	16	1	2	7	5	3.5	0
1844950	4	0	55	16	1	2	7	5	3.5	0
1844950	1	1	31	16	1	2	7	5	3.5	0
1844950	1	1	77	16	1	2	7	5	3.5	0
1844950	5	0	48	16	1	2	7	5	3.5	0
1844950	4	1	24	16	1	2	7	5	3.5	0
1844950	3	1	71	16	1	2	7	5	3.5	0
1844950	2	1	75	16	1	2	7	5	3.5	0
1844950	5	0	27	16	1	2	7	5	3.5	0
1844950	2	1	60	16	1	2	7	5	3.5	0
1844950	1	1	3	16	1	2	7	5	3.5	0
1844950	3	0	25	16	1	2	7	5	3.5	0
1844950	2	0	13	16	1	2	7	5	3.5	0
1844950	2	1	64	16	1	2	7	5	3.5	0
1844950	1	0	79	16	1	2	7	5	3.5	0
1844950	1	1	36	16	1	2	7	5	3.5	0
1844950	5	0	5	16	1	2	7	5	3.5	0
1844953	5	0	48	11	5.5	7	6	5	6.5	0
1844953	1	1	65	11	5.5	7	6	5	6.5	0
1844953	2	1	24	11	5.5	7	6	5	6.5	0
1844953	4	1	26	11	5.5	7	6	5	6.5	0
1844953	1	1	36	11	5.5	7	6	5	6.5	0
1844953	1	1	3	11	5.5	7	6	5	6.5	0
1844953	4	1	60	11	5.5	7	6	5	6.5	0
1844953	2	0	79	11	5.5	7	6	5	6.5	0
1844953	1	1	78	11	5.5	7	6	5	6.5	0
1844953	1	0	5	11	5.5	7	6	5	6.5	0
1844953	4	0	27	11	5.5	7	6	5	6.5	0
1844953	1	1	31	11	5.5	7	6	5	6.5	0
1844953	3	0	13	11	5.5	7	6	5	6.5	0
1844953	1	0	25	11	5.5	7	6	5	6.5	0
1844953	4	1	75	11	5.5	7	6	5	6.5	0
1844953	1	1	62	11	5.5	7	6	5	6.5	0
1844953	1	1	4	11	5.5	7	6	5	6.5	0
1844953	1	1	64	11	5.5	7	6	5	6.5	0
1844953	1	1	46	11	5.5	7	6	5	6.5	0
1844953	1	1	11	11	5.5	7	6	5	6.5	0
1844953	3	0	8	11	5.5	7	6	5	6.5	0
1844953	1	0	1	11	5.5	7	6	5	6.5	0
1844953	5	0	54	11	5.5	7	6	5	6.5	0
1844953	2	1	29	11	5.5	7	6	5	6.5	0
1844953	1	1	77	11	5.5	7	6	5	6.5	0
1844953	1	0	55	11	5.5	7	6	5	6.5	0
1844953	1	1	16	11	5.5	7	6	5	6.5	0
1844953	1	1	74	11	5.5	7	6	5	6.5	0
1844953	1	1	49	11	5.5	7	6	5	6.5	0
1844953	3	1	71	11	5.5	7	6	5	6.5	0
1844960	1	1	24	36	3.5	3.5	5	4	3	0
1844960	1	1	16	36	3.5	3.5	5	4	3	0
1844960	1	1	65	36	3.5	3.5	5	4	3	0
1844960	5	0	1	36	3.5	3.5	5	4	3	0
1844960	5	0	8	36	3.5	3.5	5	4	3	0
1844960	5	0	25	36	3.5	3.5	5	4	3	0
1844960	1	1	77	36	3.5	3.5	5	4	3	0
1844960	5	0	48	36	3.5	3.5	5	4	3	0
1844960	1	1	46	36	3.5	3.5	5	4	3	0
1844960	1	1	78	36	3.5	3.5	5	4	3	0
1844960	1	1	62	36	3.5	3.5	5	4	3	0
1844960	1	1	64	36	3.5	3.5	5	4	3	0
1844960	5	0	54	36	3.5	3.5	5	4	3	0
1844960	1	1	29	36	3.5	3.5	5	4	3	0
1844960	1	1	3	36	3.5	3.5	5	4	3	0
1844960	1	1	26	36	3.5	3.5	5	4	3	0
1844960	5	0	5	36	3.5	3.5	5	4	3	0
1844960	5	0	13	36	3.5	3.5	5	4	3	0
1844960	5	0	27	36	3.5	3.5	5	4	3	0
1844960	1	1	60	36	3.5	3.5	5	4	3	0
1844960	5	0	55	36	3.5	3.5	5	4	3	0
1844960	5	1	74	36	3.5	3.5	5	4	3	0
1844960	5	1	36	36	3.5	3.5	5	4	3	0
1844960	1	1	4	36	3.5	3.5	5	4	3	0
1844960	1	1	75	36	3.5	3.5	5	4	3	0
1844960	1	1	49	36	3.5	3.5	5	4	3	0
1844960	1	1	11	36	3.5	3.5	5	4	3	0
1844960	1	1	71	36	3.5	3.5	5	4	3	0
1844960	1	1	31	36	3.5	3.5	5	4	3	0
1844960	1	0	79	36	3.5	3.5	5	4	3	0
1844961	5	0	1	25	2	6	4.5	6	4.5	0
1844961	2	1	71	25	2	6	4.5	6	4.5	0
1844961	1	1	65	25	2	6	4.5	6	4.5	0
1844961	2	0	79	25	2	6	4.5	6	4.5	0
1844961	3	1	77	25	2	6	4.5	6	4.5	0
1844961	5	0	48	25	2	6	4.5	6	4.5	0
1844961	1	1	3	25	2	6	4.5	6	4.5	0
1844961	4	1	36	25	2	6	4.5	6	4.5	0
1844961	3	1	62	25	2	6	4.5	6	4.5	0
1844961	5	0	25	25	2	6	4.5	6	4.5	0
1844961	2	1	78	25	2	6	4.5	6	4.5	0
1844961	1	1	24	25	2	6	4.5	6	4.5	0
1844961	5	0	54	25	2	6	4.5	6	4.5	0
1844961	1	1	16	25	2	6	4.5	6	4.5	0
1844961	4	0	27	25	2	6	4.5	6	4.5	0
1844961	2	1	26	25	2	6	4.5	6	4.5	0
1844961	1	1	31	25	2	6	4.5	6	4.5	0
1844961	2	1	11	25	2	6	4.5	6	4.5	0
1844961	5	0	13	25	2	6	4.5	6	4.5	0
1844961	4	0	55	25	2	6	4.5	6	4.5	0
1844961	1	0	5	25	2	6	4.5	6	4.5	0
1844961	2	1	74	25	2	6	4.5	6	4.5	0
1844961	2	1	75	25	2	6	4.5	6	4.5	0
1844961	1	1	46	25	2	6	4.5	6	4.5	0
1844961	3	1	29	25	2	6	4.5	6	4.5	0
1844961	2	1	49	25	2	6	4.5	6	4.5	0
1844961	1	1	4	25	2	6	4.5	6	4.5	0
1844961	2	1	60	25	2	6	4.5	6	4.5	0
1844961	4	1	64	25	2	6	4.5	6	4.5	0
1844961	5	0	8	25	2	6	4.5	6	4.5	0
1844967	4	0	48	27	2	4	7	2.5	3	0
1844967	5	0	13	27	2	4	7	2.5	3	0
1844967	1	1	26	27	2	4	7	2.5	3	0
1844967	1	1	78	27	2	4	7	2.5	3	0
1844967	2	1	36	27	2	4	7	2.5	3	0
1844967	1	1	46	27	2	4	7	2.5	3	0
1844967	1	0	1	27	2	4	7	2.5	3	0
1844967	1	1	31	27	2	4	7	2.5	3	0
1844967	2	1	16	27	2	4	7	2.5	3	0
1844967	2	1	65	27	2	4	7	2.5	3	0
1844967	4	0	54	27	2	4	7	2.5	3	0
1844967	1	1	24	27	2	4	7	2.5	3	0
1844967	2	1	11	27	2	4	7	2.5	3	0
1844967	2	1	60	27	2	4	7	2.5	3	0
1844967	1	1	74	27	2	4	7	2.5	3	0
1844967	4	1	77	27	2	4	7	2.5	3	0
1844967	4	1	49	27	2	4	7	2.5	3	0
1844967	1	1	62	27	2	4	7	2.5	3	0
1844967	3	1	4	27	2	4	7	2.5	3	0
1844967	2	1	64	27	2	4	7	2.5	3	0
1844967	2	0	79	27	2	4	7	2.5	3	0
1844967	1	0	55	27	2	4	7	2.5	3	0
1844967	4	0	8	27	2	4	7	2.5	3	0
1844967	4	0	25	27	2	4	7	2.5	3	0
1844967	1	1	3	27	2	4	7	2.5	3	0
1844967	1	0	27	27	2	4	7	2.5	3	0
1844967	1	1	29	27	2	4	7	2.5	3	0
1844967	2	0	5	27	2	4	7	2.5	3	0
1844967	2	1	71	27	2	4	7	2.5	3	0
1844967	2	1	75	27	2	4	7	2.5	3	0
1844980	2	1	65	24	6	6	6	6	6	0
1844980	2	1	3	24	6	6	6	6	6	0
1844980	4	1	74	24	6	6	6	6	6	0
1844980	2	1	24	24	6	6	6	6	6	0
1844980	2	0	55	24	6	6	6	6	6	0
1844980	2	1	60	24	6	6	6	6	6	0
1844980	2	1	36	24	6	6	6	6	6	0
1844980	5	0	48	24	6	6	6	6	6	0
1844980	2	1	26	24	6	6	6	6	6	0
1844980	2	1	62	24	6	6	6	6	6	0
1844980	2	1	11	24	6	6	6	6	6	0
1844980	5	0	25	24	6	6	6	6	6	0
1844980	1	1	31	24	6	6	6	6	6	0
1844980	2	1	64	24	6	6	6	6	6	0
1844980	2	1	46	24	6	6	6	6	6	0
1844980	4	0	79	24	6	6	6	6	6	0
1844980	5	0	8	24	6	6	6	6	6	0
1844980	2	1	75	24	6	6	6	6	6	0
1844980	1	1	4	24	6	6	6	6	6	0
1844980	1	0	54	24	6	6	6	6	6	0
1844980	5	0	5	24	6	6	6	6	6	0
1844980	1	1	29	24	6	6	6	6	6	0
1844980	1	1	16	24	6	6	6	6	6	0
1844980	1	1	77	24	6	6	6	6	6	0
1844980	5	0	1	24	6	6	6	6	6	0
1844980	4	0	13	24	6	6	6	6	6	0
1844980	1	1	78	24	6	6	6	6	6	0
1844980	2	1	49	24	6	6	6	6	6	0
1844980	5	0	27	24	6	6	6	6	6	0
1844980	2	1	71	24	6	6	6	6	6	0
1844988	4	0	13	41	2	5.5	4	3.5	5.5	0
1844988	1	1	16	41	2	5.5	4	3.5	5.5	0
1844988	4	0	27	41	2	5.5	4	3.5	5.5	0
1844988	1	1	31	41	2	5.5	4	3.5	5.5	0
1844988	1	1	24	41	2	5.5	4	3.5	5.5	0
1844988	3	1	49	41	2	5.5	4	3.5	5.5	0
1844988	3	1	26	41	2	5.5	4	3.5	5.5	0
1844988	4	0	8	41	2	5.5	4	3.5	5.5	0
1844988	3	1	62	41	2	5.5	4	3.5	5.5	0
1844988	2	0	79	41	2	5.5	4	3.5	5.5	0
1844988	2	1	11	41	2	5.5	4	3.5	5.5	0
1844988	4	1	71	41	2	5.5	4	3.5	5.5	0
1844988	4	1	74	41	2	5.5	4	3.5	5.5	0
1844988	2	1	46	41	2	5.5	4	3.5	5.5	0
1844988	4	1	3	41	2	5.5	4	3.5	5.5	0
1844988	5	1	64	41	2	5.5	4	3.5	5.5	0
1844988	5	1	75	41	2	5.5	4	3.5	5.5	0
1844988	3	1	29	41	2	5.5	4	3.5	5.5	0
1844988	2	1	77	41	2	5.5	4	3.5	5.5	0
1844988	4	0	1	41	2	5.5	4	3.5	5.5	0
1844988	4	0	55	41	2	5.5	4	3.5	5.5	0
1844988	5	0	25	41	2	5.5	4	3.5	5.5	0
1844988	3	1	78	41	2	5.5	4	3.5	5.5	0
1844988	2	0	5	41	2	5.5	4	3.5	5.5	0
1844988	4	1	65	41	2	5.5	4	3.5	5.5	0
1844988	2	1	36	41	2	5.5	4	3.5	5.5	0
1844988	4	0	54	41	2	5.5	4	3.5	5.5	0
1844988	4	0	48	41	2	5.5	4	3.5	5.5	0
1844988	4	1	60	41	2	5.5	4	3.5	5.5	0
1844988	3	1	4	41	2	5.5	4	3.5	5.5	0
1844995	2	1	64	15	4	5	7	7	5	0
1844995	2	1	77	15	4	5	7	7	5	0
1844995	1	1	26	15	4	5	7	7	5	0
1844995	4	0	8	15	4	5	7	7	5	0
1844995	2	1	36	15	4	5	7	7	5	0
1844995	1	1	62	15	4	5	7	7	5	0
1844995	4	1	4	15	4	5	7	7	5	0
1844995	2	1	71	15	4	5	7	7	5	0
1844995	2	1	78	15	4	5	7	7	5	0
1844995	4	1	49	15	4	5	7	7	5	0
1844995	3	0	54	15	4	5	7	7	5	0
1844995	4	0	55	15	4	5	7	7	5	0
1844995	4	0	25	15	4	5	7	7	5	0
1844995	4	0	5	15	4	5	7	7	5	0
1844995	2	1	3	15	4	5	7	7	5	0
1844995	5	0	27	15	4	5	7	7	5	0
1844995	1	1	46	15	4	5	7	7	5	0
1844995	2	1	16	15	4	5	7	7	5	0
1844995	4	0	79	15	4	5	7	7	5	0
1844995	2	1	65	15	4	5	7	7	5	0
1844995	1	1	31	15	4	5	7	7	5	0
1844995	4	1	75	15	4	5	7	7	5	0
1844995	4	1	60	15	4	5	7	7	5	0
1844995	5	0	13	15	4	5	7	7	5	0
1844995	2	1	24	15	4	5	7	7	5	0
1844995	2	1	11	15	4	5	7	7	5	0
1844995	4	1	74	15	4	5	7	7	5	0
1844995	4	0	48	15	4	5	7	7	5	0
1844995	5	0	1	15	4	5	7	7	5	0
1844995	2	1	29	15	4	5	7	7	5	0
1845003	2	1	77	13	5	7	6.5	7	6	0
1845003	2	1	64	13	5	7	6.5	7	6	0
1845003	4	1	4	13	5	7	6.5	7	6	0
1845003	1	1	36	13	5	7	6.5	7	6	0
1845003	4	0	27	13	5	7	6.5	7	6	0
1845003	1	1	31	13	5	7	6.5	7	6	0
1845003	1	1	62	13	5	7	6.5	7	6	0
1845003	4	1	49	13	5	7	6.5	7	6	0
1845003	1	0	79	13	5	7	6.5	7	6	0
1845003	1	1	46	13	5	7	6.5	7	6	0
1845003	5	0	25	13	5	7	6.5	7	6	0
1845003	1	1	60	13	5	7	6.5	7	6	0
1845003	3	0	8	13	5	7	6.5	7	6	0
1845003	1	1	16	13	5	7	6.5	7	6	0
1845003	1	1	71	13	5	7	6.5	7	6	0
1845003	1	1	75	13	5	7	6.5	7	6	0
1845003	5	0	54	13	5	7	6.5	7	6	0
1845003	3	1	78	13	5	7	6.5	7	6	0
1845003	3	1	3	13	5	7	6.5	7	6	0
1845003	1	1	74	13	5	7	6.5	7	6	0
1845003	5	0	1	13	5	7	6.5	7	6	0
1845003	1	1	29	13	5	7	6.5	7	6	0
1845003	1	1	24	13	5	7	6.5	7	6	0
1845003	5	0	48	13	5	7	6.5	7	6	0
1845003	1	1	65	13	5	7	6.5	7	6	0
1845003	1	0	55	13	5	7	6.5	7	6	0
1845003	4	0	13	13	5	7	6.5	7	6	0
1845003	5	0	5	13	5	7	6.5	7	6	0
1845003	3	1	26	13	5	7	6.5	7	6	0
1845003	1	1	11	13	5	7	6.5	7	6	0
1845012	3	0	5	13	5	6.5	7	4	4.5	0
1845012	5	0	79	13	5	6.5	7	4	4.5	0
1845012	4	0	25	13	5	6.5	7	4	4.5	0
1845012	3	1	46	13	5	6.5	7	4	4.5	0
1845012	1	1	26	13	5	6.5	7	4	4.5	0
1845012	1	1	24	13	5	6.5	7	4	4.5	0
1845012	1	1	4	13	5	6.5	7	4	4.5	0
1845012	4	1	71	13	5	6.5	7	4	4.5	0
1845012	1	1	62	13	5	6.5	7	4	4.5	0
1845012	1	0	54	13	5	6.5	7	4	4.5	0
1845012	1	0	8	13	5	6.5	7	4	4.5	0
1845012	1	1	3	13	5	6.5	7	4	4.5	0
1845012	1	1	64	13	5	6.5	7	4	4.5	0
1845012	5	0	27	13	5	6.5	7	4	4.5	0
1845012	4	1	31	13	5	6.5	7	4	4.5	0
1845012	1	1	75	13	5	6.5	7	4	4.5	0
1845012	1	1	49	13	5	6.5	7	4	4.5	0
1845012	1	1	29	13	5	6.5	7	4	4.5	0
1845012	1	0	48	13	5	6.5	7	4	4.5	0
1845012	1	1	65	13	5	6.5	7	4	4.5	0
1845012	1	1	60	13	5	6.5	7	4	4.5	0
1845012	1	0	13	13	5	6.5	7	4	4.5	0
1845012	1	1	11	13	5	6.5	7	4	4.5	0
1845012	1	1	77	13	5	6.5	7	4	4.5	0
1845012	1	1	78	13	5	6.5	7	4	4.5	0
1845012	1	1	36	13	5	6.5	7	4	4.5	0
1845012	1	0	55	13	5	6.5	7	4	4.5	0
1845012	1	0	1	13	5	6.5	7	4	4.5	0
1845012	1	1	74	13	5	6.5	7	4	4.5	0
1845012	1	1	16	13	5	6.5	7	4	4.5	0
1845066	4	0	79	23	1	6.5	7	6.5	6.5	0
1845066	4	0	8	23	1	6.5	7	6.5	6.5	0
1845066	1	1	31	23	1	6.5	7	6.5	6.5	0
1845066	1	1	78	23	1	6.5	7	6.5	6.5	0
1845066	4	0	1	23	1	6.5	7	6.5	6.5	0
1845066	2	1	29	23	1	6.5	7	6.5	6.5	0
1845066	1	1	77	23	1	6.5	7	6.5	6.5	0
1845066	1	1	46	23	1	6.5	7	6.5	6.5	0
1845066	1	1	64	23	1	6.5	7	6.5	6.5	0
1845066	1	1	49	23	1	6.5	7	6.5	6.5	0
1845066	1	1	3	23	1	6.5	7	6.5	6.5	0
1845066	1	1	71	23	1	6.5	7	6.5	6.5	0
1845066	1	1	11	23	1	6.5	7	6.5	6.5	0
1845066	1	1	74	23	1	6.5	7	6.5	6.5	0
1845066	5	0	55	23	1	6.5	7	6.5	6.5	0
1845066	3	1	26	23	1	6.5	7	6.5	6.5	0
1845066	5	0	13	23	1	6.5	7	6.5	6.5	0
1845066	5	0	48	23	1	6.5	7	6.5	6.5	0
1845066	1	1	16	23	1	6.5	7	6.5	6.5	0
1845066	1	1	65	23	1	6.5	7	6.5	6.5	0
1845066	3	1	4	23	1	6.5	7	6.5	6.5	0
1845066	4	0	5	23	1	6.5	7	6.5	6.5	0
1845066	1	1	36	23	1	6.5	7	6.5	6.5	0
1845066	1	1	24	23	1	6.5	7	6.5	6.5	0
1845066	3	0	54	23	1	6.5	7	6.5	6.5	0
1845066	1	1	62	23	1	6.5	7	6.5	6.5	0
1845066	1	0	25	23	1	6.5	7	6.5	6.5	0
1845066	1	1	75	23	1	6.5	7	6.5	6.5	0
1845066	5	0	27	23	1	6.5	7	6.5	6.5	0
1845066	1	1	60	23	1	6.5	7	6.5	6.5	0
1845069	1	1	31	22	4	4	5.5	5	5.5	0
1845069	1	1	4	22	4	4	5.5	5	5.5	0
1845069	1	1	75	22	4	4	5.5	5	5.5	0
1845069	1	1	11	22	4	4	5.5	5	5.5	0
1845069	5	0	5	22	4	4	5.5	5	5.5	0
1845069	5	0	13	22	4	4	5.5	5	5.5	0
1845069	5	0	54	22	4	4	5.5	5	5.5	0
1845069	5	1	77	22	4	4	5.5	5	5.5	0
1845069	2	1	60	22	4	4	5.5	5	5.5	0
1845069	5	1	71	22	4	4	5.5	5	5.5	0
1845069	2	1	78	22	4	4	5.5	5	5.5	0
1845069	5	0	8	22	4	4	5.5	5	5.5	0
1845069	1	1	16	22	4	4	5.5	5	5.5	0
1845069	5	1	3	22	4	4	5.5	5	5.5	0
1845069	5	0	55	22	4	4	5.5	5	5.5	0
1845069	5	0	48	22	4	4	5.5	5	5.5	0
1845069	2	1	74	22	4	4	5.5	5	5.5	0
1845069	5	1	29	22	4	4	5.5	5	5.5	0
1845069	2	1	36	22	4	4	5.5	5	5.5	0
[truncated: 1,391 more rows]

## Sheet: six hours
PID	Rating	Trial Type (Old=0, New=1)	Image Number	HK11	E	A	C	ES	O	Delay
1907700	1	1	71	12	7	6	7	5.5	2.5	1
1907700	1	1	62	12	7	6	7	5.5	2.5	1
1907700	1	1	31	12	7	6	7	5.5	2.5	1
1907700	2	1	24	12	7	6	7	5.5	2.5	1
1907700	2	1	16	12	7	6	7	5.5	2.5	1
1907700	5	0	27	12	7	6	7	5.5	2.5	1
1907700	4	1	49	12	7	6	7	5.5	2.5	1
1907700	1	1	75	12	7	6	7	5.5	2.5	1
1907700	1	1	29	12	7	6	7	5.5	2.5	1
1907700	5	0	25	12	7	6	7	5.5	2.5	1
1907700	5	0	1	12	7	6	7	5.5	2.5	1
1907700	4	0	48	12	7	6	7	5.5	2.5	1
1907700	1	1	65	12	7	6	7	5.5	2.5	1
1907700	4	0	5	12	7	6	7	5.5	2.5	1
1907700	2	0	8	12	7	6	7	5.5	2.5	1
1907700	1	0	55	12	7	6	7	5.5	2.5	1
1907700	2	1	64	12	7	6	7	5.5	2.5	1
1907700	1	1	11	12	7	6	7	5.5	2.5	1
1907700	1	1	46	12	7	6	7	5.5	2.5	1
1907700	4	0	13	12	7	6	7	5.5	2.5	1
1907700	4	0	54	12	7	6	7	5.5	2.5	1
1907700	1	1	4	12	7	6	7	5.5	2.5	1
1907700	1	0	79	12	7	6	7	5.5	2.5	1
1907700	1	1	3	12	7	6	7	5.5	2.5	1
1907700	1	1	78	12	7	6	7	5.5	2.5	1
1907700	1	1	26	12	7	6	7	5.5	2.5	1
1907700	1	1	36	12	7	6	7	5.5	2.5	1
1907700	1	1	60	12	7	6	7	5.5	2.5	1
1907700	1	1	74	12	7	6	7	5.5	2.5	1
1907700	1	1	77	12	7	6	7	5.5	2.5	1
1907702	5	0	13	34	3.5	4.5	4.5	4.5	4.5	1
1907702	5	1	62	34	3.5	4.5	4.5	4.5	4.5	1
1907702	4	1	4	34	3.5	4.5	4.5	4.5	4.5	1
1907702	5	0	1	34	3.5	4.5	4.5	4.5	4.5	1
1907702	5	1	31	34	3.5	4.5	4.5	4.5	4.5	1
1907702	5	0	25	34	3.5	4.5	4.5	4.5	4.5	1
1907702	4	1	60	34	3.5	4.5	4.5	4.5	4.5	1
1907702	3	1	11	34	3.5	4.5	4.5	4.5	4.5	1
1907702	3	1	74	34	3.5	4.5	4.5	4.5	4.5	1
1907702	4	1	75	34	3.5	4.5	4.5	4.5	4.5	1
1907702	5	1	29	34	3.5	4.5	4.5	4.5	4.5	1
1907702	5	1	36	34	3.5	4.5	4.5	4.5	4.5	1
1907702	5	0	5	34	3.5	4.5	4.5	4.5	4.5	1
1907702	5	1	65	34	3.5	4.5	4.5	4.5	4.5	1
1907702	4	1	71	34	3.5	4.5	4.5	4.5	4.5	1
1907702	3	1	26	34	3.5	4.5	4.5	4.5	4.5	1
1907702	4	1	78	34	3.5	4.5	4.5	4.5	4.5	1
1907702	5	0	54	34	3.5	4.5	4.5	4.5	4.5	1
1907702	4	1	77	34	3.5	4.5	4.5	4.5	4.5	1
1907702	4	0	48	34	3.5	4.5	4.5	4.5	4.5	1
1907702	5	0	8	34	3.5	4.5	4.5	4.5	4.5	1
1907702	4	0	79	34	3.5	4.5	4.5	4.5	4.5	1
1907702	5	0	27	34	3.5	4.5	4.5	4.5	4.5	1
1907702	5	1	64	34	3.5	4.5	4.5	4.5	4.5	1
1907702	4	1	24	34	3.5	4.5	4.5	4.5	4.5	1
1907702	5	0	55	34	3.5	4.5	4.5	4.5	4.5	1
1907702	2	1	46	34	3.5	4.5	4.5	4.5	4.5	1
1907702	5	1	3	34	3.5	4.5	4.5	4.5	4.5	1
1907702	5	1	49	34	3.5	4.5	4.5	4.5	4.5	1
1907702	5	1	16	34	3.5	4.5	4.5	4.5	4.5	1
1907703	1	0	1	21	5	3.5	7	4	5	1
1907703	1	1	78	21	5	3.5	7	4	5	1
1907703	1	1	11	21	5	3.5	7	4	5	1
1907703	4	1	4	21	5	3.5	7	4	5	1
1907703	4	1	16	21	5	3.5	7	4	5	1
1907703	3	1	24	21	5	3.5	7	4	5	1
1907703	1	1	29	21	5	3.5	7	4	5	1
1907703	1	1	71	21	5	3.5	7	4	5	1
1907703	1	1	60	21	5	3.5	7	4	5	1
1907703	2	1	46	21	5	3.5	7	4	5	1
1907703	2	0	79	21	5	3.5	7	4	5	1
1907703	3	0	8	21	5	3.5	7	4	5	1
1907703	3	1	49	21	5	3.5	7	4	5	1
1907703	3	1	62	21	5	3.5	7	4	5	1
1907703	3	1	31	21	5	3.5	7	4	5	1
1907703	1	0	5	21	5	3.5	7	4	5	1
1907703	1	1	77	21	5	3.5	7	4	5	1
1907703	4	0	27	21	5	3.5	7	4	5	1
1907703	1	0	54	21	5	3.5	7	4	5	1
1907703	1	1	64	21	5	3.5	7	4	5	1
1907703	5	0	13	21	5	3.5	7	4	5	1
1907703	1	1	74	21	5	3.5	7	4	5	1
1907703	1	1	36	21	5	3.5	7	4	5	1
1907703	3	1	26	21	5	3.5	7	4	5	1
1907703	2	0	48	21	5	3.5	7	4	5	1
1907703	4	0	25	21	5	3.5	7	4	5	1
1907703	2	1	65	21	5	3.5	7	4	5	1
1907703	3	1	3	21	5	3.5	7	4	5	1
1907703	3	0	55	21	5	3.5	7	4	5	1
1907703	2	1	75	21	5	3.5	7	4	5	1
1907706	4	0	8	18	6	5	7	6	3	1
1907706	5	0	25	18	6	5	7	6	3	1
1907706	2	1	36	18	6	5	7	6	3	1
1907706	4	1	60	18	6	5	7	6	3	1
1907706	5	0	55	18	6	5	7	6	3	1
1907706	1	1	4	18	6	5	7	6	3	1
1907706	1	1	29	18	6	5	7	6	3	1
1907706	1	1	11	18	6	5	7	6	3	1
1907706	1	1	49	18	6	5	7	6	3	1
1907706	2	1	77	18	6	5	7	6	3	1
1907706	4	0	48	18	6	5	7	6	3	1
1907706	3	0	13	18	6	5	7	6	3	1
1907706	5	0	54	18	6	5	7	6	3	1
1907706	3	0	79	18	6	5	7	6	3	1
1907706	2	1	26	18	6	5	7	6	3	1
1907706	1	1	3	18	6	5	7	6	3	1
1907706	1	1	24	18	6	5	7	6	3	1
1907706	2	1	78	18	6	5	7	6	3	1
1907706	4	0	1	18	6	5	7	6	3	1
1907706	4	1	62	18	6	5	7	6	3	1
1907706	2	1	64	18	6	5	7	6	3	1
1907706	1	1	46	18	6	5	7	6	3	1
1907706	1	1	31	18	6	5	7	6	3	1
1907706	2	1	75	18	6	5	7	6	3	1
1907706	2	1	74	18	6	5	7	6	3	1
1907706	1	1	71	18	6	5	7	6	3	1
1907706	5	0	27	18	6	5	7	6	3	1
1907706	4	1	65	18	6	5	7	6	3	1
1907706	1	1	16	18	6	5	7	6	3	1
1907706	1	0	5	18	6	5	7	6	3	1
1907708	4	0	79	25	4.5	4.5	5	4.5	4	1
1907708	4	0	54	25	4.5	4.5	5	4.5	4	1
1907708	4	1	16	25	4.5	4.5	5	4.5	4	1
1907708	4	1	46	25	4.5	4.5	5	4.5	4	1
1907708	3	1	64	25	4.5	4.5	5	4.5	4	1
1907708	3	0	27	25	4.5	4.5	5	4.5	4	1
1907708	4	1	65	25	4.5	4.5	5	4.5	4	1
1907708	4	1	26	25	4.5	4.5	5	4.5	4	1
1907708	3	1	3	25	4.5	4.5	5	4.5	4	1
1907708	5	1	11	25	4.5	4.5	5	4.5	4	1
1907708	2	1	4	25	4.5	4.5	5	4.5	4	1
1907708	4	1	78	25	4.5	4.5	5	4.5	4	1
1907708	4	0	1	25	4.5	4.5	5	4.5	4	1
1907708	3	1	75	25	4.5	4.5	5	4.5	4	1
1907708	2	0	55	25	4.5	4.5	5	4.5	4	1
1907708	2	0	5	25	4.5	4.5	5	4.5	4	1
1907708	3	1	24	25	4.5	4.5	5	4.5	4	1
1907708	4	0	25	25	4.5	4.5	5	4.5	4	1
1907708	4	1	29	25	4.5	4.5	5	4.5	4	1
1907708	4	1	62	25	4.5	4.5	5	4.5	4	1
1907708	3	1	60	25	4.5	4.5	5	4.5	4	1
1907708	4	1	49	25	4.5	4.5	5	4.5	4	1
1907708	2	1	74	25	4.5	4.5	5	4.5	4	1
1907708	4	1	36	25	4.5	4.5	5	4.5	4	1
1907708	4	0	48	25	4.5	4.5	5	4.5	4	1
1907708	4	0	13	25	4.5	4.5	5	4.5	4	1
1907708	3	1	71	25	4.5	4.5	5	4.5	4	1
1907708	2	1	77	25	4.5	4.5	5	4.5	4	1
1907708	2	0	8	25	4.5	4.5	5	4.5	4	1
1907708	4	1	31	25	4.5	4.5	5	4.5	4	1
1907709	4	1	60	32	4.5	4	5.5	3	4.5	1
1907709	3	1	65	32	4.5	4	5.5	3	4.5	1
1907709	3	0	79	32	4.5	4	5.5	3	4.5	1
1907709	2	1	26	32	4.5	4	5.5	3	4.5	1
1907709	2	1	16	32	4.5	4	5.5	3	4.5	1
1907709	3	1	78	32	4.5	4	5.5	3	4.5	1
1907709	2	1	75	32	4.5	4	5.5	3	4.5	1
1907709	3	1	77	32	4.5	4	5.5	3	4.5	1
1907709	3	1	31	32	4.5	4	5.5	3	4.5	1
1907709	2	1	29	32	4.5	4	5.5	3	4.5	1
1907709	2	0	8	32	4.5	4	5.5	3	4.5	1
1907709	2	0	25	32	4.5	4	5.5	3	4.5	1
1907709	3	1	71	32	4.5	4	5.5	3	4.5	1
1907709	2	0	48	32	4.5	4	5.5	3	4.5	1
1907709	3	0	13	32	4.5	4	5.5	3	4.5	1
1907709	3	1	36	32	4.5	4	5.5	3	4.5	1
1907709	3	0	55	32	4.5	4	5.5	3	4.5	1
1907709	2	0	5	32	4.5	4	5.5	3	4.5	1
1907709	2	0	1	32	4.5	4	5.5	3	4.5	1
1907709	3	1	24	32	4.5	4	5.5	3	4.5	1
1907709	2	1	49	32	4.5	4	5.5	3	4.5	1
1907709	2	1	4	32	4.5	4	5.5	3	4.5	1
1907709	3	1	46	32	4.5	4	5.5	3	4.5	1
1907709	3	0	54	32	4.5	4	5.5	3	4.5	1
1907709	3	1	3	32	4.5	4	5.5	3	4.5	1
1907709	3	1	62	32	4.5	4	5.5	3	4.5	1
1907709	2	1	64	32	4.5	4	5.5	3	4.5	1
1907709	2	1	11	32	4.5	4	5.5	3	4.5	1
1907709	3	0	27	32	4.5	4	5.5	3	4.5	1
1907709	2	1	74	32	4.5	4	5.5	3	4.5	1
1907710	2	1	65	24	2	3.5	5	3.5	4	1
1907710	4	1	62	24	2	3.5	5	3.5	4	1
1907710	5	1	4	24	2	3.5	5	3.5	4	1
1907710	2	1	31	24	2	3.5	5	3.5	4	1
1907710	4	1	74	24	2	3.5	5	3.5	4	1
1907710	5	0	25	24	2	3.5	5	3.5	4	1
1907710	3	0	8	24	2	3.5	5	3.5	4	1
1907710	2	0	1	24	2	3.5	5	3.5	4	1
1907710	4	1	46	24	2	3.5	5	3.5	4	1
1907710	4	0	5	24	2	3.5	5	3.5	4	1
1907710	3	1	29	24	2	3.5	5	3.5	4	1
1907710	5	1	75	24	2	3.5	5	3.5	4	1
1907710	2	1	36	24	2	3.5	5	3.5	4	1
1907710	2	1	78	24	2	3.5	5	3.5	4	1
1907710	3	1	77	24	2	3.5	5	3.5	4	1
1907710	4	1	71	24	2	3.5	5	3.5	4	1
1907710	5	0	13	24	2	3.5	5	3.5	4	1
1907710	3	0	48	24	2	3.5	5	3.5	4	1
1907710	4	1	16	24	2	3.5	5	3.5	4	1
1907710	2	0	79	24	2	3.5	5	3.5	4	1
1907710	2	0	55	24	2	3.5	5	3.5	4	1
1907710	1	1	24	24	2	3.5	5	3.5	4	1
1907710	3	0	27	24	2	3.5	5	3.5	4	1
1907710	2	1	3	24	2	3.5	5	3.5	4	1
1907710	4	1	64	24	2	3.5	5	3.5	4	1
1907710	2	1	26	24	2	3.5	5	3.5	4	1
1907710	3	1	60	24	2	3.5	5	3.5	4	1
1907710	4	1	49	24	2	3.5	5	3.5	4	1
1907710	2	0	54	24	2	3.5	5	3.5	4	1
1907710	2	1	11	24	2	3.5	5	3.5	4	1
1907711	2	1	49	31	4	4.5	4.5	4	3.5	1
1907711	4	0	25	31	4	4.5	4.5	4	3.5	1
1907711	2	0	79	31	4	4.5	4.5	4	3.5	1
1907711	4	1	46	31	4	4.5	4.5	4	3.5	1
1907711	4	1	26	31	4	4.5	4.5	4	3.5	1
1907711	2	1	62	31	4	4.5	4.5	4	3.5	1
1907711	5	1	75	31	4	4.5	4.5	4	3.5	1
1907711	4	0	27	31	4	4.5	4.5	4	3.5	1
1907711	2	1	36	31	4	4.5	4.5	4	3.5	1
1907711	5	1	78	31	4	4.5	4.5	4	3.5	1
1907711	4	1	65	31	4	4.5	4.5	4	3.5	1
1907711	5	1	24	31	4	4.5	4.5	4	3.5	1
1907711	4	1	31	31	4	4.5	4.5	4	3.5	1
1907711	5	1	4	31	4	4.5	4.5	4	3.5	1
1907711	4	0	5	31	4	4.5	4.5	4	3.5	1
1907711	5	1	74	31	4	4.5	4.5	4	3.5	1
1907711	4	1	64	31	4	4.5	4.5	4	3.5	1
1907711	5	0	48	31	4	4.5	4.5	4	3.5	1
1907711	2	0	13	31	4	4.5	4.5	4	3.5	1
1907711	1	1	11	31	4	4.5	4.5	4	3.5	1
1907711	2	1	60	31	4	4.5	4.5	4	3.5	1
1907711	1	1	16	31	4	4.5	4.5	4	3.5	1
1907711	2	0	1	31	4	4.5	4.5	4	3.5	1
1907711	4	1	77	31	4	4.5	4.5	4	3.5	1
1907711	5	0	8	31	4	4.5	4.5	4	3.5	1
1907711	2	0	54	31	4	4.5	4.5	4	3.5	1
1907711	1	1	71	31	4	4.5	4.5	4	3.5	1
1907711	2	0	55	31	4	4.5	4.5	4	3.5	1
1907711	4	1	3	31	4	4.5	4.5	4	3.5	1
1907711	5	1	29	31	4	4.5	4.5	4	3.5	1
1907713	4	1	78	31	4	4	5	4	4	1
1907713	5	1	46	31	4	4	5	4	4	1
1907713	4	0	79	31	4	4	5	4	4	1
1907713	4	1	36	31	4	4	5	4	4	1
1907713	5	1	49	31	4	4	5	4	4	1
1907713	5	1	31	31	4	4	5	4	4	1
1907713	4	1	60	31	4	4	5	4	4	1
1907713	4	1	77	31	4	4	5	4	4	1
1907713	2	1	3	31	4	4	5	4	4	1
1907713	2	1	16	31	4	4	5	4	4	1
1907713	2	1	4	31	4	4	5	4	4	1
1907713	4	0	13	31	4	4	5	4	4	1
1907713	4	0	54	31	4	4	5	4	4	1
1907713	4	0	1	31	4	4	5	4	4	1
1907713	4	1	29	31	4	4	5	4	4	1
1907713	3	0	55	31	4	4	5	4	4	1
1907713	2	1	26	31	4	4	5	4	4	1
1907713	4	0	27	31	4	4	5	4	4	1
1907713	2	0	5	31	4	4	5	4	4	1
1907713	4	1	62	31	4	4	5	4	4	1
1907713	2	1	11	31	4	4	5	4	4	1
1907713	4	1	65	31	4	4	5	4	4	1
1907713	4	1	75	31	4	4	5	4	4	1
1907713	2	1	71	31	4	4	5	4	4	1
1907713	4	0	48	31	4	4	5	4	4	1
1907713	4	0	8	31	4	4	5	4	4	1
1907713	4	1	74	31	4	4	5	4	4	1
1907713	4	1	24	31	4	4	5	4	4	1
1907713	4	1	64	31	4	4	5	4	4	1
1907713	4	0	25	31	4	4	5	4	4	1
1907714	1	1	65	18	6.5	5.5	5.5	6	7	1
1907714	1	1	64	18	6.5	5.5	5.5	6	7	1
1907714	2	1	4	18	6.5	5.5	5.5	6	7	1
1907714	2	1	74	18	6.5	5.5	5.5	6	7	1
1907714	2	1	29	18	6.5	5.5	5.5	6	7	1
1907714	5	0	27	18	6.5	5.5	5.5	6	7	1
1907714	1	1	46	18	6.5	5.5	5.5	6	7	1
1907714	1	1	60	18	6.5	5.5	5.5	6	7	1
1907714	3	1	71	18	6.5	5.5	5.5	6	7	1
1907714	2	1	11	18	6.5	5.5	5.5	6	7	1
1907714	2	0	79	18	6.5	5.5	5.5	6	7	1
1907714	1	1	26	18	6.5	5.5	5.5	6	7	1
1907714	1	0	25	18	6.5	5.5	5.5	6	7	1
1907714	1	1	24	18	6.5	5.5	5.5	6	7	1
1907714	3	1	49	18	6.5	5.5	5.5	6	7	1
1907714	2	1	77	18	6.5	5.5	5.5	6	7	1
1907714	1	0	5	18	6.5	5.5	5.5	6	7	1
1907714	1	1	16	18	6.5	5.5	5.5	6	7	1
1907714	1	1	78	18	6.5	5.5	5.5	6	7	1
1907714	2	1	3	18	6.5	5.5	5.5	6	7	1
1907714	1	1	31	18	6.5	5.5	5.5	6	7	1
1907714	4	1	75	18	6.5	5.5	5.5	6	7	1
1907714	2	0	1	18	6.5	5.5	5.5	6	7	1
1907714	1	0	48	18	6.5	5.5	5.5	6	7	1
1907714	1	0	54	18	6.5	5.5	5.5	6	7	1
1907714	4	1	36	18	6.5	5.5	5.5	6	7	1
1907714	1	1	62	18	6.5	5.5	5.5	6	7	1
1907714	1	0	55	18	6.5	5.5	5.5	6	7	1
1907714	4	0	8	18	6.5	5.5	5.5	6	7	1
1907714	5	0	13	18	6.5	5.5	5.5	6	7	1
1907715	2	0	13	11	7	7	7	7	7	1
1907715	2	1	65	11	7	7	7	7	7	1
1907715	3	1	31	11	7	7	7	7	7	1
1907715	4	0	5	11	7	7	7	7	7	1
1907715	4	1	4	11	7	7	7	7	7	1
1907715	2	1	26	11	7	7	7	7	7	1
1907715	5	1	46	11	7	7	7	7	7	1
1907715	2	1	29	11	7	7	7	7	7	1
1907715	5	1	64	11	7	7	7	7	7	1
1907715	5	0	55	11	7	7	7	7	7	1
1907715	2	1	3	11	7	7	7	7	7	1
1907715	1	1	62	11	7	7	7	7	7	1
1907715	4	1	78	11	7	7	7	7	7	1
1907715	2	1	49	11	7	7	7	7	7	1
1907715	5	1	24	11	7	7	7	7	7	1
1907715	2	0	25	11	7	7	7	7	7	1
1907715	2	0	8	11	7	7	7	7	7	1
1907715	3	1	74	11	7	7	7	7	7	1
1907715	5	0	27	11	7	7	7	7	7	1
1907715	4	0	79	11	7	7	7	7	7	1
1907715	2	0	54	11	7	7	7	7	7	1
1907715	4	1	75	11	7	7	7	7	7	1
1907715	2	1	77	11	7	7	7	7	7	1
1907715	3	1	16	11	7	7	7	7	7	1
1907715	1	1	60	11	7	7	7	7	7	1
1907715	2	1	71	11	7	7	7	7	7	1
1907715	5	0	48	11	7	7	7	7	7	1
1907715	1	1	11	11	7	7	7	7	7	1
1907715	1	1	36	11	7	7	7	7	7	1
1907715	1	0	1	11	7	7	7	7	7	1
1907716	3	0	79	27	3.5	3	5	3	5	1
1907716	2	1	75	27	3.5	3	5	3	5	1
1907716	3	1	24	27	3.5	3	5	3	5	1
1907716	3	1	31	27	3.5	3	5	3	5	1
1907716	4	1	60	27	3.5	3	5	3	5	1
1907716	5	1	62	27	3.5	3	5	3	5	1
1907716	3	1	36	27	3.5	3	5	3	5	1
1907716	2	1	77	27	3.5	3	5	3	5	1
1907716	3	0	8	27	3.5	3	5	3	5	1
1907716	4	1	3	27	3.5	3	5	3	5	1
1907716	4	0	55	27	3.5	3	5	3	5	1
1907716	2	1	29	27	3.5	3	5	3	5	1
1907716	2	1	26	27	3.5	3	5	3	5	1
1907716	4	0	13	27	3.5	3	5	3	5	1
1907716	4	1	4	27	3.5	3	5	3	5	1
1907716	5	1	11	27	3.5	3	5	3	5	1
1907716	2	0	1	27	3.5	3	5	3	5	1
1907716	4	1	71	27	3.5	3	5	3	5	1
1907716	4	0	54	27	3.5	3	5	3	5	1
1907716	4	1	65	27	3.5	3	5	3	5	1
1907716	3	0	25	27	3.5	3	5	3	5	1
1907716	4	1	16	27	3.5	3	5	3	5	1
1907716	3	0	5	27	3.5	3	5	3	5	1
1907716	4	1	78	27	3.5	3	5	3	5	1
1907716	4	0	48	27	3.5	3	5	3	5	1
1907716	3	0	27	27	3.5	3	5	3	5	1
1907716	4	1	64	27	3.5	3	5	3	5	1
1907716	4	1	49	27	3.5	3	5	3	5	1
1907716	5	1	74	27	3.5	3	5	3	5	1
1907716	2	1	46	27	3.5	3	5	3	5	1
1907717	2	0	25	21	1	5	2.5	2	2.5	1
1907717	4	1	36	21	1	5	2.5	2	2.5	1
1907717	1	1	65	21	1	5	2.5	2	2.5	1
1907717	4	0	27	21	1	5	2.5	2	2.5	1
1907717	3	0	8	21	1	5	2.5	2	2.5	1
1907717	2	1	3	21	1	5	2.5	2	2.5	1
1907717	2	1	77	21	1	5	2.5	2	2.5	1
1907717	1	1	78	21	1	5	2.5	2	2.5	1
1907717	3	1	60	21	1	5	2.5	2	2.5	1
1907717	2	1	16	21	1	5	2.5	2	2.5	1
1907717	2	1	71	21	1	5	2.5	2	2.5	1
1907717	1	1	49	21	1	5	2.5	2	2.5	1
1907717	1	1	46	21	1	5	2.5	2	2.5	1
1907717	3	1	4	21	1	5	2.5	2	2.5	1
1907717	2	1	26	21	1	5	2.5	2	2.5	1
1907717	4	0	1	21	1	5	2.5	2	2.5	1
1907717	2	1	29	21	1	5	2.5	2	2.5	1
1907717	2	1	64	21	1	5	2.5	2	2.5	1
1907717	2	0	48	21	1	5	2.5	2	2.5	1
1907717	1	0	79	21	1	5	2.5	2	2.5	1
1907717	1	1	62	21	1	5	2.5	2	2.5	1
1907717	4	0	54	21	1	5	2.5	2	2.5	1
1907717	1	1	24	21	1	5	2.5	2	2.5	1
1907717	1	1	74	21	1	5	2.5	2	2.5	1
1907717	2	0	55	21	1	5	2.5	2	2.5	1
1907717	2	1	11	21	1	5	2.5	2	2.5	1
1907717	1	1	75	21	1	5	2.5	2	2.5	1
1907717	1	1	31	21	1	5	2.5	2	2.5	1
1907717	4	0	5	21	1	5	2.5	2	2.5	1
1907717	4	0	13	21	1	5	2.5	2	2.5	1
1907722	1	1	71	22	4	6	6	5	4	1
1907722	4	1	75	22	4	6	6	5	4	1
1907722	2	0	79	22	4	6	6	5	4	1
1907722	2	1	60	22	4	6	6	5	4	1
1907722	1	1	65	22	4	6	6	5	4	1
1907722	2	0	1	22	4	6	6	5	4	1
1907722	5	0	8	22	4	6	6	5	4	1
1907722	2	1	29	22	4	6	6	5	4	1
1907722	4	1	24	22	4	6	6	5	4	1
1907722	3	1	26	22	4	6	6	5	4	1
1907722	2	1	62	22	4	6	6	5	4	1
1907722	2	1	16	22	4	6	6	5	4	1
1907722	2	0	48	22	4	6	6	5	4	1
1907722	2	1	77	22	4	6	6	5	4	1
1907722	2	1	74	22	4	6	6	5	4	1
1907722	2	1	36	22	4	6	6	5	4	1
1907722	4	1	4	22	4	6	6	5	4	1
1907722	2	0	25	22	4	6	6	5	4	1
1907722	2	1	78	22	4	6	6	5	4	1
1907722	4	1	64	22	4	6	6	5	4	1
1907722	2	0	54	22	4	6	6	5	4	1
1907722	2	1	49	22	4	6	6	5	4	1
1907722	2	1	46	22	4	6	6	5	4	1
1907722	2	1	11	22	4	6	6	5	4	1
1907722	2	1	3	22	4	6	6	5	4	1
1907722	2	0	55	22	4	6	6	5	4	1
1907722	3	0	5	22	4	6	6	5	4	1
1907722	4	0	27	22	4	6	6	5	4	1
1907722	2	0	13	22	4	6	6	5	4	1
1907722	2	1	31	22	4	6	6	5	4	1
1907723	4	0	25	31	4.5	5	2.5	4	5	1
1907723	5	0	13	31	4.5	5	2.5	4	5	1
1907723	1	1	24	31	4.5	5	2.5	4	5	1
1907723	4	0	54	31	4.5	5	2.5	4	5	1
1907723	4	0	48	31	4.5	5	2.5	4	5	1
1907723	2	1	62	31	4.5	5	2.5	4	5	1
1907723	2	1	60	31	4.5	5	2.5	4	5	1
1907723	1	1	71	31	4.5	5	2.5	4	5	1
1907723	5	0	27	31	4.5	5	2.5	4	5	1
1907723	1	1	36	31	4.5	5	2.5	4	5	1
1907723	4	0	5	31	4.5	5	2.5	4	5	1
1907723	2	1	4	31	4.5	5	2.5	4	5	1
1907723	4	1	49	31	4.5	5	2.5	4	5	1
1907723	2	1	77	31	4.5	5	2.5	4	5	1
1907723	5	0	79	31	4.5	5	2.5	4	5	1
1907723	2	1	64	31	4.5	5	2.5	4	5	1
1907723	2	1	46	31	4.5	5	2.5	4	5	1
1907723	3	1	65	31	4.5	5	2.5	4	5	1
1907723	2	1	29	31	4.5	5	2.5	4	5	1
1907723	2	1	11	31	4.5	5	2.5	4	5	1
1907723	2	0	1	31	4.5	5	2.5	4	5	1
1907723	4	0	55	31	4.5	5	2.5	4	5	1
1907723	1	1	31	31	4.5	5	2.5	4	5	1
1907723	1	1	3	31	4.5	5	2.5	4	5	1
1907723	2	1	16	31	4.5	5	2.5	4	5	1
1907723	3	1	74	31	4.5	5	2.5	4	5	1
1907723	3	1	78	31	4.5	5	2.5	4	5	1
1907723	2	1	75	31	4.5	5	2.5	4	5	1
1907723	2	0	8	31	4.5	5	2.5	4	5	1
1907723	2	1	26	31	4.5	5	2.5	4	5	1
1907724	2	1	16	24	2	6.5	6	6	5	1
1907724	1	0	13	24	2	6.5	6	6	5	1
1907724	1	1	29	24	2	6.5	6	6	5	1
1907724	5	0	54	24	2	6.5	6	6	5	1
1907724	4	1	71	24	2	6.5	6	6	5	1
1907724	1	1	46	24	2	6.5	6	6	5	1
1907724	5	1	62	24	2	6.5	6	6	5	1
1907724	2	1	64	24	2	6.5	6	6	5	1
1907724	2	0	79	24	2	6.5	6	6	5	1
1907724	5	0	27	24	2	6.5	6	6	5	1
1907724	2	1	77	24	2	6.5	6	6	5	1
1907724	5	0	5	24	2	6.5	6	6	5	1
1907724	5	0	8	24	2	6.5	6	6	5	1
1907724	4	0	55	24	2	6.5	6	6	5	1
1907724	4	1	60	24	2	6.5	6	6	5	1
1907724	3	1	65	24	2	6.5	6	6	5	1
1907724	4	0	1	24	2	6.5	6	6	5	1
1907724	2	1	49	24	2	6.5	6	6	5	1
1907724	2	1	36	24	2	6.5	6	6	5	1
1907724	3	1	26	24	2	6.5	6	6	5	1
1907724	4	1	3	24	2	6.5	6	6	5	1
1907724	3	1	78	24	2	6.5	6	6	5	1
1907724	4	1	75	24	2	6.5	6	6	5	1
1907724	2	1	31	24	2	6.5	6	6	5	1
1907724	4	1	4	24	2	6.5	6	6	5	1
1907724	4	1	11	24	2	6.5	6	6	5	1
1907724	3	1	74	24	2	6.5	6	6	5	1
1907724	2	0	48	24	2	6.5	6	6	5	1
1907724	4	1	24	24	2	6.5	6	6	5	1
1907724	5	0	25	24	2	6.5	6	6	5	1
1907728	3	1	31	14	4.5	6	4.5	6	6.5	1
1907728	4	1	71	14	4.5	6	4.5	6	6.5	1
1907728	2	1	77	14	4.5	6	4.5	6	6.5	1
1907728	2	0	27	14	4.5	6	4.5	6	6.5	1
1907728	5	1	11	14	4.5	6	4.5	6	6.5	1
1907728	4	0	8	14	4.5	6	4.5	6	6.5	1
1907728	2	1	64	14	4.5	6	4.5	6	6.5	1
1907728	3	1	26	14	4.5	6	4.5	6	6.5	1
1907728	5	0	79	14	4.5	6	4.5	6	6.5	1
1907728	2	0	1	14	4.5	6	4.5	6	6.5	1
1907728	3	1	29	14	4.5	6	4.5	6	6.5	1
1907728	4	1	3	14	4.5	6	4.5	6	6.5	1
1907728	3	1	49	14	4.5	6	4.5	6	6.5	1
1907728	4	1	75	14	4.5	6	4.5	6	6.5	1
1907728	4	0	25	14	4.5	6	4.5	6	6.5	1
1907728	1	1	62	14	4.5	6	4.5	6	6.5	1
1907728	2	0	48	14	4.5	6	4.5	6	6.5	1
1907728	4	1	4	14	4.5	6	4.5	6	6.5	1
1907728	3	0	54	14	4.5	6	4.5	6	6.5	1
1907728	4	1	74	14	4.5	6	4.5	6	6.5	1
1907728	2	1	24	14	4.5	6	4.5	6	6.5	1
1907728	2	1	36	14	4.5	6	4.5	6	6.5	1
1907728	3	1	16	14	4.5	6	4.5	6	6.5	1
1907728	3	1	78	14	4.5	6	4.5	6	6.5	1
1907728	1	1	46	14	4.5	6	4.5	6	6.5	1
1907728	2	1	65	14	4.5	6	4.5	6	6.5	1
1907728	3	0	13	14	4.5	6	4.5	6	6.5	1
1907728	1	0	5	14	4.5	6	4.5	6	6.5	1
1907728	2	1	60	14	4.5	6	4.5	6	6.5	1
1907728	4	0	55	14	4.5	6	4.5	6	6.5	1
1907729	2	1	78	36	1	7	7	7	7	1
1907729	1	1	31	36	1	7	7	7	7	1
1907729	4	1	71	36	1	7	7	7	7	1
1907729	3	1	65	36	1	7	7	7	7	1
1907729	4	0	8	36	1	7	7	7	7	1
1907729	4	0	25	36	1	7	7	7	7	1
1907729	5	0	27	36	1	7	7	7	7	1
1907729	3	1	75	36	1	7	7	7	7	1
1907729	1	1	46	36	1	7	7	7	7	1
1907729	2	1	77	36	1	7	7	7	7	1
1907729	3	0	1	36	1	7	7	7	7	1
1907729	2	1	49	36	1	7	7	7	7	1
1907729	4	0	48	36	1	7	7	7	7	1
1907729	1	1	16	36	1	7	7	7	7	1
1907729	2	1	60	36	1	7	7	7	7	1
1907729	2	1	36	36	1	7	7	7	7	1
1907729	3	1	26	36	1	7	7	7	7	1
1907729	3	0	13	36	1	7	7	7	7	1
1907729	2	1	64	36	1	7	7	7	7	1
1907729	5	0	54	36	1	7	7	7	7	1
1907729	3	1	74	36	1	7	7	7	7	1
1907729	1	0	79	36	1	7	7	7	7	1
1907729	2	1	11	36	1	7	7	7	7	1
1907729	2	1	29	36	1	7	7	7	7	1
1907729	4	0	55	36	1	7	7	7	7	1
1907729	2	1	3	36	1	7	7	7	7	1
1907729	3	1	4	36	1	7	7	7	7	1
1907729	3	1	62	36	1	7	7	7	7	1
1907729	1	1	24	36	1	7	7	7	7	1
1907729	2	0	5	36	1	7	7	7	7	1
1907730	1	1	31	17	4	7	7	4	7	1
1907730	2	0	48	17	4	7	7	4	7	1
1907730	2	1	46	17	4	7	7	4	7	1
1907730	2	1	16	17	4	7	7	4	7	1
1907730	4	0	13	17	4	7	7	4	7	1
1907730	4	0	55	17	4	7	7	4	7	1
1907730	4	0	27	17	4	7	7	4	7	1
1907730	3	1	78	17	4	7	7	4	7	1
1907730	3	1	49	17	4	7	7	4	7	1
1907730	4	0	25	17	4	7	7	4	7	1
1907730	2	1	24	17	4	7	7	4	7	1
1907730	2	1	77	17	4	7	7	4	7	1
1907730	3	1	65	17	4	7	7	4	7	1
1907730	4	1	29	17	4	7	7	4	7	1
1907730	4	1	74	17	4	7	7	4	7	1
1907730	4	1	36	17	4	7	7	4	7	1
1907730	1	1	11	17	4	7	7	4	7	1
1907730	2	1	60	17	4	7	7	4	7	1
1907730	2	1	3	17	4	7	7	4	7	1
1907730	4	0	8	17	4	7	7	4	7	1
1907730	3	0	54	17	4	7	7	4	7	1
1907730	3	1	26	17	4	7	7	4	7	1
1907730	3	1	62	17	4	7	7	4	7	1
1907730	3	1	71	17	4	7	7	4	7	1
1907730	1	1	4	17	4	7	7	4	7	1
1907730	2	1	75	17	4	7	7	4	7	1
1907730	4	0	1	17	4	7	7	4	7	1
1907730	1	0	79	17	4	7	7	4	7	1
1907730	1	1	64	17	4	7	7	4	7	1
1907730	5	0	5	17	4	7	7	4	7	1
1907731	5	0	27	30	4	5	3.5	5.5	3	1
1907731	3	1	36	30	4	5	3.5	5.5	3	1
1907731	4	1	3	30	4	5	3.5	5.5	3	1
1907731	3	0	55	30	4	5	3.5	5.5	3	1
1907731	5	1	46	30	4	5	3.5	5.5	3	1
1907731	5	0	25	30	4	5	3.5	5.5	3	1
1907731	3	1	49	30	4	5	3.5	5.5	3	1
1907731	4	1	74	30	4	5	3.5	5.5	3	1
1907731	3	1	64	30	4	5	3.5	5.5	3	1
1907731	2	1	31	30	4	5	3.5	5.5	3	1
1907731	2	1	77	30	4	5	3.5	5.5	3	1
1907731	5	1	62	30	4	5	3.5	5.5	3	1
1907731	4	0	48	30	4	5	3.5	5.5	3	1
1907731	3	1	11	30	4	5	3.5	5.5	3	1
1907731	4	0	79	30	4	5	3.5	5.5	3	1
1907731	5	1	60	30	4	5	3.5	5.5	3	1
1907731	2	1	26	30	4	5	3.5	5.5	3	1
1907731	2	1	71	30	4	5	3.5	5.5	3	1
1907731	4	1	65	30	4	5	3.5	5.5	3	1
1907731	3	1	78	30	4	5	3.5	5.5	3	1
1907731	4	0	13	30	4	5	3.5	5.5	3	1
1907731	4	1	75	30	4	5	3.5	5.5	3	1
1907731	2	0	1	30	4	5	3.5	5.5	3	1
1907731	3	1	16	30	4	5	3.5	5.5	3	1
1907731	3	0	5	30	4	5	3.5	5.5	3	1
1907731	2	1	24	30	4	5	3.5	5.5	3	1
1907731	2	1	4	30	4	5	3.5	5.5	3	1
1907731	2	1	29	30	4	5	3.5	5.5	3	1
1907731	5	0	54	30	4	5	3.5	5.5	3	1
1907731	4	0	8	30	4	5	3.5	5.5	3	1
1907732	4	0	55	21	4	5.5	6.5	5	5.5	1
1907732	4	0	13	21	4	5.5	6.5	5	5.5	1
1907732	2	1	62	21	4	5.5	6.5	5	5.5	1
1907732	2	1	36	21	4	5.5	6.5	5	5.5	1
1907732	4	1	3	21	4	5.5	6.5	5	5.5	1
1907732	5	1	16	21	4	5.5	6.5	5	5.5	1
1907732	2	1	78	21	4	5.5	6.5	5	5.5	1
1907732	1	1	64	21	4	5.5	6.5	5	5.5	1
1907732	1	1	24	21	4	5.5	6.5	5	5.5	1
1907732	4	1	31	21	4	5.5	6.5	5	5.5	1
1907732	4	1	49	21	4	5.5	6.5	5	5.5	1
1907732	4	0	54	21	4	5.5	6.5	5	5.5	1
1907732	5	0	25	21	4	5.5	6.5	5	5.5	1
1907732	4	0	79	21	4	5.5	6.5	5	5.5	1
1907732	2	1	60	21	4	5.5	6.5	5	5.5	1
1907732	4	1	4	21	4	5.5	6.5	5	5.5	1
1907732	4	0	1	21	4	5.5	6.5	5	5.5	1
1907732	4	1	29	21	4	5.5	6.5	5	5.5	1
1907732	2	0	48	21	4	5.5	6.5	5	5.5	1
1907732	2	1	26	21	4	5.5	6.5	5	5.5	1
1907732	4	0	8	21	4	5.5	6.5	5	5.5	1
1907732	2	0	5	21	4	5.5	6.5	5	5.5	1
1907732	2	1	65	21	4	5.5	6.5	5	5.5	1
1907732	2	1	46	21	4	5.5	6.5	5	5.5	1
1907732	1	1	11	21	4	5.5	6.5	5	5.5	1
1907732	1	1	75	21	4	5.5	6.5	5	5.5	1
1907732	1	1	71	21	4	5.5	6.5	5	5.5	1
1907732	1	1	77	21	4	5.5	6.5	5	5.5	1
1907732	2	1	74	21	4	5.5	6.5	5	5.5	1
1907732	4	0	27	21	4	5.5	6.5	5	5.5	1
1907733	2	1	36	33	4	3.5	4.5	4	3.5	1
1907733	5	1	60	33	4	3.5	4.5	4	3.5	1
1907733	4	1	75	33	4	3.5	4.5	4	3.5	1
1907733	5	0	79	33	4	3.5	4.5	4	3.5	1
1907733	3	1	49	33	4	3.5	4.5	4	3.5	1
1907733	5	0	54	33	4	3.5	4.5	4	3.5	1
1907733	2	1	64	33	4	3.5	4.5	4	3.5	1
1907733	5	1	46	33	4	3.5	4.5	4	3.5	1
1907733	4	1	65	33	4	3.5	4.5	4	3.5	1
1907733	2	1	26	33	4	3.5	4.5	4	3.5	1
1907733	5	1	78	33	4	3.5	4.5	4	3.5	1
1907733	4	1	3	33	4	3.5	4.5	4	3.5	1
1907733	2	1	11	33	4	3.5	4.5	4	3.5	1
1907733	5	0	25	33	4	3.5	4.5	4	3.5	1
1907733	4	0	27	33	4	3.5	4.5	4	3.5	1
1907733	2	1	16	33	4	3.5	4.5	4	3.5	1
1907733	5	0	5	33	4	3.5	4.5	4	3.5	1
1907733	4	1	71	33	4	3.5	4.5	4	3.5	1
1907733	2	1	74	33	4	3.5	4.5	4	3.5	1
1907733	5	1	77	33	4	3.5	4.5	4	3.5	1
1907733	4	1	4	33	4	3.5	4.5	4	3.5	1
1907733	3	1	24	33	4	3.5	4.5	4	3.5	1
1907733	2	0	48	33	4	3.5	4.5	4	3.5	1
1907733	1	0	1	33	4	3.5	4.5	4	3.5	1
1907733	5	0	13	33	4	3.5	4.5	4	3.5	1
1907733	4	0	55	33	4	3.5	4.5	4	3.5	1
1907733	3	0	8	33	4	3.5	4.5	4	3.5	1
1907733	2	1	62	33	4	3.5	4.5	4	3.5	1
1907733	1	1	31	33	4	3.5	4.5	4	3.5	1
1907733	5	1	29	33	4	3.5	4.5	4	3.5	1
1907735	5	0	25	20	4.5	5	6	5.5	5.5	1
1907735	4	0	54	20	4.5	5	6	5.5	5.5	1
1907735	2	1	60	20	4.5	5	6	5.5	5.5	1
1907735	2	1	36	20	4.5	5	6	5.5	5.5	1
1907735	1	1	11	20	4.5	5	6	5.5	5.5	1
1907735	4	0	48	20	4.5	5	6	5.5	5.5	1
1907735	2	1	46	20	4.5	5	6	5.5	5.5	1
1907735	2	1	64	20	4.5	5	6	5.5	5.5	1
1907735	3	1	3	20	4.5	5	6	5.5	5.5	1
1907735	2	0	8	20	4.5	5	6	5.5	5.5	1
1907735	4	1	75	20	4.5	5	6	5.5	5.5	1
1907735	2	0	1	20	4.5	5	6	5.5	5.5	1
1907735	2	0	79	20	4.5	5	6	5.5	5.5	1
1907735	4	1	49	20	4.5	5	6	5.5	5.5	1
1907735	2	1	31	20	4.5	5	6	5.5	5.5	1
1907735	5	0	27	20	4.5	5	6	5.5	5.5	1
1907735	2	1	24	20	4.5	5	6	5.5	5.5	1
1907735	2	0	5	20	4.5	5	6	5.5	5.5	1
1907735	4	0	13	20	4.5	5	6	5.5	5.5	1
1907735	2	1	29	20	4.5	5	6	5.5	5.5	1
1907735	2	1	74	20	4.5	5	6	5.5	5.5	1
1907735	4	0	55	20	4.5	5	6	5.5	5.5	1
1907735	4	1	62	20	4.5	5	6	5.5	5.5	1
1907735	2	1	65	20	4.5	5	6	5.5	5.5	1
1907735	4	1	71	20	4.5	5	6	5.5	5.5	1
1907735	2	1	77	20	4.5	5	6	5.5	5.5	1
1907735	2	1	16	20	4.5	5	6	5.5	5.5	1
1907735	4	1	26	20	4.5	5	6	5.5	5.5	1
1907735	2	1	4	20	4.5	5	6	5.5	5.5	1
1907735	2	1	78	20	4.5	5	6	5.5	5.5	1
1907736	1	1	65	26	1	4.5	7	3	3	1
1907736	1	1	62	26	1	4.5	7	3	3	1
1907736	4	1	71	26	1	4.5	7	3	3	1
1907736	4	1	74	26	1	4.5	7	3	3	1
1907736	1	0	25	26	1	4.5	7	3	3	1
1907736	2	0	1	26	1	4.5	7	3	3	1
1907736	1	1	31	26	1	4.5	7	3	3	1
1907736	4	1	4	26	1	4.5	7	3	3	1
1907736	1	1	29	26	1	4.5	7	3	3	1
1907736	4	1	75	26	1	4.5	7	3	3	1
1907736	1	1	46	26	1	4.5	7	3	3	1
1907736	5	0	27	26	1	4.5	7	3	3	1
1907736	2	1	3	26	1	4.5	7	3	3	1
1907736	1	1	26	26	1	4.5	7	3	3	1
1907736	4	0	8	26	1	4.5	7	3	3	1
1907736	4	0	13	26	1	4.5	7	3	3	1
1907736	4	1	49	26	1	4.5	7	3	3	1
1907736	1	1	64	26	1	4.5	7	3	3	1
1907736	1	1	77	26	1	4.5	7	3	3	1
1907736	1	1	78	26	1	4.5	7	3	3	1
1907736	4	1	60	26	1	4.5	7	3	3	1
1907736	4	0	5	26	1	4.5	7	3	3	1
1907736	2	0	55	26	1	4.5	7	3	3	1
1907736	5	0	48	26	1	4.5	7	3	3	1
1907736	2	0	54	26	1	4.5	7	3	3	1
1907736	2	1	36	26	1	4.5	7	3	3	1
1907736	2	0	79	26	1	4.5	7	3	3	1
1907736	1	1	24	26	1	4.5	7	3	3	1
1907736	1	1	11	26	1	4.5	7	3	3	1
1907736	1	1	16	26	1	4.5	7	3	3	1
1907738	1	1	77	12	1	7	7	7	7	1
1907738	2	1	49	12	1	7	7	7	7	1
1907738	4	1	71	12	1	7	7	7	7	1
1907738	1	1	31	12	1	7	7	7	7	1
1907738	2	1	75	12	1	7	7	7	7	1
1907738	2	1	60	12	1	7	7	7	7	1
1907738	4	1	11	12	1	7	7	7	7	1
1907738	5	0	1	12	1	7	7	7	7	1
1907738	4	0	13	12	1	7	7	7	7	1
1907738	4	0	8	12	1	7	7	7	7	1
1907738	2	0	55	12	1	7	7	7	7	1
1907738	4	0	54	12	1	7	7	7	7	1
1907738	4	1	64	12	1	7	7	7	7	1
1907738	1	0	48	12	1	7	7	7	7	1
1907738	1	0	27	12	1	7	7	7	7	1
1907738	1	1	46	12	1	7	7	7	7	1
1907738	4	0	5	12	1	7	7	7	7	1
1907738	4	0	25	12	1	7	7	7	7	1
1907738	2	1	62	12	1	7	7	7	7	1
1907738	5	1	16	12	1	7	7	7	7	1
1907738	1	1	3	12	1	7	7	7	7	1
1907738	2	1	4	12	1	7	7	7	7	1
1907738	1	1	26	12	1	7	7	7	7	1
1907738	4	1	74	12	1	7	7	7	7	1
1907738	4	1	29	12	1	7	7	7	7	1
1907738	4	0	79	12	1	7	7	7	7	1
1907738	1	1	78	12	1	7	7	7	7	1
1907738	4	1	24	12	1	7	7	7	7	1
1907738	2	1	65	12	1	7	7	7	7	1
1907738	1	1	36	12	1	7	7	7	7	1
1907739	2	1	62	17	5.5	6.5	7	6.5	6.5	1
1907739	2	1	77	17	5.5	6.5	7	6.5	6.5	1
1907739	4	0	27	17	5.5	6.5	7	6.5	6.5	1
1907739	4	1	3	17	5.5	6.5	7	6.5	6.5	1
1907739	4	1	49	17	5.5	6.5	7	6.5	6.5	1
1907739	5	0	55	17	5.5	6.5	7	6.5	6.5	1
1907739	4	1	4	17	5.5	6.5	7	6.5	6.5	1
1907739	4	1	36	17	5.5	6.5	7	6.5	6.5	1
1907739	2	0	1	17	5.5	6.5	7	6.5	6.5	1
1907739	1	0	25	17	5.5	6.5	7	6.5	6.5	1
1907739	4	0	79	17	5.5	6.5	7	6.5	6.5	1
1907739	2	1	11	17	5.5	6.5	7	6.5	6.5	1
1907739	4	1	65	17	5.5	6.5	7	6.5	6.5	1
1907739	5	1	64	17	5.5	6.5	7	6.5	6.5	1
1907739	4	1	60	17	5.5	6.5	7	6.5	6.5	1
1907739	2	1	26	17	5.5	6.5	7	6.5	6.5	1
1907739	1	1	31	17	5.5	6.5	7	6.5	6.5	1
1907739	1	1	71	17	5.5	6.5	7	6.5	6.5	1
1907739	4	0	8	17	5.5	6.5	7	6.5	6.5	1
1907739	2	1	16	17	5.5	6.5	7	6.5	6.5	1
1907739	2	1	78	17	5.5	6.5	7	6.5	6.5	1
1907739	2	1	24	17	5.5	6.5	7	6.5	6.5	1
1907739	4	0	5	17	5.5	6.5	7	6.5	6.5	1
1907739	5	0	48	17	5.5	6.5	7	6.5	6.5	1
1907739	4	1	75	17	5.5	6.5	7	6.5	6.5	1
1907739	2	1	29	17	5.5	6.5	7	6.5	6.5	1
1907739	2	1	46	17	5.5	6.5	7	6.5	6.5	1
1907739	3	1	74	17	5.5	6.5	7	6.5	6.5	1
1907739	2	0	13	17	5.5	6.5	7	6.5	6.5	1
1907739	2	0	54	17	5.5	6.5	7	6.5	6.5	1
1907740	5	1	62	32	4	4	4	3.5	3.5	1
1907740	5	1	78	32	4	4	4	3.5	3.5	1
1907740	5	1	26	32	4	4	4	3.5	3.5	1
1907740	5	1	75	32	4	4	4	3.5	3.5	1
1907740	5	0	8	32	4	4	4	3.5	3.5	1
1907740	5	0	1	32	4	4	4	3.5	3.5	1
1907740	5	1	3	32	4	4	4	3.5	3.5	1
1907740	5	1	64	32	4	4	4	3.5	3.5	1
1907740	5	0	13	32	4	4	4	3.5	3.5	1
1907740	5	1	24	32	4	4	4	3.5	3.5	1
1907740	5	1	36	32	4	4	4	3.5	3.5	1
1907740	5	1	60	32	4	4	4	3.5	3.5	1
1907740	5	1	77	32	4	4	4	3.5	3.5	1
1907740	5	1	65	32	4	4	4	3.5	3.5	1
1907740	5	0	5	32	4	4	4	3.5	3.5	1
1907740	4	1	16	32	4	4	4	3.5	3.5	1
1907740	5	1	4	32	4	4	4	3.5	3.5	1
1907740	4	1	49	32	4	4	4	3.5	3.5	1
1907740	4	1	31	32	4	4	4	3.5	3.5	1
1907740	4	0	54	32	4	4	4	3.5	3.5	1
1907740	4	1	11	32	4	4	4	3.5	3.5	1
1907740	4	1	71	32	4	4	4	3.5	3.5	1
1907740	4	0	55	32	4	4	4	3.5	3.5	1
1907740	5	1	74	32	4	4	4	3.5	3.5	1
1907740	5	1	46	32	4	4	4	3.5	3.5	1
1907740	4	0	48	32	4	4	4	3.5	3.5	1
1907740	5	1	29	32	4	4	4	3.5	3.5	1
1907740	5	0	79	32	4	4	4	3.5	3.5	1
1907740	5	0	25	32	4	4	4	3.5	3.5	1
1907740	5	0	27	32	4	4	4	3.5	3.5	1
1907744	1	1	36	14	3.5	7	7	7	6.5	1
1907744	5	0	54	14	3.5	7	7	7	6.5	1
1907744	1	1	77	14	3.5	7	7	7	6.5	1
1907744	1	1	62	14	3.5	7	7	7	6.5	1
1907744	1	1	71	14	3.5	7	7	7	6.5	1
1907744	1	0	55	14	3.5	7	7	7	6.5	1
1907744	3	1	49	14	3.5	7	7	7	6.5	1
1907744	2	1	3	14	3.5	7	7	7	6.5	1
1907744	5	0	8	14	3.5	7	7	7	6.5	1
1907744	1	1	24	14	3.5	7	7	7	6.5	1
1907744	5	0	25	14	3.5	7	7	7	6.5	1
1907744	1	1	60	14	3.5	7	7	7	6.5	1
1907744	5	0	5	14	3.5	7	7	7	6.5	1
1907744	5	0	1	14	3.5	7	7	7	6.5	1
1907744	1	1	11	14	3.5	7	7	7	6.5	1
1907744	5	0	27	14	3.5	7	7	7	6.5	1
1907744	4	0	79	14	3.5	7	7	7	6.5	1
1907744	5	0	48	14	3.5	7	7	7	6.5	1
1907744	1	1	29	14	3.5	7	7	7	6.5	1
1907744	4	1	75	14	3.5	7	7	7	6.5	1
1907744	1	1	78	14	3.5	7	7	7	6.5	1
1907744	2	1	26	14	3.5	7	7	7	6.5	1
1907744	1	1	31	14	3.5	7	7	7	6.5	1
1907744	1	1	46	14	3.5	7	7	7	6.5	1
1907744	4	1	74	14	3.5	7	7	7	6.5	1
1907744	1	1	65	14	3.5	7	7	7	6.5	1
1907744	5	0	13	14	3.5	7	7	7	6.5	1
1907744	1	1	16	14	3.5	7	7	7	6.5	1
1907744	1	1	64	14	3.5	7	7	7	6.5	1
1907744	1	1	4	14	3.5	7	7	7	6.5	1
1907745	2	1	71	27	6	6	6	6	5	1
1907745	2	1	60	27	6	6	6	6	5	1
1907745	2	1	65	27	6	6	6	6	5	1
1907745	2	1	36	27	6	6	6	6	5	1
1907745	2	1	49	27	6	6	6	6	5	1
1907745	2	0	55	27	6	6	6	6	5	1
1907745	4	0	48	27	6	6	6	6	5	1
1907745	4	0	27	27	6	6	6	6	5	1
1907745	4	0	5	27	6	6	6	6	5	1
1907745	2	1	75	27	6	6	6	6	5	1
1907745	3	1	46	27	6	6	6	6	5	1
1907745	2	0	8	27	6	6	6	6	5	1
1907745	2	1	24	27	6	6	6	6	5	1
1907745	4	0	13	27	6	6	6	6	5	1
1907745	1	1	31	27	6	6	6	6	5	1
1907745	2	0	1	27	6	6	6	6	5	1
1907745	4	0	54	27	6	6	6	6	5	1
1907745	3	0	79	27	6	6	6	6	5	1
1907745	2	1	11	27	6	6	6	6	5	1
1907745	2	1	78	27	6	6	6	6	5	1
1907745	2	1	62	27	6	6	6	6	5	1
1907745	3	1	4	27	6	6	6	6	5	1
1907745	3	1	29	27	6	6	6	6	5	1
1907745	4	1	77	27	6	6	6	6	5	1
1907745	4	0	25	27	6	6	6	6	5	1
1907745	2	1	16	27	6	6	6	6	5	1
1907745	2	1	26	27	6	6	6	6	5	1
1907745	2	1	64	27	6	6	6	6	5	1
1907745	2	1	74	27	6	6	6	6	5	1
1907745	2	1	3	27	6	6	6	6	5	1
1907748	4	0	48	20	5	3	4.5	2.5	3.5	1
1907748	2	0	54	20	5	3	4.5	2.5	3.5	1
1907748	4	0	25	20	5	3	4.5	2.5	3.5	1
1907748	2	1	3	20	5	3	4.5	2.5	3.5	1
1907748	1	1	71	20	5	3	4.5	2.5	3.5	1
1907748	2	1	49	20	5	3	4.5	2.5	3.5	1
1907748	1	1	31	20	5	3	4.5	2.5	3.5	1
1907748	3	1	64	20	5	3	4.5	2.5	3.5	1
1907748	2	1	78	20	5	3	4.5	2.5	3.5	1
1907748	4	0	27	20	5	3	4.5	2.5	3.5	1
1907748	2	1	11	20	5	3	4.5	2.5	3.5	1
1907748	4	1	74	20	5	3	4.5	2.5	3.5	1
1907748	4	0	13	20	5	3	4.5	2.5	3.5	1
1907748	3	1	29	20	5	3	4.5	2.5	3.5	1
1907748	4	1	62	20	5	3	4.5	2.5	3.5	1
1907748	2	1	4	20	5	3	4.5	2.5	3.5	1
1907748	2	0	8	20	5	3	4.5	2.5	3.5	1
1907748	2	1	60	20	5	3	4.5	2.5	3.5	1
1907748	4	1	26	20	5	3	4.5	2.5	3.5	1
1907748	4	0	79	20	5	3	4.5	2.5	3.5	1
1907748	2	1	36	20	5	3	4.5	2.5	3.5	1
1907748	4	0	55	20	5	3	4.5	2.5	3.5	1
1907748	4	1	16	20	5	3	4.5	2.5	3.5	1
1907748	3	1	75	20	5	3	4.5	2.5	3.5	1
1907748	4	1	77	20	5	3	4.5	2.5	3.5	1
1907748	2	1	65	20	5	3	4.5	2.5	3.5	1
1907748	3	1	24	20	5	3	4.5	2.5	3.5	1
1907748	3	0	5	20	5	3	4.5	2.5	3.5	1
1907748	3	1	46	20	5	3	4.5	2.5	3.5	1
1907748	4	0	1	20	5	3	4.5	2.5	3.5	1
1907749	5	0	27	23	7	4	7	7	6	1
1907749	2	1	62	23	7	4	7	7	6	1
1907749	2	1	29	23	7	4	7	7	6	1
1907749	2	1	16	23	7	4	7	7	6	1
1907749	5	0	25	23	7	4	7	7	6	1
1907749	5	0	54	23	7	4	7	7	6	1
1907749	1	0	8	23	7	4	7	7	6	1
1907749	2	1	3	23	7	4	7	7	6	1
1907749	2	1	64	23	7	4	7	7	6	1
1907749	1	1	77	23	7	4	7	7	6	1
1907749	1	1	46	23	7	4	7	7	6	1
1907749	1	1	78	23	7	4	7	7	6	1
1907749	4	0	13	23	7	4	7	7	6	1
1907749	1	1	24	23	7	4	7	7	6	1
1907749	4	1	74	23	7	4	7	7	6	1
1907749	4	0	1	23	7	4	7	7	6	1
1907749	1	1	4	23	7	4	7	7	6	1
1907749	5	0	5	23	7	4	7	7	6	1
1907749	4	1	60	23	7	4	7	7	6	1
1907749	4	1	26	23	7	4	7	7	6	1
1907749	1	1	11	23	7	4	7	7	6	1
1907749	1	1	65	23	7	4	7	7	6	1
1907749	4	0	55	23	7	4	7	7	6	1
1907749	1	1	75	23	7	4	7	7	6	1
1907749	2	0	79	23	7	4	7	7	6	1
1907749	1	1	71	23	7	4	7	7	6	1
1907749	1	1	31	23	7	4	7	7	6	1
1907749	1	1	36	23	7	4	7	7	6	1
1907749	4	0	48	23	7	4	7	7	6	1
1907749	4	1	49	23	7	4	7	7	6	1
1907750	1	0	5	32	3.5	4.5	6	3	4.5	1
1907750	1	0	55	32	3.5	4.5	6	3	4.5	1
1907750	1	0	27	32	3.5	4.5	6	3	4.5	1
1907750	1	1	60	32	3.5	4.5	6	3	4.5	1
1907750	1	1	26	32	3.5	4.5	6	3	4.5	1
1907750	4	1	77	32	3.5	4.5	6	3	4.5	1
1907750	5	0	54	32	3.5	4.5	6	3	4.5	1
1907750	5	1	71	32	3.5	4.5	6	3	4.5	1
1907750	2	1	65	32	3.5	4.5	6	3	4.5	1
1907750	1	1	16	32	3.5	4.5	6	3	4.5	1
1907750	1	1	46	32	3.5	4.5	6	3	4.5	1
1907750	5	1	75	32	3.5	4.5	6	3	4.5	1
1907750	4	1	24	32	3.5	4.5	6	3	4.5	1
1907750	2	0	79	32	3.5	4.5	6	3	4.5	1
1907750	1	1	62	32	3.5	4.5	6	3	4.5	1
1907750	2	0	1	32	3.5	4.5	6	3	4.5	1
1907750	1	1	78	32	3.5	4.5	6	3	4.5	1
1907750	2	1	3	32	3.5	4.5	6	3	4.5	1
1907750	1	1	4	32	3.5	4.5	6	3	4.5	1
1907750	1	1	64	32	3.5	4.5	6	3	4.5	1
1907750	4	1	36	32	3.5	4.5	6	3	4.5	1
1907750	1	1	11	32	3.5	4.5	6	3	4.5	1
1907750	5	1	74	32	3.5	4.5	6	3	4.5	1
1907750	5	0	13	32	3.5	4.5	6	3	4.5	1
1907750	4	0	8	32	3.5	4.5	6	3	4.5	1
1907750	1	1	31	32	3.5	4.5	6	3	4.5	1
1907750	1	0	48	32	3.5	4.5	6	3	4.5	1
1907750	5	1	49	32	3.5	4.5	6	3	4.5	1
1907750	1	0	25	32	3.5	4.5	6	3	4.5	1
1907750	4	1	29	32	3.5	4.5	6	3	4.5	1
1907751	3	1	24	26	3	5.5	5	4	5	1
1907751	3	1	65	26	3	5.5	5	4	5	1
1907751	3	1	36	26	3	5.5	5	4	5	1
1907751	4	1	62	26	3	5.5	5	4	5	1
1907751	2	1	46	26	3	5.5	5	4	5	1
1907751	2	0	5	26	3	5.5	5	4	5	1
1907751	4	0	1	26	3	5.5	5	4	5	1
1907751	4	1	29	26	3	5.5	5	4	5	1
1907751	3	0	48	26	3	5.5	5	4	5	1
1907751	3	1	78	26	3	5.5	5	4	5	1
1907751	3	1	16	26	3	5.5	5	4	5	1
1907751	3	1	3	26	3	5.5	5	4	5	1
1907751	3	1	64	26	3	5.5	5	4	5	1
1907751	4	0	25	26	3	5.5	5	4	5	1
1907751	3	1	60	26	3	5.5	5	4	5	1
1907751	4	1	75	26	3	5.5	5	4	5	1
1907751	4	1	77	26	3	5.5	5	4	5	1
1907751	4	1	26	26	3	5.5	5	4	5	1
1907751	4	1	4	26	3	5.5	5	4	5	1
1907751	3	1	11	26	3	5.5	5	4	5	1
1907751	3	1	71	26	3	5.5	5	4	5	1
1907751	3	0	54	26	3	5.5	5	4	5	1
1907751	4	1	49	26	3	5.5	5	4	5	1
1907751	3	1	31	26	3	5.5	5	4	5	1
1907751	4	1	74	26	3	5.5	5	4	5	1
1907751	4	0	27	26	3	5.5	5	4	5	1
1907751	4	0	13	26	3	5.5	5	4	5	1
1907751	4	0	55	26	3	5.5	5	4	5	1
1907751	4	0	8	26	3	5.5	5	4	5	1
1907751	3	0	79	26	3	5.5	5	4	5	1
1907753	1	1	24	28	4	2.5	5	5.5	6	1
1907753	1	1	78	28	4	2.5	5	5.5	6	1
1907753	1	1	64	28	4	2.5	5	5.5	6	1
1907753	1	1	11	28	4	2.5	5	5.5	6	1
1907753	1	1	36	28	4	2.5	5	5.5	6	1
1907753	1	0	48	28	4	2.5	5	5.5	6	1
1907753	2	0	54	28	4	2.5	5	5.5	6	1
1907753	2	1	62	28	4	2.5	5	5.5	6	1
1907753	1	1	26	28	4	2.5	5	5.5	6	1
1907753	5	0	27	28	4	2.5	5	5.5	6	1
1907753	1	1	31	28	4	2.5	5	5.5	6	1
1907753	4	1	75	28	4	2.5	5	5.5	6	1
1907753	4	0	1	28	4	2.5	5	5.5	6	1
1907753	1	1	49	28	4	2.5	5	5.5	6	1
1907753	1	1	3	28	4	2.5	5	5.5	6	1
1907753	1	1	29	28	4	2.5	5	5.5	6	1
1907753	1	1	74	28	4	2.5	5	5.5	6	1
1907753	1	1	16	28	4	2.5	5	5.5	6	1
1907753	1	1	65	28	4	2.5	5	5.5	6	1
1907753	5	0	13	28	4	2.5	5	5.5	6	1
1907753	2	0	8	28	4	2.5	5	5.5	6	1
1907753	2	0	55	28	4	2.5	5	5.5	6	1
1907753	1	1	60	28	4	2.5	5	5.5	6	1
1907753	1	1	71	28	4	2.5	5	5.5	6	1
1907753	1	1	4	28	4	2.5	5	5.5	6	1
1907753	1	0	5	28	4	2.5	5	5.5	6	1
1907753	1	0	79	28	4	2.5	5	5.5	6	1
1907753	1	0	25	28	4	2.5	5	5.5	6	1
1907753	1	1	77	28	4	2.5	5	5.5	6	1
1907753	1	1	46	28	4	2.5	5	5.5	6	1
1907754	4	0	13	34	4	4	4	4.5	4	1
1907754	4	1	24	34	4	4	4	4.5	4	1
1907754	4	0	8	34	4	4	4	4.5	4	1
1907754	3	1	4	34	4	4	4	4.5	4	1
1907754	3	0	1	34	4	4	4	4.5	4	1
1907754	2	1	29	34	4	4	4	4.5	4	1
1907754	4	0	54	34	4	4	4	4.5	4	1
1907754	4	1	11	34	4	4	4	4.5	4	1
1907754	4	0	55	34	4	4	4	4.5	4	1
1907754	5	1	16	34	4	4	4	4.5	4	1
1907754	4	0	27	34	4	4	4	4.5	4	1
1907754	3	1	36	34	4	4	4	4.5	4	1
1907754	2	1	3	34	4	4	4	4.5	4	1
1907754	5	1	62	34	4	4	4	4.5	4	1
1907754	5	1	71	34	4	4	4	4.5	4	1
1907754	5	1	65	34	4	4	4	4.5	4	1
1907754	4	1	64	34	4	4	4	4.5	4	1
1907754	4	1	75	34	4	4	4	4.5	4	1
1907754	5	1	77	34	4	4	4	4.5	4	1
1907754	2	1	78	34	4	4	4	4.5	4	1
1907754	1	1	31	34	4	4	4	4.5	4	1
1907754	3	0	79	34	4	4	4	4.5	4	1
1907754	2	0	5	34	4	4	4	4.5	4	1
1907754	4	1	26	34	4	4	4	4.5	4	1
1907754	3	0	25	34	4	4	4	4.5	4	1
1907754	2	0	48	34	4	4	4	4.5	4	1
1907754	3	1	49	34	4	4	4	4.5	4	1
1907754	4	1	74	34	4	4	4	4.5	4	1
1907754	2	1	46	34	4	4	4	4.5	4	1
1907754	4	1	60	34	4	4	4	4.5	4	1
1907756	4	1	71	21	1	4	6.5	1	1	1
1907756	2	0	8	21	1	4	6.5	1	1	1
1907756	5	0	27	21	1	4	6.5	1	1	1
1907756	1	1	31	21	1	4	6.5	1	1	1
1907756	4	1	77	21	1	4	6.5	1	1	1
1907756	4	1	49	21	1	4	6.5	1	1	1
1907756	4	0	55	21	1	4	6.5	1	1	1
1907756	2	0	5	21	1	4	6.5	1	1	1
1907756	2	1	24	21	1	4	6.5	1	1	1
1907756	2	1	78	21	1	4	6.5	1	1	1
1907756	2	1	16	21	1	4	6.5	1	1	1
1907756	4	0	1	21	1	4	6.5	1	1	1
1907756	4	1	62	21	1	4	6.5	1	1	1
1907756	2	0	13	21	1	4	6.5	1	1	1
1907756	2	1	11	21	1	4	6.5	1	1	1
1907756	4	1	65	21	1	4	6.5	1	1	1
1907756	2	0	54	21	1	4	6.5	1	1	1
1907756	2	0	25	21	1	4	6.5	1	1	1
1907756	4	1	36	21	1	4	6.5	1	1	1
1907756	2	1	3	21	1	4	6.5	1	1	1
1907756	4	1	74	21	1	4	6.5	1	1	1
1907756	2	1	75	21	1	4	6.5	1	1	1
1907756	4	1	46	21	1	4	6.5	1	1	1
1907756	5	0	48	21	1	4	6.5	1	1	1
1907756	2	0	79	21	1	4	6.5	1	1	1
1907756	2	1	29	21	1	4	6.5	1	1	1
1907756	4	1	64	21	1	4	6.5	1	1	1
1907756	2	1	26	21	1	4	6.5	1	1	1
1907756	4	1	60	21	1	4	6.5	1	1	1
1907756	2	1	4	21	1	4	6.5	1	1	1
1907757	5	0	25	17	3.5	7	7	7	6	1
1907757	1	1	3	17	3.5	7	7	7	6	1
1907757	1	1	65	17	3.5	7	7	7	6	1
1907757	1	1	16	17	3.5	7	7	7	6	1
1907757	1	0	5	17	3.5	7	7	7	6	1
1907757	1	1	75	17	3.5	7	7	7	6	1
1907757	1	1	4	17	3.5	7	7	7	6	1
1907757	1	1	64	17	3.5	7	7	7	6	1
1907757	1	1	24	17	3.5	7	7	7	6	1
1907757	5	0	27	17	3.5	7	7	7	6	1
1907757	1	1	29	17	3.5	7	7	7	6	1
1907757	1	1	78	17	3.5	7	7	7	6	1
1907757	1	0	1	17	3.5	7	7	7	6	1
1907757	1	1	62	17	3.5	7	7	7	6	1
1907757	1	1	77	17	3.5	7	7	7	6	1
1907757	1	1	31	17	3.5	7	7	7	6	1
1907757	1	1	71	17	3.5	7	7	7	6	1
1907757	1	1	36	17	3.5	7	7	7	6	1
1907757	1	0	55	17	3.5	7	7	7	6	1
1907757	1	0	8	17	3.5	7	7	7	6	1
1907757	4	0	79	17	3.5	7	7	7	6	1
1907757	1	1	46	17	3.5	7	7	7	6	1
1907757	5	0	13	17	3.5	7	7	7	6	1
1907757	1	0	54	17	3.5	7	7	7	6	1
1907757	1	1	74	17	3.5	7	7	7	6	1
1907757	5	0	48	17	3.5	7	7	7	6	1
1907757	1	1	60	17	3.5	7	7	7	6	1
1907757	1	1	26	17	3.5	7	7	7	6	1
1907757	1	1	11	17	3.5	7	7	7	6	1
1907757	1	1	49	17	3.5	7	7	7	6	1
1907760	1	1	36	23	6.5	6	6.5	7	6.5	1
1907760	5	0	13	23	6.5	6	6.5	7	6.5	1
1907760	1	1	75	23	6.5	6	6.5	7	6.5	1
1907760	1	1	16	23	6.5	6	6.5	7	6.5	1
1907760	5	0	54	23	6.5	6	6.5	7	6.5	1
1907760	4	1	4	23	6.5	6	6.5	7	6.5	1
1907760	1	1	62	23	6.5	6	6.5	7	6.5	1
1907760	1	1	65	23	6.5	6	6.5	7	6.5	1
1907760	1	1	64	23	6.5	6	6.5	7	6.5	1
1907760	4	1	46	23	6.5	6	6.5	7	6.5	1
1907760	5	1	26	23	6.5	6	6.5	7	6.5	1
1907760	4	1	77	23	6.5	6	6.5	7	6.5	1
1907760	2	1	11	23	6.5	6	6.5	7	6.5	1
1907760	1	1	31	23	6.5	6	6.5	7	6.5	1
1907760	4	0	25	23	6.5	6	6.5	7	6.5	1
1907760	1	1	49	23	6.5	6	6.5	7	6.5	1
1907760	4	0	79	23	6.5	6	6.5	7	6.5	1
1907760	2	0	5	23	6.5	6	6.5	7	6.5	1
1907760	1	0	8	23	6.5	6	6.5	7	6.5	1
1907760	2	1	3	23	6.5	6	6.5	7	6.5	1
1907760	2	1	74	23	6.5	6	6.5	7	6.5	1
1907760	1	1	71	23	6.5	6	6.5	7	6.5	1
1907760	4	0	55	23	6.5	6	6.5	7	6.5	1
1907760	2	0	1	23	6.5	6	6.5	7	6.5	1
1907760	4	0	27	23	6.5	6	6.5	7	6.5	1
1907760	1	1	78	23	6.5	6	6.5	7	6.5	1
1907760	1	1	24	23	6.5	6	6.5	7	6.5	1
1907760	1	1	60	23	6.5	6	6.5	7	6.5	1
1907760	5	0	48	23	6.5	6	6.5	7	6.5	1
1907760	2	1	29	23	6.5	6	6.5	7	6.5	1
1907761	3	0	55	34	5	3.5	5	4	3.5	1
1907761	4	1	74	34	5	3.5	5	4	3.5	1
1907761	2	1	3	34	5	3.5	5	4	3.5	1
1907761	3	1	31	34	5	3.5	5	4	3.5	1
1907761	2	1	24	34	5	3.5	5	4	3.5	1
1907761	1	1	64	34	5	3.5	5	4	3.5	1
1907761	4	1	65	34	5	3.5	5	4	3.5	1
1907761	3	0	1	34	5	3.5	5	4	3.5	1
1907761	2	0	48	34	5	3.5	5	4	3.5	1
1907761	4	0	13	34	5	3.5	5	4	3.5	1
1907761	5	1	75	34	5	3.5	5	4	3.5	1
1907761	5	1	49	34	5	3.5	5	4	3.5	1
1907761	3	1	11	34	5	3.5	5	4	3.5	1
1907761	2	1	78	34	5	3.5	5	4	3.5	1
1907761	4	0	25	34	5	3.5	5	4	3.5	1
1907761	4	1	60	34	5	3.5	5	4	3.5	1
1907761	2	1	4	34	5	3.5	5	4	3.5	1
1907761	4	0	27	34	5	3.5	5	4	3.5	1
1907761	5	1	62	34	5	3.5	5	4	3.5	1
1907761	4	0	79	34	5	3.5	5	4	3.5	1
1907761	2	1	71	34	5	3.5	5	4	3.5	1
1907761	2	1	29	34	5	3.5	5	4	3.5	1
1907761	4	0	54	34	5	3.5	5	4	3.5	1
1907761	3	0	5	34	5	3.5	5	4	3.5	1
1907761	4	1	77	34	5	3.5	5	4	3.5	1
1907761	3	1	46	34	5	3.5	5	4	3.5	1
1907761	2	1	16	34	5	3.5	5	4	3.5	1
1907761	1	1	36	34	5	3.5	5	4	3.5	1
1907761	4	0	8	34	5	3.5	5	4	3.5	1
1907761	5	1	26	34	5	3.5	5	4	3.5	1
1907763	1	1	71	30	4	4.5	6.5	6	3.5	1
1907763	5	0	13	30	4	4.5	6.5	6	3.5	1
1907763	4	1	3	30	4	4.5	6.5	6	3.5	1
1907763	1	1	24	30	4	4.5	6.5	6	3.5	1
1907763	1	1	31	30	4	4.5	6.5	6	3.5	1
1907763	2	1	11	30	4	4.5	6.5	6	3.5	1
1907763	4	1	74	30	4	4.5	6.5	6	3.5	1
1907763	2	1	16	30	4	4.5	6.5	6	3.5	1
1907763	1	0	5	30	4	4.5	6.5	6	3.5	1
1907763	1	1	26	30	4	4.5	6.5	6	3.5	1
1907763	4	1	36	30	4	4.5	6.5	6	3.5	1
1907763	2	1	77	30	4	4.5	6.5	6	3.5	1
1907763	4	1	60	30	4	4.5	6.5	6	3.5	1
1907763	1	1	29	30	4	4.5	6.5	6	3.5	1
1907763	1	1	78	30	4	4.5	6.5	6	3.5	1
1907763	4	1	65	30	4	4.5	6.5	6	3.5	1
1907763	5	0	8	30	4	4.5	6.5	6	3.5	1
1907763	5	1	75	30	4	4.5	6.5	6	3.5	1
1907763	2	0	79	30	4	4.5	6.5	6	3.5	1
1907763	2	0	1	30	4	4.5	6.5	6	3.5	1
1907763	1	1	62	30	4	4.5	6.5	6	3.5	1
1907763	2	1	64	30	4	4.5	6.5	6	3.5	1
1907763	4	0	54	30	4	4.5	6.5	6	3.5	1
1907763	5	1	4	30	4	4.5	6.5	6	3.5	1
1907763	5	0	27	30	4	4.5	6.5	6	3.5	1
1907763	5	1	49	30	4	4.5	6.5	6	3.5	1
1907763	5	0	55	30	4	4.5	6.5	6	3.5	1
1907763	2	1	46	30	4	4.5	6.5	6	3.5	1
1907763	5	0	25	30	4	4.5	6.5	6	3.5	1
1907763	4	0	48	30	4	4.5	6.5	6	3.5	1
1907767	1	1	65	13	5.5	7	7	7	5.5	1
1907767	5	0	48	13	5.5	7	7	7	5.5	1
1907767	4	1	60	13	5.5	7	7	7	5.5	1
1907767	4	1	3	13	5.5	7	7	7	5.5	1
1907767	1	1	16	13	5.5	7	7	7	5.5	1
1907767	4	0	8	13	5.5	7	7	7	5.5	1
1907767	5	0	1	13	5.5	7	7	7	5.5	1
1907767	1	1	78	13	5.5	7	7	7	5.5	1
1907767	4	1	75	13	5.5	7	7	7	5.5	1
1907767	4	1	64	13	5.5	7	7	7	5.5	1
1907767	2	1	62	13	5.5	7	7	7	5.5	1
1907767	1	1	31	13	5.5	7	7	7	5.5	1
1907767	5	0	27	13	5.5	7	7	7	5.5	1
1907767	1	1	4	13	5.5	7	7	7	5.5	1
1907767	1	1	36	13	5.5	7	7	7	5.5	1
1907767	1	0	5	13	5.5	7	7	7	5.5	1
1907767	1	1	29	13	5.5	7	7	7	5.5	1
1907767	2	0	55	13	5.5	7	7	7	5.5	1
1907767	1	1	46	13	5.5	7	7	7	5.5	1
1907767	1	0	79	13	5.5	7	7	7	5.5	1
1907767	1	1	24	13	5.5	7	7	7	5.5	1
1907767	3	1	74	13	5.5	7	7	7	5.5	1
1907767	4	0	54	13	5.5	7	7	7	5.5	1
1907767	2	1	71	13	5.5	7	7	7	5.5	1
1907767	2	1	26	13	5.5	7	7	7	5.5	1
1907767	2	1	11	13	5.5	7	7	7	5.5	1
1907767	1	1	77	13	5.5	7	7	7	5.5	1
1907767	1	1	49	13	5.5	7	7	7	5.5	1
1907767	4	0	13	13	5.5	7	7	7	5.5	1
1907767	5	0	25	13	5.5	7	7	7	5.5	1
1907769	2	0	79	22	3	3.5	5.5	4	5	1
1907769	2	0	8	22	3	3.5	5.5	4	5	1
1907769	4	0	5	22	3	3.5	5.5	4	5	1
1907769	4	1	24	22	3	3.5	5.5	4	5	1
1907769	4	0	13	22	3	3.5	5.5	4	5	1
1907769	2	1	49	22	3	3.5	5.5	4	5	1
1907769	2	0	1	22	3	3.5	5.5	4	5	1
1907769	4	0	27	22	3	3.5	5.5	4	5	1
1907769	4	1	36	22	3	3.5	5.5	4	5	1
1907769	2	1	31	22	3	3.5	5.5	4	5	1
1907769	2	1	78	22	3	3.5	5.5	4	5	1
1907769	2	1	60	22	3	3.5	5.5	4	5	1
1907769	2	1	16	22	3	3.5	5.5	4	5	1
1907769	2	1	62	22	3	3.5	5.5	4	5	1
1907769	2	1	4	22	3	3.5	5.5	4	5	1
1907769	2	1	64	22	3	3.5	5.5	4	5	1
1907769	2	1	77	22	3	3.5	5.5	4	5	1
1907769	2	1	74	22	3	3.5	5.5	4	5	1
1907769	2	1	46	22	3	3.5	5.5	4	5	1
1907769	2	1	65	22	3	3.5	5.5	4	5	1
1907769	4	1	29	22	3	3.5	5.5	4	5	1
1907769	4	1	26	22	3	3.5	5.5	4	5	1
1907769	4	0	25	22	3	3.5	5.5	4	5	1
1907769	2	1	11	22	3	3.5	5.5	4	5	1
1907769	4	0	48	22	3	3.5	5.5	4	5	1
1907769	2	1	3	22	3	3.5	5.5	4	5	1
1907769	2	1	75	22	3	3.5	5.5	4	5	1
1907769	2	0	55	22	3	3.5	5.5	4	5	1
1907769	2	0	54	22	3	3.5	5.5	4	5	1
1907769	2	1	71	22	3	3.5	5.5	4	5	1
1907770	3	1	71	32	5	4	4	4.5	4.5	1
1907770	4	1	77	32	5	4	4	4.5	4.5	1
1907770	5	1	46	32	5	4	4	4.5	4.5	1
1907770	4	0	1	32	5	4	4	4.5	4.5	1
1907770	4	0	55	32	5	4	4	4.5	4.5	1
1907770	2	0	5	32	5	4	4	4.5	4.5	1
1907770	4	0	48	32	5	4	4	4.5	4.5	1
1907770	4	0	54	32	5	4	4	4.5	4.5	1
1907770	5	1	78	32	5	4	4	4.5	4.5	1
1907770	4	0	13	32	5	4	4	4.5	4.5	1
1907770	5	1	65	32	5	4	4	4.5	4.5	1
1907770	2	1	11	32	5	4	4	4.5	4.5	1
1907770	3	0	8	32	5	4	4	4.5	4.5	1
1907770	3	1	36	32	5	4	4	4.5	4.5	1
1907770	4	0	27	32	5	4	4	4.5	4.5	1
1907770	3	1	16	32	5	4	4	4.5	4.5	1
1907770	3	1	62	32	5	4	4	4.5	4.5	1
1907770	4	1	29	32	5	4	4	4.5	4.5	1
1907770	5	1	24	32	5	4	4	4.5	4.5	1
1907770	4	1	74	32	5	4	4	4.5	4.5	1
1907770	5	1	75	32	5	4	4	4.5	4.5	1
1907770	4	1	60	32	5	4	4	4.5	4.5	1
1907770	3	1	26	32	5	4	4	4.5	4.5	1
1907770	4	0	79	32	5	4	4	4.5	4.5	1
1907770	4	1	4	32	5	4	4	4.5	4.5	1
1907770	4	1	3	32	5	4	4	4.5	4.5	1
1907770	5	1	64	32	5	4	4	4.5	4.5	1
1907770	4	1	31	32	5	4	4	4.5	4.5	1
1907770	4	0	25	32	5	4	4	4.5	4.5	1
1907770	5	1	49	32	5	4	4	4.5	4.5	1
1907777	1	1	46	30	4	4	4	4	4	1
1907777	1	1	65	30	4	4	4	4	4	1
1907777	5	0	54	30	4	4	4	4	4	1
1907777	3	1	11	30	4	4	4	4	4	1
1907777	1	1	74	30	4	4	4	4	4	1
1907777	1	1	60	30	4	4	4	4	4	1
1907777	5	0	27	30	4	4	4	4	4	1
1907777	5	0	13	30	4	4	4	4	4	1
1907777	1	1	62	30	4	4	4	4	4	1
1907777	1	1	71	30	4	4	4	4	4	1
1907777	1	1	78	30	4	4	4	4	4	1
1907777	1	1	16	30	4	4	4	4	4	1
1907777	5	0	1	30	4	4	4	4	4	1
1907777	1	0	8	30	4	4	4	4	4	1
1907777	5	0	5	30	4	4	4	4	4	1
1907777	1	1	4	30	4	4	4	4	4	1
1907777	1	1	36	30	4	4	4	4	4	1
1907777	1	1	49	30	4	4	4	4	4	1
1907777	1	1	31	30	4	4	4	4	4	1
1907777	1	0	55	30	4	4	4	4	4	1
1907777	5	0	25	30	4	4	4	4	4	1
1907777	1	1	24	30	4	4	4	4	4	1
1907777	1	1	26	30	4	4	4	4	4	1
1907777	4	0	48	30	4	4	4	4	4	1
1907777	1	1	64	30	4	4	4	4	4	1
1907777	1	1	75	30	4	4	4	4	4	1
1907777	1	1	29	30	4	4	4	4	4	1
1907777	1	1	3	30	4	4	4	4	4	1
1907777	1	1	77	30	4	4	4	4	4	1
1907777	1	0	79	30	4	4	4	4	4	1
1907781	2	0	25	21	1.5	5.5	5.5	5.5	2.5	1
1907781	2	1	3	21	1.5	5.5	5.5	5.5	2.5	1
1907781	2	1	29	21	1.5	5.5	5.5	5.5	2.5	1
1907781	2	1	11	21	1.5	5.5	5.5	5.5	2.5	1
1907781	3	1	4	21	1.5	5.5	5.5	5.5	2.5	1
1907781	1	1	24	21	1.5	5.5	5.5	5.5	2.5	1
1907781	4	0	27	21	1.5	5.5	5.5	5.5	2.5	1
1907781	5	0	55	21	1.5	5.5	5.5	5.5	2.5	1
1907781	3	0	48	21	1.5	5.5	5.5	5.5	2.5	1
1907781	2	1	49	21	1.5	5.5	5.5	5.5	2.5	1
1907781	2	1	16	21	1.5	5.5	5.5	5.5	2.5	1
1907781	2	1	62	21	1.5	5.5	5.5	5.5	2.5	1
1907781	2	1	71	21	1.5	5.5	5.5	5.5	2.5	1
1907781	2	1	60	21	1.5	5.5	5.5	5.5	2.5	1
1907781	2	0	54	21	1.5	5.5	5.5	5.5	2.5	1
1907781	3	1	36	21	1.5	5.5	5.5	5.5	2.5	1
1907781	4	0	5	21	1.5	5.5	5.5	5.5	2.5	1
1907781	2	1	77	21	1.5	5.5	5.5	5.5	2.5	1
1907781	3	1	26	21	1.5	5.5	5.5	5.5	2.5	1
1907781	2	1	75	21	1.5	5.5	5.5	5.5	2.5	1
1907781	2	1	74	21	1.5	5.5	5.5	5.5	2.5	1
1907781	2	1	65	21	1.5	5.5	5.5	5.5	2.5	1
1907781	4	0	8	21	1.5	5.5	5.5	5.5	2.5	1
1907781	5	0	13	21	1.5	5.5	5.5	5.5	2.5	1
1907781	5	0	1	21	1.5	5.5	5.5	5.5	2.5	1
1907781	3	1	64	21	1.5	5.5	5.5	5.5	2.5	1
1907781	2	1	46	21	1.5	5.5	5.5	5.5	2.5	1
1907781	2	1	78	21	1.5	5.5	5.5	5.5	2.5	1
1907781	2	0	79	21	1.5	5.5	5.5	5.5	2.5	1
1907781	2	1	31	21	1.5	5.5	5.5	5.5	2.5	1
1907782	2	1	16	13	2	6	5	2.5	4	1
1907782	1	1	74	13	2	6	5	2.5	4	1
1907782	1	0	1	13	2	6	5	2.5	4	1
1907782	3	0	79	13	2	6	5	2.5	4	1
1907782	1	1	31	13	2	6	5	2.5	4	1
1907782	5	0	27	13	2	6	5	2.5	4	1
1907782	3	1	49	13	2	6	5	2.5	4	1
1907782	1	1	78	13	2	6	5	2.5	4	1
1907782	4	1	4	13	2	6	5	2.5	4	1
1907782	3	1	75	13	2	6	5	2.5	4	1
1907782	4	1	60	13	2	6	5	2.5	4	1
1907782	2	1	64	13	2	6	5	2.5	4	1
1907782	1	1	24	13	2	6	5	2.5	4	1
1907782	1	1	11	13	2	6	5	2.5	4	1
1907782	2	1	36	13	2	6	5	2.5	4	1
1907782	3	0	5	13	2	6	5	2.5	4	1
1907782	2	0	8	13	2	6	5	2.5	4	1
1907782	2	0	54	13	2	6	5	2.5	4	1
1907782	3	1	62	13	2	6	5	2.5	4	1
1907782	4	0	48	13	2	6	5	2.5	4	1
1907782	1	1	46	13	2	6	5	2.5	4	1
1907782	1	1	29	13	2	6	5	2.5	4	1
1907782	2	1	3	13	2	6	5	2.5	4	1
1907782	2	1	65	13	2	6	5	2.5	4	1
1907782	2	1	77	13	2	6	5	2.5	4	1
1907782	4	1	71	13	2	6	5	2.5	4	1
1907782	5	0	25	13	2	6	5	2.5	4	1
1907782	3	0	55	13	2	6	5	2.5	4	1
1907782	3	1	26	13	2	6	5	2.5	4	1
1907782	3	0	13	13	2	6	5	2.5	4	1
1907785	2	1	71	21	3	4.5	4	4.5	4.5	1
1907785	2	0	27	21	3	4.5	4	4.5	4.5	1
1907785	2	1	74	21	3	4.5	4	4.5	4.5	1
1907785	2	1	3	21	3	4.5	4	4.5	4.5	1
1907785	2	1	36	21	3	4.5	4	4.5	4.5	1
1907785	5	0	79	21	3	4.5	4	4.5	4.5	1
1907785	2	1	77	21	3	4.5	4	4.5	4.5	1
1907785	2	1	29	21	3	4.5	4	4.5	4.5	1
1907785	2	1	60	21	3	4.5	4	4.5	4.5	1
1907785	2	0	8	21	3	4.5	4	4.5	4.5	1
1907785	2	1	78	21	3	4.5	4	4.5	4.5	1
1907785	2	0	13	21	3	4.5	4	4.5	4.5	1
1907785	2	1	4	21	3	4.5	4	4.5	4.5	1
1907785	5	1	49	21	3	4.5	4	4.5	4.5	1
1907785	2	1	65	21	3	4.5	4	4.5	4.5	1
1907785	2	1	16	21	3	4.5	4	4.5	4.5	1
1907785	2	1	11	21	3	4.5	4	4.5	4.5	1
1907785	2	0	25	21	3	4.5	4	4.5	4.5	1
1907785	2	1	31	21	3	4.5	4	4.5	4.5	1
1907785	2	1	62	21	3	4.5	4	4.5	4.5	1
1907785	2	1	46	21	3	4.5	4	4.5	4.5	1
1907785	2	1	26	21	3	4.5	4	4.5	4.5	1
1907785	5	0	48	21	3	4.5	4	4.5	4.5	1
1907785	2	1	75	21	3	4.5	4	4.5	4.5	1
1907785	2	0	5	21	3	4.5	4	4.5	4.5	1
1907785	2	1	24	21	3	4.5	4	4.5	4.5	1
1907785	2	0	1	21	3	4.5	4	4.5	4.5	1
1907785	2	0	55	21	3	4.5	4	4.5	4.5	1
1907785	2	0	54	21	3	4.5	4	4.5	4.5	1
1907785	2	1	64	21	3	4.5	4	4.5	4.5	1
1907787	4	0	5	22	1	5	6	7	2	1
1907787	4	1	49	22	1	5	6	7	2	1
1907787	1	1	62	22	1	5	6	7	2	1
1907787	1	1	4	22	1	5	6	7	2	1
1907787	1	1	29	22	1	5	6	7	2	1
1907787	2	1	71	22	1	5	6	7	2	1
1907787	1	1	78	22	1	5	6	7	2	1
1907787	5	0	27	22	1	5	6	7	2	1
1907787	2	1	75	22	1	5	6	7	2	1
1907787	4	1	74	22	1	5	6	7	2	1
1907787	2	1	11	22	1	5	6	7	2	1
1907787	1	1	60	22	1	5	6	7	2	1
1907787	1	1	3	22	1	5	6	7	2	1
1907787	1	0	1	22	1	5	6	7	2	1
1907787	4	0	13	22	1	5	6	7	2	1
1907787	1	1	16	22	1	5	6	7	2	1
1907787	1	1	26	22	1	5	6	7	2	1
1907787	1	1	46	22	1	5	6	7	2	1
1907787	1	1	36	22	1	5	6	7	2	1
1907787	5	0	54	22	1	5	6	7	2	1
1907787	1	0	79	22	1	5	6	7	2	1
1907787	1	1	31	22	1	5	6	7	2	1
1907787	4	0	48	22	1	5	6	7	2	1
1907787	2	1	64	22	1	5	6	7	2	1
1907787	5	0	55	22	1	5	6	7	2	1
1907787	1	1	65	22	1	5	6	7	2	1
1907787	1	1	24	22	1	5	6	7	2	1
1907787	5	0	8	22	1	5	6	7	2	1
1907787	4	0	25	22	1	5	6	7	2	1
1907787	2	1	77	22	1	5	6	7	2	1
1907788	5	1	65	33	3	5	5	4	4.5	1
1907788	4	0	27	33	3	5	5	4	4.5	1
1907788	2	1	24	33	3	5	5	4	4.5	1
1907788	5	1	31	33	3	5	5	4	4.5	1
1907788	2	1	3	33	3	5	5	4	4.5	1
1907788	5	1	75	33	3	5	5	4	4.5	1
1907788	3	0	8	33	3	5	5	4	4.5	1
1907788	1	0	5	33	3	5	5	4	4.5	1
1907788	5	1	49	33	3	5	5	4	4.5	1
1907788	2	0	13	33	3	5	5	4	4.5	1
1907788	5	0	55	33	3	5	5	4	4.5	1
1907788	5	1	26	33	3	5	5	4	4.5	1
1907788	3	1	64	33	3	5	5	4	4.5	1
1907788	4	1	4	33	3	5	5	4	4.5	1
1907788	3	1	46	33	3	5	5	4	4.5	1
1907788	2	1	71	33	3	5	5	4	4.5	1
1907788	4	1	29	33	3	5	5	4	4.5	1
1907788	2	1	11	33	3	5	5	4	4.5	1
1907788	1	0	1	33	3	5	5	4	4.5	1
1907788	5	1	62	33	3	5	5	4	4.5	1
1907788	4	1	77	33	3	5	5	4	4.5	1
1907788	5	0	79	33	3	5	5	4	4.5	1
1907788	5	1	74	33	3	5	5	4	4.5	1
1907788	2	0	25	33	3	5	5	4	4.5	1
1907788	1	1	36	33	3	5	5	4	4.5	1
1907788	2	1	60	33	3	5	5	4	4.5	1
1907788	5	1	78	33	3	5	5	4	4.5	1
1907788	5	0	54	33	3	5	5	4	4.5	1
1907788	2	1	16	33	3	5	5	4	4.5	1
1907788	4	0	48	33	3	5	5	4	4.5	1
1907791	1	1	3	36	5	2.5	6	3	4.5	1
1907791	1	1	46	36	5	2.5	6	3	4.5	1
1907791	2	1	74	36	5	2.5	6	3	4.5	1
1907791	1	1	78	36	5	2.5	6	3	4.5	1
1907791	1	1	75	36	5	2.5	6	3	4.5	1
1907791	2	0	55	36	5	2.5	6	3	4.5	1
1907791	1	0	79	36	5	2.5	6	3	4.5	1
1907791	2	1	60	36	5	2.5	6	3	4.5	1
1907791	2	0	5	36	5	2.5	6	3	4.5	1
1907791	1	1	77	36	5	2.5	6	3	4.5	1
1907791	1	1	24	36	5	2.5	6	3	4.5	1
1907791	1	0	27	36	5	2.5	6	3	4.5	1
1907791	3	1	49	36	5	2.5	6	3	4.5	1
1907791	3	1	4	36	5	2.5	6	3	4.5	1
1907791	3	0	13	36	5	2.5	6	3	4.5	1
1907791	3	0	54	36	5	2.5	6	3	4.5	1
1907791	3	0	1	36	5	2.5	6	3	4.5	1
1907791	3	0	25	36	5	2.5	6	3	4.5	1
1907791	3	0	48	36	5	2.5	6	3	4.5	1
1907791	3	1	11	36	5	2.5	6	3	4.5	1
1907791	3	1	29	36	5	2.5	6	3	4.5	1
1907791	2	1	31	36	5	2.5	6	3	4.5	1
1907791	3	0	8	36	5	2.5	6	3	4.5	1
1907791	3	1	65	36	5	2.5	6	3	4.5	1
1907791	2	1	26	36	5	2.5	6	3	4.5	1
1907791	3	1	62	36	5	2.5	6	3	4.5	1
1907791	2	1	71	36	5	2.5	6	3	4.5	1
1907791	1	1	16	36	5	2.5	6	3	4.5	1
1907791	3	1	64	36	5	2.5	6	3	4.5	1
1907791	1	1	36	36	5	2.5	6	3	4.5	1
1907794	5	0	1	29	3.5	4.5	4	4	4.5	1
1907794	5	0	54	29	3.5	4.5	4	4	4.5	1
1907794	4	1	11	29	3.5	4.5	4	4	4.5	1
1907794	3	1	74	29	3.5	4.5	4	4	4.5	1
1907794	5	1	26	29	3.5	4.5	4	4	4.5	1
1907794	3	0	27	29	3.5	4.5	4	4	4.5	1
1907794	2	0	25	29	3.5	4.5	4	4	4.5	1
1907794	2	0	55	29	3.5	4.5	4	4	4.5	1
1907794	2	0	79	29	3.5	4.5	4	4	4.5	1
1907794	1	1	64	29	3.5	4.5	4	4	4.5	1
1907794	3	0	13	29	3.5	4.5	4	4	4.5	1
1907794	4	1	24	29	3.5	4.5	4	4	4.5	1
1907794	3	1	71	29	3.5	4.5	4	4	4.5	1
1907794	2	1	36	29	3.5	4.5	4	4	4.5	1
1907794	2	0	8	29	3.5	4.5	4	4	4.5	1
1907794	2	1	16	29	3.5	4.5	4	4	4.5	1
1907794	2	0	5	29	3.5	4.5	4	4	4.5	1
1907794	2	1	49	29	3.5	4.5	4	4	4.5	1
1907794	3	1	60	29	3.5	4.5	4	4	4.5	1
1907794	2	1	29	29	3.5	4.5	4	4	4.5	1
1907794	2	1	46	29	3.5	4.5	4	4	4.5	1
1907794	1	1	77	29	3.5	4.5	4	4	4.5	1
1907794	1	1	3	29	3.5	4.5	4	4	4.5	1
1907794	2	1	78	29	3.5	4.5	4	4	4.5	1
1907794	5	1	65	29	3.5	4.5	4	4	4.5	1
1907794	4	1	62	29	3.5	4.5	4	4	4.5	1
1907794	3	1	4	29	3.5	4.5	4	4	4.5	1
1907794	2	1	31	29	3.5	4.5	4	4	4.5	1
1907794	3	0	48	29	3.5	4.5	4	4	4.5	1
1907794	4	1	75	29	3.5	4.5	4	4	4.5	1
1907798	2	1	60	23	4	5.5	5.5	4.5	6	1
1907798	3	1	16	23	4	5.5	5.5	4.5	6	1
1907798	2	1	49	23	4	5.5	5.5	4.5	6	1
1907798	2	1	77	23	4	5.5	5.5	4.5	6	1
1907798	2	1	4	23	4	5.5	5.5	4.5	6	1
1907798	3	0	5	23	4	5.5	5.5	4.5	6	1
1907798	4	1	36	23	4	5.5	5.5	4.5	6	1
1907798	5	0	27	23	4	5.5	5.5	4.5	6	1
1907798	3	1	3	23	4	5.5	5.5	4.5	6	1
1907798	4	1	74	23	4	5.5	5.5	4.5	6	1
1907798	2	1	29	23	4	5.5	5.5	4.5	6	1
1907798	2	1	71	23	4	5.5	5.5	4.5	6	1
1907798	2	1	11	23	4	5.5	5.5	4.5	6	1
1907798	4	0	55	23	4	5.5	5.5	4.5	6	1
1907798	4	1	64	23	4	5.5	5.5	4.5	6	1
1907798	5	0	48	23	4	5.5	5.5	4.5	6	1
1907798	4	0	54	23	4	5.5	5.5	4.5	6	1
1907798	1	1	46	23	4	5.5	5.5	4.5	6	1
1907798	3	1	24	23	4	5.5	5.5	4.5	6	1
1907798	3	0	79	23	4	5.5	5.5	4.5	6	1
1907798	2	1	31	23	4	5.5	5.5	4.5	6	1
1907798	2	1	75	23	4	5.5	5.5	4.5	6	1
1907798	2	0	1	23	4	5.5	5.5	4.5	6	1
1907798	4	1	78	23	4	5.5	5.5	4.5	6	1
1907798	4	0	8	23	4	5.5	5.5	4.5	6	1
1907798	2	1	62	23	4	5.5	5.5	4.5	6	1
1907798	4	1	65	23	4	5.5	5.5	4.5	6	1
1907798	4	0	13	23	4	5.5	5.5	4.5	6	1
1907798	2	0	25	23	4	5.5	5.5	4.5	6	1
1907798	3	1	26	23	4	5.5	5.5	4.5	6	1
1907799	1	1	64	20	1.5	5	6	4.5	5	1
1907799	4	0	1	20	1.5	5	6	4.5	5	1
1907799	1	1	46	20	1.5	5	6	4.5	5	1
1907799	2	1	65	20	1.5	5	6	4.5	5	1
1907799	4	1	49	20	1.5	5	6	4.5	5	1
1907799	5	0	25	20	1.5	5	6	4.5	5	1
1907799	2	1	4	20	1.5	5	6	4.5	5	1
1907799	1	1	60	20	1.5	5	6	4.5	5	1
1907799	4	0	79	20	1.5	5	6	4.5	5	1
1907799	3	1	62	20	1.5	5	6	4.5	5	1
1907799	4	1	71	20	1.5	5	6	4.5	5	1
1907799	2	1	26	20	1.5	5	6	4.5	5	1
1907799	5	0	48	20	1.5	5	6	4.5	5	1
1907799	4	0	13	20	1.5	5	6	4.5	5	1
1907799	2	1	74	20	1.5	5	6	4.5	5	1
1907799	2	1	75	20	1.5	5	6	4.5	5	1
1907799	1	1	11	20	1.5	5	6	4.5	5	1
1907799	3	0	54	20	1.5	5	6	4.5	5	1
1907799	2	1	78	20	1.5	5	6	4.5	5	1
1907799	1	1	24	20	1.5	5	6	4.5	5	1
1907799	2	1	29	20	1.5	5	6	4.5	5	1
1907799	2	1	3	20	1.5	5	6	4.5	5	1
1907799	4	0	55	20	1.5	5	6	4.5	5	1
1907799	2	1	36	20	1.5	5	6	4.5	5	1
1907799	4	0	8	20	1.5	5	6	4.5	5	1
1907799	5	0	27	20	1.5	5	6	4.5	5	1
1907799	3	0	5	20	1.5	5	6	4.5	5	1
1907799	1	1	77	20	1.5	5	6	4.5	5	1
1907799	1	1	16	20	1.5	5	6	4.5	5	1
1907799	1	1	31	20	1.5	5	6	4.5	5	1
1907800	2	0	55	16	3.5	6	6	4.5	3.5	1
1907800	5	1	36	16	3.5	6	6	4.5	3.5	1
1907800	3	0	79	16	3.5	6	6	4.5	3.5	1
1907800	2	0	13	16	3.5	6	6	4.5	3.5	1
1907800	4	1	60	16	3.5	6	6	4.5	3.5	1
1907800	2	1	62	16	3.5	6	6	4.5	3.5	1
1907800	3	1	64	16	3.5	6	6	4.5	3.5	1
1907800	3	1	49	16	3.5	6	6	4.5	3.5	1
1907800	2	1	11	16	3.5	6	6	4.5	3.5	1
1907800	1	1	75	16	3.5	6	6	4.5	3.5	1
1907800	2	0	25	16	3.5	6	6	4.5	3.5	1
1907800	3	1	3	16	3.5	6	6	4.5	3.5	1
1907800	4	1	24	16	3.5	6	6	4.5	3.5	1
1907800	4	1	74	16	3.5	6	6	4.5	3.5	1
1907800	2	1	65	16	3.5	6	6	4.5	3.5	1
1907800	3	1	77	16	3.5	6	6	4.5	3.5	1
1907800	2	0	8	16	3.5	6	6	4.5	3.5	1
1907800	4	1	31	16	3.5	6	6	4.5	3.5	1
1907800	4	1	29	16	3.5	6	6	4.5	3.5	1
1907800	2	1	4	16	3.5	6	6	4.5	3.5	1
1907800	5	1	26	16	3.5	6	6	4.5	3.5	1
1907800	3	0	27	16	3.5	6	6	4.5	3.5	1
1907800	3	0	5	16	3.5	6	6	4.5	3.5	1
1907800	5	1	78	16	3.5	6	6	4.5	3.5	1
1907800	4	1	16	16	3.5	6	6	4.5	3.5	1
1907800	4	1	46	16	3.5	6	6	4.5	3.5	1
1907800	2	0	1	16	3.5	6	6	4.5	3.5	1
1907800	4	1	71	16	3.5	6	6	4.5	3.5	1
1907800	2	0	48	16	3.5	6	6	4.5	3.5	1
1907800	1	0	54	16	3.5	6	6	4.5	3.5	1
1907801	1	1	24	17	1	6.5	6.5	5.5	4	1
1907801	1	1	74	17	1	6.5	6.5	5.5	4	1
1907801	1	1	77	17	1	6.5	6.5	5.5	4	1
1907801	1	1	46	17	1	6.5	6.5	5.5	4	1
1907801	1	1	36	17	1	6.5	6.5	5.5	4	1
1907801	4	0	5	17	1	6.5	6.5	5.5	4	1
1907801	1	1	3	17	1	6.5	6.5	5.5	4	1
1907801	5	0	48	17	1	6.5	6.5	5.5	4	1
1907801	1	1	26	17	1	6.5	6.5	5.5	4	1
1907801	4	0	8	17	1	6.5	6.5	5.5	4	1
1907801	1	1	11	17	1	6.5	6.5	5.5	4	1
1907801	2	1	71	17	1	6.5	6.5	5.5	4	1
1907801	1	1	78	17	1	6.5	6.5	5.5	4	1
1907801	5	0	27	17	1	6.5	6.5	5.5	4	1
1907801	1	1	31	17	1	6.5	6.5	5.5	4	1
1907801	5	0	55	17	1	6.5	6.5	5.5	4	1
1907801	1	1	16	17	1	6.5	6.5	5.5	4	1
1907801	1	1	64	17	1	6.5	6.5	5.5	4	1
1907801	5	0	13	17	1	6.5	6.5	5.5	4	1
1907801	4	0	1	17	1	6.5	6.5	5.5	4	1
1907801	1	1	49	17	1	6.5	6.5	5.5	4	1
1907801	1	1	65	17	1	6.5	6.5	5.5	4	1
1907801	1	1	62	17	1	6.5	6.5	5.5	4	1
1907801	1	0	79	17	1	6.5	6.5	5.5	4	1
1907801	1	0	54	17	1	6.5	6.5	5.5	4	1
1907801	1	1	60	17	1	6.5	6.5	5.5	4	1
1907801	1	1	29	17	1	6.5	6.5	5.5	4	1
1907801	1	1	75	17	1	6.5	6.5	5.5	4	1
1907801	3	1	4	17	1	6.5	6.5	5.5	4	1
1907801	4	0	25	17	1	6.5	6.5	5.5	4	1
1907802	4	0	79	14	1.5	7	7	6.5	5	1
1907802	2	1	11	14	1.5	7	7	6.5	5	1
1907802	1	1	62	14	1.5	7	7	6.5	5	1
1907802	1	1	71	14	1.5	7	7	6.5	5	1
1907802	4	0	25	14	1.5	7	7	6.5	5	1
1907802	5	0	5	14	1.5	7	7	6.5	5	1
1907802	1	1	24	14	1.5	7	7	6.5	5	1
1907802	2	1	78	14	1.5	7	7	6.5	5	1
1907802	1	1	29	14	1.5	7	7	6.5	5	1
1907802	4	0	55	14	1.5	7	7	6.5	5	1
1907802	5	0	27	14	1.5	7	7	6.5	5	1
1907802	2	1	49	14	1.5	7	7	6.5	5	1
1907802	3	1	74	14	1.5	7	7	6.5	5	1
1907802	2	1	36	14	1.5	7	7	6.5	5	1
1907802	3	1	16	14	1.5	7	7	6.5	5	1
1907802	2	1	75	14	1.5	7	7	6.5	5	1
1907802	2	1	60	14	1.5	7	7	6.5	5	1
1907802	4	1	4	14	1.5	7	7	6.5	5	1
1907802	2	0	8	14	1.5	7	7	6.5	5	1
1907802	5	0	13	14	1.5	7	7	6.5	5	1
1907802	4	0	54	14	1.5	7	7	6.5	5	1
1907802	2	1	77	14	1.5	7	7	6.5	5	1
1907802	1	1	46	14	1.5	7	7	6.5	5	1
1907802	2	1	3	14	1.5	7	7	6.5	5	1
1907802	2	1	26	14	1.5	7	7	6.5	5	1
1907802	5	0	48	14	1.5	7	7	6.5	5	1
1907802	2	1	65	14	1.5	7	7	6.5	5	1
1907802	1	1	31	14	1.5	7	7	6.5	5	1
1907802	3	0	1	14	1.5	7	7	6.5	5	1
1907802	2	1	64	14	1.5	7	7	6.5	5	1
1907804	4	0	79	31	4.5	3	6	4	5.5	1
1907804	2	1	71	31	4.5	3	6	4	5.5	1
1907804	4	1	46	31	4.5	3	6	4	5.5	1
1907804	2	0	54	31	4.5	3	6	4	5.5	1
1907804	4	0	5	31	4.5	3	6	4	5.5	1
1907804	5	0	27	31	4.5	3	6	4	5.5	1
1907804	2	1	16	31	4.5	3	6	4	5.5	1
1907804	4	0	55	31	4.5	3	6	4	5.5	1
1907804	5	0	8	31	4.5	3	6	4	5.5	1
1907804	4	1	62	31	4.5	3	6	4	5.5	1
1907804	1	1	64	31	4.5	3	6	4	5.5	1
1907804	5	0	25	31	4.5	3	6	4	5.5	1
1907804	3	1	36	31	4.5	3	6	4	5.5	1
1907804	5	1	49	31	4.5	3	6	4	5.5	1
1907804	2	0	1	31	4.5	3	6	4	5.5	1
1907804	5	1	65	31	4.5	3	6	4	5.5	1
1907804	2	0	48	31	4.5	3	6	4	5.5	1
1907804	4	1	4	31	4.5	3	6	4	5.5	1
1907804	5	1	60	31	4.5	3	6	4	5.5	1
1907804	3	1	74	31	4.5	3	6	4	5.5	1
1907804	2	1	24	31	4.5	3	6	4	5.5	1
1907804	4	1	29	31	4.5	3	6	4	5.5	1
1907804	2	1	77	31	4.5	3	6	4	5.5	1
1907804	5	1	3	31	4.5	3	6	4	5.5	1
1907804	4	0	13	31	4.5	3	6	4	5.5	1
1907804	3	1	31	31	4.5	3	6	4	5.5	1
1907804	5	1	78	31	4.5	3	6	4	5.5	1
1907804	2	1	26	31	4.5	3	6	4	5.5	1
1907804	2	1	11	31	4.5	3	6	4	5.5	1
1907804	5	1	75	31	4.5	3	6	4	5.5	1
1907806	4	1	26	20	3	4	5.5	4	5	1
1907806	2	1	31	20	3	4	5.5	4	5	1
1907806	2	0	55	20	3	4	5.5	4	5	1
1907806	4	0	27	20	3	4	5.5	4	5	1
1907806	4	0	5	20	3	4	5.5	4	5	1
1907806	2	1	64	20	3	4	5.5	4	5	1
1907806	5	0	25	20	3	4	5.5	4	5	1
1907806	2	1	74	20	3	4	5.5	4	5	1
1907806	2	1	3	20	3	4	5.5	4	5	1
1907806	4	1	36	20	3	4	5.5	4	5	1
1907806	2	1	16	20	3	4	5.5	4	5	1
1907806	2	1	71	20	3	4	5.5	4	5	1
1907806	2	0	79	20	3	4	5.5	4	5	1
1907806	2	1	11	20	3	4	5.5	4	5	1
1907806	4	0	13	20	3	4	5.5	4	5	1
1907806	2	0	8	20	3	4	5.5	4	5	1
1907806	2	1	77	20	3	4	5.5	4	5	1
1907806	2	1	4	20	3	4	5.5	4	5	1
1907806	2	1	75	20	3	4	5.5	4	5	1
1907806	4	1	24	20	3	4	5.5	4	5	1
1907806	2	1	62	20	3	4	5.5	4	5	1
1907806	2	1	60	20	3	4	5.5	4	5	1
1907806	2	1	49	20	3	4	5.5	4	5	1
1907806	2	0	1	20	3	4	5.5	4	5	1
1907806	2	1	65	20	3	4	5.5	4	5	1
1907806	2	1	46	20	3	4	5.5	4	5	1
1907806	2	1	78	20	3	4	5.5	4	5	1
1907806	4	1	29	20	3	4	5.5	4	5	1
1907806	4	0	54	20	3	4	5.5	4	5	1
1907806	4	0	48	20	3	4	5.5	4	5	1
1907807	5	1	74	14	5.5	6	7	4.5	4	1
1907807	3	1	60	14	5.5	6	7	4.5	4	1
1907807	5	1	62	14	5.5	6	7	4.5	4	1
1907807	3	1	64	14	5.5	6	7	4.5	4	1
1907807	1	1	24	14	5.5	6	7	4.5	4	1
1907807	4	0	48	14	5.5	6	7	4.5	4	1
1907807	2	0	8	14	5.5	6	7	4.5	4	1
1907807	5	0	5	14	5.5	6	7	4.5	4	1
1907807	3	1	3	14	5.5	6	7	4.5	4	1
1907807	1	0	79	14	5.5	6	7	4.5	4	1
1907807	5	0	54	14	5.5	6	7	4.5	4	1
1907807	5	1	49	14	5.5	6	7	4.5	4	1
1907807	2	0	13	14	5.5	6	7	4.5	4	1
1907807	2	0	25	14	5.5	6	7	4.5	4	1
1907807	1	1	29	14	5.5	6	7	4.5	4	1
1907807	1	1	11	14	5.5	6	7	4.5	4	1
1907807	2	1	31	14	5.5	6	7	4.5	4	1
1907807	4	1	16	14	5.5	6	7	4.5	4	1
1907807	3	1	36	14	5.5	6	7	4.5	4	1
1907807	5	0	55	14	5.5	6	7	4.5	4	1
1907807	3	1	26	14	5.5	6	7	4.5	4	1
1907807	2	0	1	14	5.5	6	7	4.5	4	1
1907807	4	1	78	14	5.5	6	7	4.5	4	1
1907807	1	1	65	14	5.5	6	7	4.5	4	1
1907807	5	1	75	14	5.5	6	7	4.5	4	1
1907807	2	1	77	14	5.5	6	7	4.5	4	1
1907807	1	1	4	14	5.5	6	7	4.5	4	1
1907807	1	1	46	14	5.5	6	7	4.5	4	1
1907807	5	0	27	14	5.5	6	7	4.5	4	1
1907807	1	1	71	14	5.5	6	7	4.5	4	1
1907809	5	0	1	15	2.5	2.5	6.5	4.5	5	1
1907809	1	1	78	15	2.5	2.5	6.5	4.5	5	1
1907809	1	1	24	15	2.5	2.5	6.5	4.5	5	1
1907809	5	0	5	15	2.5	2.5	6.5	4.5	5	1
1907809	2	1	65	15	2.5	2.5	6.5	4.5	5	1
1907809	4	1	3	15	2.5	2.5	6.5	4.5	5	1
1907809	4	1	75	15	2.5	2.5	6.5	4.5	5	1
1907809	1	1	11	15	2.5	2.5	6.5	4.5	5	1
1907809	2	1	74	15	2.5	2.5	6.5	4.5	5	1
1907809	5	0	25	15	2.5	2.5	6.5	4.5	5	1
1907809	5	0	27	15	2.5	2.5	6.5	4.5	5	1
1907809	5	0	13	15	2.5	2.5	6.5	4.5	5	1
1907809	1	1	36	15	2.5	2.5	6.5	4.5	5	1
1907809	2	0	8	15	2.5	2.5	6.5	4.5	5	1
1907809	1	1	31	15	2.5	2.5	6.5	4.5	5	1
1907809	4	0	48	15	2.5	2.5	6.5	4.5	5	1
1907809	2	1	77	15	2.5	2.5	6.5	4.5	5	1
1907809	2	1	64	15	2.5	2.5	6.5	4.5	5	1
1907809	1	1	46	15	2.5	2.5	6.5	4.5	5	1
1907809	3	0	54	15	2.5	2.5	6.5	4.5	5	1
1907809	1	1	16	15	2.5	2.5	6.5	4.5	5	1
1907809	2	1	60	15	2.5	2.5	6.5	4.5	5	1
1907809	2	1	4	15	2.5	2.5	6.5	4.5	5	1
1907809	1	1	26	15	2.5	2.5	6.5	4.5	5	1
1907809	2	1	71	15	2.5	2.5	6.5	4.5	5	1
1907809	2	0	79	15	2.5	2.5	6.5	4.5	5	1
1907809	4	0	55	15	2.5	2.5	6.5	4.5	5	1
1907809	1	1	29	15	2.5	2.5	6.5	4.5	5	1
1907809	2	1	49	15	2.5	2.5	6.5	4.5	5	1
1907809	2	1	62	15	2.5	2.5	6.5	4.5	5	1
1907813	1	1	75	17	2	6.5	7	5	5.5	1
1907813	1	1	65	17	2	6.5	7	5	5.5	1
1907813	3	1	16	17	2	6.5	7	5	5.5	1
1907813	3	1	64	17	2	6.5	7	5	5.5	1
1907813	1	1	4	17	2	6.5	7	5	5.5	1
1907813	1	1	60	17	2	6.5	7	5	5.5	1
1907813	1	1	29	17	2	6.5	7	5	5.5	1
1907813	4	1	46	17	2	6.5	7	5	5.5	1
1907813	4	1	62	17	2	6.5	7	5	5.5	1
1907813	1	1	74	17	2	6.5	7	5	5.5	1
1907813	5	0	79	17	2	6.5	7	5	5.5	1
1907813	5	0	1	17	2	6.5	7	5	5.5	1
1907813	2	0	55	17	2	6.5	7	5	5.5	1
1907813	5	0	5	17	2	6.5	7	5	5.5	1
1907813	5	0	27	17	2	6.5	7	5	5.5	1
1907813	4	1	36	17	2	6.5	7	5	5.5	1
1907813	5	0	8	17	2	6.5	7	5	5.5	1
1907813	4	0	48	17	2	6.5	7	5	5.5	1
1907813	2	1	49	17	2	6.5	7	5	5.5	1
1907813	5	0	13	17	2	6.5	7	5	5.5	1
1907813	2	1	26	17	2	6.5	7	5	5.5	1
1907813	3	1	24	17	2	6.5	7	5	5.5	1
1907813	1	1	77	17	2	6.5	7	5	5.5	1
1907813	4	1	71	17	2	6.5	7	5	5.5	1
1907813	3	0	25	17	2	6.5	7	5	5.5	1
1907813	2	1	78	17	2	6.5	7	5	5.5	1
1907813	4	0	54	17	2	6.5	7	5	5.5	1
1907813	1	1	31	17	2	6.5	7	5	5.5	1
1907813	2	1	11	17	2	6.5	7	5	5.5	1
1907813	2	1	3	17	2	6.5	7	5	5.5	1
1907815	1	1	64	11	3.5	6.5	6	6.5	6.5	1
1907815	4	1	62	11	3.5	6.5	6	6.5	6.5	1
1907815	4	0	55	11	3.5	6.5	6	6.5	6.5	1
1907815	1	1	78	11	3.5	6.5	6	6.5	6.5	1
1907815	3	1	36	11	3.5	6.5	6	6.5	6.5	1
1907815	2	1	49	11	3.5	6.5	6	6.5	6.5	1
1907815	1	0	1	11	3.5	6.5	6	6.5	6.5	1
1907815	1	1	24	11	3.5	6.5	6	6.5	6.5	1
1907815	4	0	27	11	3.5	6.5	6	6.5	6.5	1
1907815	1	1	46	11	3.5	6.5	6	6.5	6.5	1
1907815	4	1	26	11	3.5	6.5	6	6.5	6.5	1
1907815	1	1	31	11	3.5	6.5	6	6.5	6.5	1
1907815	1	0	79	11	3.5	6.5	6	6.5	6.5	1
1907815	1	1	77	11	3.5	6.5	6	6.5	6.5	1
1907815	5	0	5	11	3.5	6.5	6	6.5	6.5	1
1907815	4	1	75	11	3.5	6.5	6	6.5	6.5	1
1907815	1	1	11	11	3.5	6.5	6	6.5	6.5	1
1907815	4	0	13	11	3.5	6.5	6	6.5	6.5	1
1907815	2	1	29	11	3.5	6.5	6	6.5	6.5	1
1907815	2	0	48	11	3.5	6.5	6	6.5	6.5	1
1907815	1	1	4	11	3.5	6.5	6	6.5	6.5	1
1907815	3	0	54	11	3.5	6.5	6	6.5	6.5	1
1907815	2	1	60	11	3.5	6.5	6	6.5	6.5	1
1907815	1	1	71	11	3.5	6.5	6	6.5	6.5	1
1907815	4	0	8	11	3.5	6.5	6	6.5	6.5	1
1907815	5	1	16	11	3.5	6.5	6	6.5	6.5	1
1907815	5	0	25	11	3.5	6.5	6	6.5	6.5	1
1907815	5	1	3	11	3.5	6.5	6	6.5	6.5	1
1907815	4	1	65	11	3.5	6.5	6	6.5	6.5	1
1907815	2	1	74	11	3.5	6.5	6	6.5	6.5	1
1907817	1	0	55	14	6	3	6	6	5	1
1907817	1	1	49	14	6	3	6	6	5	1
1907817	2	1	16	14	6	3	6	6	5	1
1907817	3	1	74	14	6	3	6	6	5	1
1907817	1	1	62	14	6	3	6	6	5	1
1907817	2	1	77	14	6	3	6	6	5	1
1907817	2	0	8	14	6	3	6	6	5	1
1907817	2	1	75	14	6	3	6	6	5	1
1907817	4	1	3	14	6	3	6	6	5	1
1907817	1	1	24	14	6	3	6	6	5	1
1907817	2	0	5	14	6	3	6	6	5	1
1907817	3	1	29	14	6	3	6	6	5	1
1907817	2	1	60	14	6	3	6	6	5	1
1907817	1	0	79	14	6	3	6	6	5	1
1907817	1	1	46	14	6	3	6	6	5	1
1907817	2	1	36	14	6	3	6	6	5	1
1907817	2	0	25	14	6	3	6	6	5	1
1907817	2	0	48	14	6	3	6	6	5	1
1907817	2	0	1	14	6	3	6	6	5	1
1907817	1	1	4	14	6	3	6	6	5	1
1907817	3	1	71	14	6	3	6	6	5	1
1907817	2	1	31	14	6	3	6	6	5	1
1907817	2	1	64	14	6	3	6	6	5	1
1907817	4	0	27	14	6	3	6	6	5	1
1907817	2	1	65	14	6	3	6	6	5	1
1907817	2	0	54	14	6	3	6	6	5	1
1907817	2	1	11	14	6	3	6	6	5	1
1907817	2	1	26	14	6	3	6	6	5	1
1907817	3	0	13	14	6	3	6	6	5	1
1907817	1	1	78	14	6	3	6	6	5	1
1907819	1	1	77	18	2.5	6	6.5	6	4	1
1907819	5	0	27	18	2.5	6	6.5	6	4	1
1907819	2	1	49	18	2.5	6	6.5	6	4	1
1907819	2	0	8	18	2.5	6	6.5	6	4	1
1907819	1	1	3	18	2.5	6	6.5	6	4	1
1907819	1	0	25	18	2.5	6	6.5	6	4	1
1907819	5	0	13	18	2.5	6	6.5	6	4	1
1907819	1	1	74	18	2.5	6	6.5	6	4	1
1907819	1	1	75	18	2.5	6	6.5	6	4	1
1907819	1	1	62	18	2.5	6	6.5	6	4	1
1907819	2	1	24	18	2.5	6	6.5	6	4	1
1907819	4	0	1	18	2.5	6	6.5	6	4	1
1907819	1	1	16	18	2.5	6	6.5	6	4	1
1907819	1	1	31	18	2.5	6	6.5	6	4	1
1907819	1	1	36	18	2.5	6	6.5	6	4	1
1907819	1	1	60	18	2.5	6	6.5	6	4	1
1907819	5	0	48	18	2.5	6	6.5	6	4	1
1907819	1	1	29	18	2.5	6	6.5	6	4	1
1907819	1	1	26	18	2.5	6	6.5	6	4	1
1907819	1	1	65	18	2.5	6	6.5	6	4	1
1907819	1	1	4	18	2.5	6	6.5	6	4	1
1907819	1	1	71	18	2.5	6	6.5	6	4	1
1907819	4	0	5	18	2.5	6	6.5	6	4	1
1907819	1	1	11	18	2.5	6	6.5	6	4	1
1907819	5	0	79	18	2.5	6	6.5	6	4	1
1907819	1	1	46	18	2.5	6	6.5	6	4	1
1907819	1	0	55	18	2.5	6	6.5	6	4	1
1907819	4	0	54	18	2.5	6	6.5	6	4	1
1907819	1	1	64	18	2.5	6	6.5	6	4	1
1907819	1	1	78	18	2.5	6	6.5	6	4	1
1907821	2	1	74	15	1.5	6.5	7	7	6.5	1
1907821	2	1	62	15	1.5	6.5	7	7	6.5	1
1907821	3	1	36	15	1.5	6.5	7	7	6.5	1
1907821	3	1	77	15	1.5	6.5	7	7	6.5	1
1907821	4	1	78	15	1.5	6.5	7	7	6.5	1
1907821	4	0	13	15	1.5	6.5	7	7	6.5	1
1907821	3	1	4	15	1.5	6.5	7	7	6.5	1
1907821	2	1	16	15	1.5	6.5	7	7	6.5	1
1907821	4	0	1	15	1.5	6.5	7	7	6.5	1
1907821	4	1	60	15	1.5	6.5	7	7	6.5	1
1907821	4	0	55	15	1.5	6.5	7	7	6.5	1
1907821	3	0	48	15	1.5	6.5	7	7	6.5	1
1907821	2	1	65	15	1.5	6.5	7	7	6.5	1
1907821	1	1	3	15	1.5	6.5	7	7	6.5	1
1907821	4	0	8	15	1.5	6.5	7	7	6.5	1
1907821	1	1	46	15	1.5	6.5	7	7	6.5	1
1907821	2	1	29	15	1.5	6.5	7	7	6.5	1
1907821	2	1	49	15	1.5	6.5	7	7	6.5	1
1907821	3	0	5	15	1.5	6.5	7	7	6.5	1
1907821	5	0	25	15	1.5	6.5	7	7	6.5	1
1907821	2	1	11	15	1.5	6.5	7	7	6.5	1
1907821	4	0	54	15	1.5	6.5	7	7	6.5	1
1907821	4	1	26	15	1.5	6.5	7	7	6.5	1
1907821	4	0	79	15	1.5	6.5	7	7	6.5	1
1907821	2	1	71	15	1.5	6.5	7	7	6.5	1
1907821	2	1	75	15	1.5	6.5	7	7	6.5	1
1907821	1	1	24	15	1.5	6.5	7	7	6.5	1
1907821	2	1	64	15	1.5	6.5	7	7	6.5	1
1907821	5	0	27	15	1.5	6.5	7	7	6.5	1
1907821	1	1	31	15	1.5	6.5	7	7	6.5	1
1907825	4	0	27	11	7	7	7	7	7	1
1907825	2	1	77	11	7	7	7	7	7	1
1907825	2	0	8	11	7	7	7	7	7	1
1907825	2	1	60	11	7	7	7	7	7	1
1907825	2	0	48	11	7	7	7	7	7	1
1907825	4	0	25	11	7	7	7	7	7	1
1907825	2	1	74	11	7	7	7	7	7	1
1907825	2	1	71	11	7	7	7	7	7	1
1907825	2	1	3	11	7	7	7	7	7	1
1907825	2	1	4	11	7	7	7	7	7	1
1907825	4	0	13	11	7	7	7	7	7	1
1907825	2	0	1	11	7	7	7	7	7	1
1907825	5	1	62	11	7	7	7	7	7	1
1907825	2	1	16	11	7	7	7	7	7	1
1907825	1	0	5	11	7	7	7	7	7	1
1907825	4	1	24	11	7	7	7	7	7	1
1907825	2	1	29	11	7	7	7	7	7	1
1907825	2	1	11	11	7	7	7	7	7	1
1907825	4	1	49	11	7	7	7	7	7	1
1907825	2	1	75	11	7	7	7	7	7	1
1907825	2	0	55	11	7	7	7	7	7	1
1907825	1	1	26	11	7	7	7	7	7	1
1907825	4	1	78	11	7	7	7	7	7	1
1907825	2	1	65	11	7	7	7	7	7	1
1907825	2	1	31	11	7	7	7	7	7	1
1907825	2	0	79	11	7	7	7	7	7	1
1907825	2	1	46	11	7	7	7	7	7	1
1907825	4	0	54	11	7	7	7	7	7	1
1907825	2	1	64	11	7	7	7	7	7	1
1907825	2	1	36	11	7	7	7	7	7	1
1907827	2	1	31	21	1	4.5	6	4	4.5	1
1907827	3	1	75	21	1	4.5	6	4	4.5	1
1907827	5	0	79	21	1	4.5	6	4	4.5	1
1907827	1	1	71	21	1	4.5	6	4	4.5	1
1907827	5	0	5	21	1	4.5	6	4	4.5	1
1907827	5	1	26	21	1	4.5	6	4	4.5	1
1907827	2	0	1	21	1	4.5	6	4	4.5	1
1907827	2	1	11	21	1	4.5	6	4	4.5	1
1907827	5	1	64	21	1	4.5	6	4	4.5	1
1907827	5	1	74	21	1	4.5	6	4	4.5	1
1907827	1	0	8	21	1	4.5	6	4	4.5	1
1907827	1	1	78	21	1	4.5	6	4	4.5	1
1907827	5	0	27	21	1	4.5	6	4	4.5	1
1907827	5	1	60	21	1	4.5	6	4	4.5	1
1907827	4	1	77	21	1	4.5	6	4	4.5	1
1907827	5	0	54	21	1	4.5	6	4	4.5	1
1907827	2	1	4	21	1	4.5	6	4	4.5	1
1907827	1	1	46	21	1	4.5	6	4	4.5	1
1907827	1	1	29	21	1	4.5	6	4	4.5	1
[truncated: 1,061 more rows]

## Sheet: twelve hours
PID	Rating	Trial Type (Old=0, New=1)	Image Number	HK11	E	A	C	ES	O	Delay
1968039	4	1	36	25	6	2.5	4.5	5.5	4.5	2
1968039	2	0	13	25	6	2.5	4.5	5.5	4.5	2
1968039	1	1	77	25	6	2.5	4.5	5.5	4.5	2
1968039	4	0	1	25	6	2.5	4.5	5.5	4.5	2
1968039	2	1	11	25	6	2.5	4.5	5.5	4.5	2
1968039	5	0	27	25	6	2.5	4.5	5.5	4.5	2
1968039	4	0	54	25	6	2.5	4.5	5.5	4.5	2
1968039	1	0	8	25	6	2.5	4.5	5.5	4.5	2
1968039	1	1	75	25	6	2.5	4.5	5.5	4.5	2
1968039	1	1	29	25	6	2.5	4.5	5.5	4.5	2
1968039	1	1	31	25	6	2.5	4.5	5.5	4.5	2
1968039	1	1	60	25	6	2.5	4.5	5.5	4.5	2
1968039	4	1	74	25	6	2.5	4.5	5.5	4.5	2
1968039	4	1	64	25	6	2.5	4.5	5.5	4.5	2
1968039	2	1	65	25	6	2.5	4.5	5.5	4.5	2
1968039	2	1	62	25	6	2.5	4.5	5.5	4.5	2
1968039	2	1	24	25	6	2.5	4.5	5.5	4.5	2
1968039	2	1	4	25	6	2.5	4.5	5.5	4.5	2
1968039	2	0	55	25	6	2.5	4.5	5.5	4.5	2
1968039	1	1	71	25	6	2.5	4.5	5.5	4.5	2
1968039	2	1	49	25	6	2.5	4.5	5.5	4.5	2
1968039	1	1	16	25	6	2.5	4.5	5.5	4.5	2
1968039	2	1	46	25	6	2.5	4.5	5.5	4.5	2
1968039	2	0	25	25	6	2.5	4.5	5.5	4.5	2
1968039	2	1	78	25	6	2.5	4.5	5.5	4.5	2
1968039	2	0	79	25	6	2.5	4.5	5.5	4.5	2
1968039	1	0	5	25	6	2.5	4.5	5.5	4.5	2
1968039	1	1	26	25	6	2.5	4.5	5.5	4.5	2
1968039	2	0	48	25	6	2.5	4.5	5.5	4.5	2
1968039	2	1	3	25	6	2.5	4.5	5.5	4.5	2
1968040	3	1	36	24	2	7	7	7	7	2
1968040	2	0	13	24	2	7	7	7	7	2
1968040	5	0	55	24	2	7	7	7	7	2
1968040	4	0	1	24	2	7	7	7	7	2
1968040	5	0	54	24	2	7	7	7	7	2
1968040	2	1	26	24	2	7	7	7	7	2
1968040	5	0	27	24	2	7	7	7	7	2
1968040	4	1	71	24	2	7	7	7	7	2
1968040	4	1	11	24	2	7	7	7	7	2
1968040	5	0	79	24	2	7	7	7	7	2
1968040	4	0	25	24	2	7	7	7	7	2
1968040	5	1	74	24	2	7	7	7	7	2
1968040	1	1	75	24	2	7	7	7	7	2
1968040	1	1	60	24	2	7	7	7	7	2
1968040	5	1	3	24	2	7	7	7	7	2
1968040	5	0	48	24	2	7	7	7	7	2
1968040	5	1	49	24	2	7	7	7	7	2
1968040	5	1	16	24	2	7	7	7	7	2
1968040	1	1	65	24	2	7	7	7	7	2
1968040	1	1	29	24	2	7	7	7	7	2
1968040	1	1	46	24	2	7	7	7	7	2
1968040	1	1	62	24	2	7	7	7	7	2
1968040	4	0	8	24	2	7	7	7	7	2
1968040	5	0	5	24	2	7	7	7	7	2
1968040	1	1	77	24	2	7	7	7	7	2
1968040	1	1	64	24	2	7	7	7	7	2
1968040	2	1	4	24	2	7	7	7	7	2
1968040	1	1	31	24	2	7	7	7	7	2
1968040	1	1	78	24	2	7	7	7	7	2
1968040	2	1	24	24	2	7	7	7	7	2
1968041	1	1	31	19	3.5	6	7	5.5	3.5	2
1968041	4	1	65	19	3.5	6	7	5.5	3.5	2
1968041	4	1	26	19	3.5	6	7	5.5	3.5	2
1968041	2	1	29	19	3.5	6	7	5.5	3.5	2
1968041	4	0	1	19	3.5	6	7	5.5	3.5	2
1968041	5	0	54	19	3.5	6	7	5.5	3.5	2
1968041	2	1	77	19	3.5	6	7	5.5	3.5	2
1968041	2	1	78	19	3.5	6	7	5.5	3.5	2
1968041	4	0	55	19	3.5	6	7	5.5	3.5	2
1968041	1	1	46	19	3.5	6	7	5.5	3.5	2
1968041	4	1	36	19	3.5	6	7	5.5	3.5	2
1968041	4	0	27	19	3.5	6	7	5.5	3.5	2
1968041	2	1	4	19	3.5	6	7	5.5	3.5	2
1968041	4	1	71	19	3.5	6	7	5.5	3.5	2
1968041	4	1	60	19	3.5	6	7	5.5	3.5	2
1968041	4	0	5	19	3.5	6	7	5.5	3.5	2
1968041	2	0	79	19	3.5	6	7	5.5	3.5	2
1968041	2	0	8	19	3.5	6	7	5.5	3.5	2
1968041	4	0	48	19	3.5	6	7	5.5	3.5	2
1968041	5	0	13	19	3.5	6	7	5.5	3.5	2
1968041	1	1	24	19	3.5	6	7	5.5	3.5	2
1968041	4	0	25	19	3.5	6	7	5.5	3.5	2
1968041	4	1	11	19	3.5	6	7	5.5	3.5	2
1968041	4	1	3	19	3.5	6	7	5.5	3.5	2
1968041	4	1	49	19	3.5	6	7	5.5	3.5	2
1968041	2	1	64	19	3.5	6	7	5.5	3.5	2
1968041	4	1	74	19	3.5	6	7	5.5	3.5	2
1968041	2	1	62	19	3.5	6	7	5.5	3.5	2
1968041	2	1	16	19	3.5	6	7	5.5	3.5	2
1968041	1	1	75	19	3.5	6	7	5.5	3.5	2
1968042	2	0	13	16	3.5	6	6.5	6	5	2
1968042	2	1	4	16	3.5	6	6.5	6	5	2
1968042	2	1	16	16	3.5	6	6.5	6	5	2
1968042	4	0	5	16	3.5	6	6.5	6	5	2
1968042	2	1	78	16	3.5	6	6.5	6	5	2
1968042	2	0	25	16	3.5	6	6.5	6	5	2
1968042	4	1	64	16	3.5	6	6.5	6	5	2
1968042	1	1	49	16	3.5	6	6.5	6	5	2
1968042	5	0	48	16	3.5	6	6.5	6	5	2
1968042	2	1	24	16	3.5	6	6.5	6	5	2
1968042	5	0	27	16	3.5	6	6.5	6	5	2
1968042	4	0	8	16	3.5	6	6.5	6	5	2
1968042	2	0	79	16	3.5	6	6.5	6	5	2
1968042	3	1	75	16	3.5	6	6.5	6	5	2
1968042	4	1	60	16	3.5	6	6.5	6	5	2
1968042	2	1	3	16	3.5	6	6.5	6	5	2
1968042	5	0	1	16	3.5	6	6.5	6	5	2
1968042	1	1	31	16	3.5	6	6.5	6	5	2
1968042	2	1	11	16	3.5	6	6.5	6	5	2
1968042	2	1	36	16	3.5	6	6.5	6	5	2
1968042	3	1	46	16	3.5	6	6.5	6	5	2
1968042	2	1	26	16	3.5	6	6.5	6	5	2
1968042	4	0	54	16	3.5	6	6.5	6	5	2
1968042	2	0	55	16	3.5	6	6.5	6	5	2
1968042	2	1	77	16	3.5	6	6.5	6	5	2
1968042	4	1	29	16	3.5	6	6.5	6	5	2
1968042	2	1	74	16	3.5	6	6.5	6	5	2
1968042	1	1	65	16	3.5	6	6.5	6	5	2
1968042	2	1	62	16	3.5	6	6.5	6	5	2
1968042	2	1	71	16	3.5	6	6.5	6	5	2
1968043	1	1	11	21	1.5	3.5	6.5	5	3	2
1968043	5	0	55	21	1.5	3.5	6.5	5	3	2
1968043	5	0	13	21	1.5	3.5	6.5	5	3	2
1968043	4	1	62	21	1.5	3.5	6.5	5	3	2
1968043	1	1	64	21	1.5	3.5	6.5	5	3	2
1968043	1	0	54	21	1.5	3.5	6.5	5	3	2
1968043	1	1	49	21	1.5	3.5	6.5	5	3	2
1968043	1	1	29	21	1.5	3.5	6.5	5	3	2
1968043	5	0	48	21	1.5	3.5	6.5	5	3	2
1968043	2	0	8	21	1.5	3.5	6.5	5	3	2
1968043	1	1	4	21	1.5	3.5	6.5	5	3	2
1968043	1	1	65	21	1.5	3.5	6.5	5	3	2
1968043	1	1	71	21	1.5	3.5	6.5	5	3	2
1968043	1	0	79	21	1.5	3.5	6.5	5	3	2
1968043	1	1	75	21	1.5	3.5	6.5	5	3	2
1968043	1	1	77	21	1.5	3.5	6.5	5	3	2
1968043	4	0	5	21	1.5	3.5	6.5	5	3	2
1968043	1	1	16	21	1.5	3.5	6.5	5	3	2
1968043	1	1	46	21	1.5	3.5	6.5	5	3	2
1968043	2	1	74	21	1.5	3.5	6.5	5	3	2
1968043	4	1	26	21	1.5	3.5	6.5	5	3	2
1968043	1	1	78	21	1.5	3.5	6.5	5	3	2
1968043	1	1	60	21	1.5	3.5	6.5	5	3	2
1968043	1	1	24	21	1.5	3.5	6.5	5	3	2
1968043	1	1	31	21	1.5	3.5	6.5	5	3	2
1968043	2	1	36	21	1.5	3.5	6.5	5	3	2
1968043	2	0	1	21	1.5	3.5	6.5	5	3	2
1968043	5	0	25	21	1.5	3.5	6.5	5	3	2
1968043	2	1	3	21	1.5	3.5	6.5	5	3	2
1968043	5	0	27	21	1.5	3.5	6.5	5	3	2
1968044	1	1	60	28	4	4.5	5	5	5.5	2
1968044	2	1	29	28	4	4.5	5	5	5.5	2
1968044	5	1	4	28	4	4.5	5	5	5.5	2
1968044	4	0	54	28	4	4.5	5	5	5.5	2
1968044	5	1	36	28	4	4.5	5	5	5.5	2
1968044	5	1	74	28	4	4.5	5	5	5.5	2
1968044	5	0	27	28	4	4.5	5	5	5.5	2
1968044	5	0	13	28	4	4.5	5	5	5.5	2
1968044	1	1	3	28	4	4.5	5	5	5.5	2
1968044	1	0	48	28	4	4.5	5	5	5.5	2
1968044	1	1	75	28	4	4.5	5	5	5.5	2
1968044	2	0	79	28	4	4.5	5	5	5.5	2
1968044	5	0	25	28	4	4.5	5	5	5.5	2
1968044	5	0	8	28	4	4.5	5	5	5.5	2
1968044	1	1	62	28	4	4.5	5	5	5.5	2
1968044	3	1	31	28	4	4.5	5	5	5.5	2
1968044	5	1	49	28	4	4.5	5	5	5.5	2
1968044	1	0	1	28	4	4.5	5	5	5.5	2
1968044	1	1	65	28	4	4.5	5	5	5.5	2
1968044	2	1	46	28	4	4.5	5	5	5.5	2
1968044	2	1	24	28	4	4.5	5	5	5.5	2
1968044	2	1	78	28	4	4.5	5	5	5.5	2
1968044	1	0	5	28	4	4.5	5	5	5.5	2
1968044	1	1	77	28	4	4.5	5	5	5.5	2
1968044	4	1	16	28	4	4.5	5	5	5.5	2
1968044	4	1	11	28	4	4.5	5	5	5.5	2
1968044	1	1	71	28	4	4.5	5	5	5.5	2
1968044	1	0	55	28	4	4.5	5	5	5.5	2
1968044	1	1	26	28	4	4.5	5	5	5.5	2
1968044	1	1	64	28	4	4.5	5	5	5.5	2
1968046	4	1	11	20	2.5	6.5	6.5	4.5	5.5	2
1968046	1	1	62	20	2.5	6.5	6.5	4.5	5.5	2
1968046	5	0	48	20	2.5	6.5	6.5	4.5	5.5	2
1968046	5	1	65	20	2.5	6.5	6.5	4.5	5.5	2
1968046	5	0	25	20	2.5	6.5	6.5	4.5	5.5	2
1968046	1	1	75	20	2.5	6.5	6.5	4.5	5.5	2
1968046	4	0	55	20	2.5	6.5	6.5	4.5	5.5	2
1968046	1	1	49	20	2.5	6.5	6.5	4.5	5.5	2
1968046	4	1	60	20	2.5	6.5	6.5	4.5	5.5	2
1968046	1	0	54	20	2.5	6.5	6.5	4.5	5.5	2
1968046	5	0	13	20	2.5	6.5	6.5	4.5	5.5	2
1968046	1	1	74	20	2.5	6.5	6.5	4.5	5.5	2
1968046	1	1	31	20	2.5	6.5	6.5	4.5	5.5	2
1968046	4	1	3	20	2.5	6.5	6.5	4.5	5.5	2
1968046	1	1	64	20	2.5	6.5	6.5	4.5	5.5	2
1968046	5	0	79	20	2.5	6.5	6.5	4.5	5.5	2
1968046	5	1	4	20	2.5	6.5	6.5	4.5	5.5	2
1968046	1	1	46	20	2.5	6.5	6.5	4.5	5.5	2
1968046	5	0	27	20	2.5	6.5	6.5	4.5	5.5	2
1968046	4	1	77	20	2.5	6.5	6.5	4.5	5.5	2
1968046	5	0	5	20	2.5	6.5	6.5	4.5	5.5	2
1968046	1	1	71	20	2.5	6.5	6.5	4.5	5.5	2
1968046	4	1	78	20	2.5	6.5	6.5	4.5	5.5	2
1968046	1	1	29	20	2.5	6.5	6.5	4.5	5.5	2
1968046	4	1	26	20	2.5	6.5	6.5	4.5	5.5	2
1968046	3	1	16	20	2.5	6.5	6.5	4.5	5.5	2
1968046	2	0	1	20	2.5	6.5	6.5	4.5	5.5	2
1968046	2	1	36	20	2.5	6.5	6.5	4.5	5.5	2
1968046	4	1	24	20	2.5	6.5	6.5	4.5	5.5	2
1968046	5	0	8	20	2.5	6.5	6.5	4.5	5.5	2
1968049	2	1	4	24	2	4	6	4.5	2.5	2
1968049	1	1	77	24	2	4	6	4.5	2.5	2
1968049	4	0	1	24	2	4	6	4.5	2.5	2
1968049	1	1	29	24	2	4	6	4.5	2.5	2
1968049	2	1	74	24	2	4	6	4.5	2.5	2
1968049	1	0	27	24	2	4	6	4.5	2.5	2
1968049	5	0	79	24	2	4	6	4.5	2.5	2
1968049	2	1	26	24	2	4	6	4.5	2.5	2
1968049	5	0	13	24	2	4	6	4.5	2.5	2
1968049	1	1	31	24	2	4	6	4.5	2.5	2
1968049	2	1	65	24	2	4	6	4.5	2.5	2
1968049	1	1	78	24	2	4	6	4.5	2.5	2
1968049	4	0	55	24	2	4	6	4.5	2.5	2
1968049	1	1	3	24	2	4	6	4.5	2.5	2
1968049	2	1	62	24	2	4	6	4.5	2.5	2
1968049	2	1	49	24	2	4	6	4.5	2.5	2
1968049	4	0	54	24	2	4	6	4.5	2.5	2
1968049	1	1	24	24	2	4	6	4.5	2.5	2
1968049	2	1	75	24	2	4	6	4.5	2.5	2
1968049	1	1	11	24	2	4	6	4.5	2.5	2
1968049	2	1	64	24	2	4	6	4.5	2.5	2
1968049	5	0	48	24	2	4	6	4.5	2.5	2
1968049	2	1	71	24	2	4	6	4.5	2.5	2
1968049	4	0	5	24	2	4	6	4.5	2.5	2
1968049	4	0	25	24	2	4	6	4.5	2.5	2
1968049	2	1	16	24	2	4	6	4.5	2.5	2
1968049	2	1	60	24	2	4	6	4.5	2.5	2
1968049	1	1	36	24	2	4	6	4.5	2.5	2
1968049	1	1	46	24	2	4	6	4.5	2.5	2
1968049	4	0	8	24	2	4	6	4.5	2.5	2
1968051	1	1	29	21	3	5.5	6.5	4.5	4	2
1968051	5	0	25	21	3	5.5	6.5	4.5	4	2
1968051	1	1	3	21	3	5.5	6.5	4.5	4	2
1968051	1	0	54	21	3	5.5	6.5	4.5	4	2
1968051	1	1	11	21	3	5.5	6.5	4.5	4	2
1968051	5	0	27	21	3	5.5	6.5	4.5	4	2
1968051	1	1	78	21	3	5.5	6.5	4.5	4	2
1968051	1	1	71	21	3	5.5	6.5	4.5	4	2
1968051	2	1	49	21	3	5.5	6.5	4.5	4	2
1968051	1	1	31	21	3	5.5	6.5	4.5	4	2
1968051	1	1	60	21	3	5.5	6.5	4.5	4	2
1968051	2	0	8	21	3	5.5	6.5	4.5	4	2
1968051	1	0	5	21	3	5.5	6.5	4.5	4	2
1968051	1	1	16	21	3	5.5	6.5	4.5	4	2
1968051	4	0	1	21	3	5.5	6.5	4.5	4	2
1968051	1	1	65	21	3	5.5	6.5	4.5	4	2
1968051	2	1	26	21	3	5.5	6.5	4.5	4	2
1968051	2	1	77	21	3	5.5	6.5	4.5	4	2
1968051	1	0	79	21	3	5.5	6.5	4.5	4	2
1968051	1	1	46	21	3	5.5	6.5	4.5	4	2
1968051	4	1	24	21	3	5.5	6.5	4.5	4	2
1968051	2	1	64	21	3	5.5	6.5	4.5	4	2
1968051	4	0	55	21	3	5.5	6.5	4.5	4	2
1968051	1	1	36	21	3	5.5	6.5	4.5	4	2
1968051	5	0	48	21	3	5.5	6.5	4.5	4	2
1968051	5	0	13	21	3	5.5	6.5	4.5	4	2
1968051	1	1	75	21	3	5.5	6.5	4.5	4	2
1968051	1	1	4	21	3	5.5	6.5	4.5	4	2
1968051	2	1	74	21	3	5.5	6.5	4.5	4	2
1968051	3	1	62	21	3	5.5	6.5	4.5	4	2
1968053	4	1	78	25	1	5.5	7	4	4.5	2
1968053	4	1	4	25	1	5.5	7	4	4.5	2
1968053	1	1	26	25	1	5.5	7	4	4.5	2
1968053	1	1	62	25	1	5.5	7	4	4.5	2
1968053	1	0	1	25	1	5.5	7	4	4.5	2
1968053	1	1	16	25	1	5.5	7	4	4.5	2
1968053	5	1	71	25	1	5.5	7	4	4.5	2
1968053	3	0	48	25	1	5.5	7	4	4.5	2
1968053	2	0	8	25	1	5.5	7	4	4.5	2
1968053	1	1	77	25	1	5.5	7	4	4.5	2
1968053	5	0	25	25	1	5.5	7	4	4.5	2
1968053	1	1	29	25	1	5.5	7	4	4.5	2
1968053	1	1	49	25	1	5.5	7	4	4.5	2
1968053	1	1	64	25	1	5.5	7	4	4.5	2
1968053	2	0	54	25	1	5.5	7	4	4.5	2
1968053	3	1	74	25	1	5.5	7	4	4.5	2
1968053	1	1	65	25	1	5.5	7	4	4.5	2
1968053	2	1	36	25	1	5.5	7	4	4.5	2
1968053	2	1	75	25	1	5.5	7	4	4.5	2
1968053	4	0	27	25	1	5.5	7	4	4.5	2
1968053	2	1	60	25	1	5.5	7	4	4.5	2
1968053	1	1	24	25	1	5.5	7	4	4.5	2
1968053	5	0	13	25	1	5.5	7	4	4.5	2
1968053	4	0	79	25	1	5.5	7	4	4.5	2
1968053	1	1	11	25	1	5.5	7	4	4.5	2
1968053	1	1	31	25	1	5.5	7	4	4.5	2
1968053	1	1	46	25	1	5.5	7	4	4.5	2
1968053	1	0	5	25	1	5.5	7	4	4.5	2
1968053	1	1	3	25	1	5.5	7	4	4.5	2
1968053	4	0	55	25	1	5.5	7	4	4.5	2
1968054	1	1	78	11	7	6	7	7	7	2
1968054	5	0	13	11	7	6	7	7	7	2
1968054	4	0	25	11	7	6	7	7	7	2
1968054	5	0	27	11	7	6	7	7	7	2
1968054	2	1	64	11	7	6	7	7	7	2
1968054	5	1	3	11	7	6	7	7	7	2
1968054	5	1	71	11	7	6	7	7	7	2
1968054	2	1	65	11	7	6	7	7	7	2
1968054	3	1	26	11	7	6	7	7	7	2
1968054	2	1	77	11	7	6	7	7	7	2
1968054	1	1	31	11	7	6	7	7	7	2
1968054	5	0	48	11	7	6	7	7	7	2
1968054	2	1	24	11	7	6	7	7	7	2
1968054	1	1	75	11	7	6	7	7	7	2
1968054	5	1	60	11	7	6	7	7	7	2
1968054	2	1	11	11	7	6	7	7	7	2
1968054	5	1	49	11	7	6	7	7	7	2
1968054	4	1	36	11	7	6	7	7	7	2
1968054	3	0	79	11	7	6	7	7	7	2
1968054	5	1	74	11	7	6	7	7	7	2
1968054	5	0	54	11	7	6	7	7	7	2
1968054	2	1	16	11	7	6	7	7	7	2
1968054	1	1	4	11	7	6	7	7	7	2
1968054	5	0	1	11	7	6	7	7	7	2
1968054	1	1	46	11	7	6	7	7	7	2
1968054	4	1	62	11	7	6	7	7	7	2
1968054	5	0	8	11	7	6	7	7	7	2
1968054	2	1	29	11	7	6	7	7	7	2
1968054	1	0	5	11	7	6	7	7	7	2
1968054	5	0	55	11	7	6	7	7	7	2
1968055	4	0	5	14	5.5	4.5	6	3.5	6	2
1968055	5	0	54	14	5.5	4.5	6	3.5	6	2
1968055	4	1	71	14	5.5	4.5	6	3.5	6	2
1968055	5	0	79	14	5.5	4.5	6	3.5	6	2
1968055	2	1	36	14	5.5	4.5	6	3.5	6	2
1968055	4	0	8	14	5.5	4.5	6	3.5	6	2
1968055	1	1	24	14	5.5	4.5	6	3.5	6	2
1968055	1	1	74	14	5.5	4.5	6	3.5	6	2
1968055	1	1	65	14	5.5	4.5	6	3.5	6	2
1968055	1	1	46	14	5.5	4.5	6	3.5	6	2
1968055	5	1	26	14	5.5	4.5	6	3.5	6	2
1968055	5	0	48	14	5.5	4.5	6	3.5	6	2
1968055	1	1	75	14	5.5	4.5	6	3.5	6	2
1968055	1	1	77	14	5.5	4.5	6	3.5	6	2
1968055	4	1	3	14	5.5	4.5	6	3.5	6	2
1968055	4	0	1	14	5.5	4.5	6	3.5	6	2
1968055	5	0	25	14	5.5	4.5	6	3.5	6	2
1968055	2	1	60	14	5.5	4.5	6	3.5	6	2
1968055	2	1	62	14	5.5	4.5	6	3.5	6	2
1968055	3	1	11	14	5.5	4.5	6	3.5	6	2
1968055	3	1	31	14	5.5	4.5	6	3.5	6	2
1968055	2	1	64	14	5.5	4.5	6	3.5	6	2
1968055	2	1	16	14	5.5	4.5	6	3.5	6	2
1968055	4	0	55	14	5.5	4.5	6	3.5	6	2
1968055	1	1	78	14	5.5	4.5	6	3.5	6	2
1968055	5	0	13	14	5.5	4.5	6	3.5	6	2
1968055	1	1	49	14	5.5	4.5	6	3.5	6	2
1968055	2	1	29	14	5.5	4.5	6	3.5	6	2
1968055	5	0	27	14	5.5	4.5	6	3.5	6	2
1968055	2	1	4	14	5.5	4.5	6	3.5	6	2
1968056	1	1	46	22	6	3.5	6	6	4	2
1968056	2	1	77	22	6	3.5	6	6	4	2
1968056	2	1	36	22	6	3.5	6	6	4	2
1968056	1	1	24	22	6	3.5	6	6	4	2
1968056	4	1	26	22	6	3.5	6	6	4	2
1968056	4	0	48	22	6	3.5	6	6	4	2
1968056	2	0	54	22	6	3.5	6	6	4	2
1968056	4	0	79	22	6	3.5	6	6	4	2
1968056	2	1	78	22	6	3.5	6	6	4	2
1968056	5	1	49	22	6	3.5	6	6	4	2
1968056	4	0	8	22	6	3.5	6	6	4	2
1968056	5	1	3	22	6	3.5	6	6	4	2
1968056	3	0	5	22	6	3.5	6	6	4	2
1968056	4	1	64	22	6	3.5	6	6	4	2
1968056	5	0	27	22	6	3.5	6	6	4	2
1968056	4	0	55	22	6	3.5	6	6	4	2
1968056	3	1	65	22	6	3.5	6	6	4	2
1968056	4	1	4	22	6	3.5	6	6	4	2
1968056	5	0	25	22	6	3.5	6	6	4	2
1968056	1	1	29	22	6	3.5	6	6	4	2
1968056	5	0	13	22	6	3.5	6	6	4	2
1968056	2	1	16	22	6	3.5	6	6	4	2
1968056	1	1	31	22	6	3.5	6	6	4	2
1968056	4	1	11	22	6	3.5	6	6	4	2
1968056	4	0	1	22	6	3.5	6	6	4	2
1968056	2	1	62	22	6	3.5	6	6	4	2
1968056	2	1	60	22	6	3.5	6	6	4	2
1968056	4	1	74	22	6	3.5	6	6	4	2
1968056	1	1	75	22	6	3.5	6	6	4	2
1968056	4	1	71	22	6	3.5	6	6	4	2
1968057	4	1	24	29	1.5	5.5	6.5	3	5	2
1968057	2	0	5	29	1.5	5.5	6.5	3	5	2
1968057	5	0	79	29	1.5	5.5	6.5	3	5	2
1968057	5	1	74	29	1.5	5.5	6.5	3	5	2
1968057	5	1	26	29	1.5	5.5	6.5	3	5	2
1968057	4	1	36	29	1.5	5.5	6.5	3	5	2
1968057	2	1	49	29	1.5	5.5	6.5	3	5	2
1968057	5	1	16	29	1.5	5.5	6.5	3	5	2
1968057	4	1	46	29	1.5	5.5	6.5	3	5	2
1968057	5	0	55	29	1.5	5.5	6.5	3	5	2
1968057	2	1	60	29	1.5	5.5	6.5	3	5	2
1968057	3	1	31	29	1.5	5.5	6.5	3	5	2
1968057	5	1	11	29	1.5	5.5	6.5	3	5	2
1968057	5	0	25	29	1.5	5.5	6.5	3	5	2
1968057	5	1	75	29	1.5	5.5	6.5	3	5	2
1968057	5	0	1	29	1.5	5.5	6.5	3	5	2
1968057	5	0	48	29	1.5	5.5	6.5	3	5	2
1968057	5	1	65	29	1.5	5.5	6.5	3	5	2
1968057	5	0	13	29	1.5	5.5	6.5	3	5	2
1968057	2	1	29	29	1.5	5.5	6.5	3	5	2
1968057	5	1	78	29	1.5	5.5	6.5	3	5	2
1968057	5	1	77	29	1.5	5.5	6.5	3	5	2
1968057	1	1	4	29	1.5	5.5	6.5	3	5	2
1968057	5	0	27	29	1.5	5.5	6.5	3	5	2
1968057	4	1	64	29	1.5	5.5	6.5	3	5	2
1968057	5	0	8	29	1.5	5.5	6.5	3	5	2
1968057	2	1	3	29	1.5	5.5	6.5	3	5	2
1968057	4	1	71	29	1.5	5.5	6.5	3	5	2
1968057	3	0	54	29	1.5	5.5	6.5	3	5	2
1968057	4	1	62	29	1.5	5.5	6.5	3	5	2
1968059	1	1	77	15	2	7	7	6	5	2
1968059	4	1	74	15	2	7	7	6	5	2
1968059	5	0	27	15	2	7	7	6	5	2
1968059	5	0	55	15	2	7	7	6	5	2
1968059	2	0	54	15	2	7	7	6	5	2
1968059	1	1	62	15	2	7	7	6	5	2
1968059	5	0	13	15	2	7	7	6	5	2
1968059	1	1	24	15	2	7	7	6	5	2
1968059	1	0	8	15	2	7	7	6	5	2
1968059	2	1	65	15	2	7	7	6	5	2
1968059	5	1	60	15	2	7	7	6	5	2
1968059	2	0	1	15	2	7	7	6	5	2
1968059	1	1	36	15	2	7	7	6	5	2
1968059	4	1	75	15	2	7	7	6	5	2
1968059	4	1	3	15	2	7	7	6	5	2
1968059	1	1	16	15	2	7	7	6	5	2
1968059	5	0	5	15	2	7	7	6	5	2
1968059	4	1	71	15	2	7	7	6	5	2
1968059	1	1	4	15	2	7	7	6	5	2
1968059	5	0	25	15	2	7	7	6	5	2
1968059	1	1	78	15	2	7	7	6	5	2
1968059	1	1	11	15	2	7	7	6	5	2
1968059	1	1	26	15	2	7	7	6	5	2
1968059	2	1	49	15	2	7	7	6	5	2
1968059	1	1	31	15	2	7	7	6	5	2
1968059	1	1	46	15	2	7	7	6	5	2
1968059	4	0	79	15	2	7	7	6	5	2
1968059	1	1	64	15	2	7	7	6	5	2
1968059	5	0	48	15	2	7	7	6	5	2
1968059	1	1	29	15	2	7	7	6	5	2
1968060	1	1	78	23	3	6	5	5.5	5.5	2
1968060	3	1	62	23	3	6	5	5.5	5.5	2
1968060	2	1	74	23	3	6	5	5.5	5.5	2
1968060	2	1	64	23	3	6	5	5.5	5.5	2
1968060	4	0	25	23	3	6	5	5.5	5.5	2
1968060	2	0	8	23	3	6	5	5.5	5.5	2
1968060	4	1	60	23	3	6	5	5.5	5.5	2
1968060	1	1	24	23	3	6	5	5.5	5.5	2
1968060	4	0	54	23	3	6	5	5.5	5.5	2
1968060	4	0	48	23	3	6	5	5.5	5.5	2
1968060	3	1	65	23	3	6	5	5.5	5.5	2
1968060	3	1	16	23	3	6	5	5.5	5.5	2
1968060	2	1	49	23	3	6	5	5.5	5.5	2
1968060	1	1	29	23	3	6	5	5.5	5.5	2
1968060	2	1	11	23	3	6	5	5.5	5.5	2
1968060	2	1	3	23	3	6	5	5.5	5.5	2
1968060	2	1	36	23	3	6	5	5.5	5.5	2
1968060	2	1	26	23	3	6	5	5.5	5.5	2
1968060	4	0	5	23	3	6	5	5.5	5.5	2
1968060	5	0	13	23	3	6	5	5.5	5.5	2
1968060	2	1	46	23	3	6	5	5.5	5.5	2
1968060	2	1	75	23	3	6	5	5.5	5.5	2
1968060	1	0	1	23	3	6	5	5.5	5.5	2
1968060	4	0	55	23	3	6	5	5.5	5.5	2
1968060	5	0	27	23	3	6	5	5.5	5.5	2
1968060	1	1	71	23	3	6	5	5.5	5.5	2
1968060	4	0	79	23	3	6	5	5.5	5.5	2
1968060	1	1	31	23	3	6	5	5.5	5.5	2
1968060	2	1	77	23	3	6	5	5.5	5.5	2
1968060	4	1	4	23	3	6	5	5.5	5.5	2
1968061	1	1	16	15	3	6.5	7	7	4	2
1968061	4	0	48	15	3	6.5	7	7	4	2
1968061	1	0	1	15	3	6.5	7	7	4	2
1968061	1	1	36	15	3	6.5	7	7	4	2
1968061	1	0	5	15	3	6.5	7	7	4	2
1968061	1	1	71	15	3	6.5	7	7	4	2
1968061	1	0	25	15	3	6.5	7	7	4	2
1968061	1	1	78	15	3	6.5	7	7	4	2
1968061	1	1	75	15	3	6.5	7	7	4	2
1968061	1	1	29	15	3	6.5	7	7	4	2
1968061	1	0	55	15	3	6.5	7	7	4	2
1968061	1	0	54	15	3	6.5	7	7	4	2
1968061	4	1	4	15	3	6.5	7	7	4	2
1968061	1	1	46	15	3	6.5	7	7	4	2
1968061	1	1	31	15	3	6.5	7	7	4	2
1968061	1	1	64	15	3	6.5	7	7	4	2
1968061	1	1	26	15	3	6.5	7	7	4	2
1968061	1	1	62	15	3	6.5	7	7	4	2
1968061	4	1	11	15	3	6.5	7	7	4	2
1968061	1	1	77	15	3	6.5	7	7	4	2
1968061	5	0	13	15	3	6.5	7	7	4	2
1968061	1	1	3	15	3	6.5	7	7	4	2
1968061	1	1	60	15	3	6.5	7	7	4	2
1968061	4	0	79	15	3	6.5	7	7	4	2
1968061	4	0	8	15	3	6.5	7	7	4	2
1968061	4	1	49	15	3	6.5	7	7	4	2
1968061	1	1	24	15	3	6.5	7	7	4	2
1968061	1	1	74	15	3	6.5	7	7	4	2
1968061	4	0	27	15	3	6.5	7	7	4	2
1968061	1	1	65	15	3	6.5	7	7	4	2
1968063	1	1	26	22	4	1.5	6.5	7	6	2
1968063	2	0	55	22	4	1.5	6.5	7	6	2
1968063	1	1	60	22	4	1.5	6.5	7	6	2
1968063	2	1	36	22	4	1.5	6.5	7	6	2
1968063	2	1	16	22	4	1.5	6.5	7	6	2
1968063	1	1	4	22	4	1.5	6.5	7	6	2
1968063	1	1	62	22	4	1.5	6.5	7	6	2
1968063	4	1	31	22	4	1.5	6.5	7	6	2
1968063	3	0	8	22	4	1.5	6.5	7	6	2
1968063	4	1	75	22	4	1.5	6.5	7	6	2
1968063	2	1	65	22	4	1.5	6.5	7	6	2
1968063	1	1	24	22	4	1.5	6.5	7	6	2
1968063	5	0	25	22	4	1.5	6.5	7	6	2
1968063	2	1	49	22	4	1.5	6.5	7	6	2
1968063	4	0	5	22	4	1.5	6.5	7	6	2
1968063	5	0	1	22	4	1.5	6.5	7	6	2
1968063	1	0	79	22	4	1.5	6.5	7	6	2
1968063	4	1	74	22	4	1.5	6.5	7	6	2
1968063	4	1	29	22	4	1.5	6.5	7	6	2
1968063	2	1	11	22	4	1.5	6.5	7	6	2
1968063	4	1	64	22	4	1.5	6.5	7	6	2
1968063	2	0	48	22	4	1.5	6.5	7	6	2
1968063	5	0	27	22	4	1.5	6.5	7	6	2
1968063	1	1	46	22	4	1.5	6.5	7	6	2
1968063	4	0	54	22	4	1.5	6.5	7	6	2
1968063	1	1	71	22	4	1.5	6.5	7	6	2
1968063	2	1	78	22	4	1.5	6.5	7	6	2
1968063	1	1	3	22	4	1.5	6.5	7	6	2
1968063	5	0	13	22	4	1.5	6.5	7	6	2
1968063	2	1	77	22	4	1.5	6.5	7	6	2
1968065	1	1	29	21	2.5	5	5.5	4.5	4.5	2
1968065	2	0	1	21	2.5	5	5.5	4.5	4.5	2
1968065	2	1	24	21	2.5	5	5.5	4.5	4.5	2
1968065	2	1	4	21	2.5	5	5.5	4.5	4.5	2
1968065	2	1	60	21	2.5	5	5.5	4.5	4.5	2
1968065	4	1	71	21	2.5	5	5.5	4.5	4.5	2
1968065	2	1	74	21	2.5	5	5.5	4.5	4.5	2
1968065	4	1	26	21	2.5	5	5.5	4.5	4.5	2
1968065	4	0	48	21	2.5	5	5.5	4.5	4.5	2
1968065	5	0	27	21	2.5	5	5.5	4.5	4.5	2
1968065	2	1	46	21	2.5	5	5.5	4.5	4.5	2
1968065	2	0	25	21	2.5	5	5.5	4.5	4.5	2
1968065	5	0	54	21	2.5	5	5.5	4.5	4.5	2
1968065	4	1	16	21	2.5	5	5.5	4.5	4.5	2
1968065	4	1	64	21	2.5	5	5.5	4.5	4.5	2
1968065	4	0	55	21	2.5	5	5.5	4.5	4.5	2
1968065	2	1	36	21	2.5	5	5.5	4.5	4.5	2
1968065	4	0	13	21	2.5	5	5.5	4.5	4.5	2
1968065	2	1	31	21	2.5	5	5.5	4.5	4.5	2
1968065	2	1	75	21	2.5	5	5.5	4.5	4.5	2
1968065	4	1	49	21	2.5	5	5.5	4.5	4.5	2
1968065	4	0	79	21	2.5	5	5.5	4.5	4.5	2
1968065	2	1	3	21	2.5	5	5.5	4.5	4.5	2
1968065	2	1	65	21	2.5	5	5.5	4.5	4.5	2
1968065	4	0	8	21	2.5	5	5.5	4.5	4.5	2
1968065	2	1	11	21	2.5	5	5.5	4.5	4.5	2
1968065	2	1	78	21	2.5	5	5.5	4.5	4.5	2
1968065	4	0	5	21	2.5	5	5.5	4.5	4.5	2
1968065	2	1	77	21	2.5	5	5.5	4.5	4.5	2
1968065	4	1	62	21	2.5	5	5.5	4.5	4.5	2
1968066	1	1	4	11	6.5	7	7	7	6.5	2
1968066	2	1	36	11	6.5	7	7	7	6.5	2
1968066	2	1	16	11	6.5	7	7	7	6.5	2
1968066	2	0	8	11	6.5	7	7	7	6.5	2
1968066	2	1	74	11	6.5	7	7	7	6.5	2
1968066	4	1	64	11	6.5	7	7	7	6.5	2
1968066	5	0	1	11	6.5	7	7	7	6.5	2
1968066	4	0	79	11	6.5	7	7	7	6.5	2
1968066	4	0	5	11	6.5	7	7	7	6.5	2
1968066	5	0	55	11	6.5	7	7	7	6.5	2
1968066	2	1	29	11	6.5	7	7	7	6.5	2
1968066	5	0	54	11	6.5	7	7	7	6.5	2
1968066	4	1	62	11	6.5	7	7	7	6.5	2
1968066	1	1	31	11	6.5	7	7	7	6.5	2
1968066	1	1	78	11	6.5	7	7	7	6.5	2
1968066	4	1	49	11	6.5	7	7	7	6.5	2
1968066	5	0	13	11	6.5	7	7	7	6.5	2
1968066	4	1	75	11	6.5	7	7	7	6.5	2
1968066	1	1	11	11	6.5	7	7	7	6.5	2
1968066	1	0	25	11	6.5	7	7	7	6.5	2
1968066	1	1	71	11	6.5	7	7	7	6.5	2
1968066	1	1	65	11	6.5	7	7	7	6.5	2
1968066	1	1	60	11	6.5	7	7	7	6.5	2
1968066	1	1	24	11	6.5	7	7	7	6.5	2
1968066	1	1	26	11	6.5	7	7	7	6.5	2
1968066	1	0	48	11	6.5	7	7	7	6.5	2
1968066	5	0	27	11	6.5	7	7	7	6.5	2
1968066	1	1	46	11	6.5	7	7	7	6.5	2
1968066	2	1	3	11	6.5	7	7	7	6.5	2
1968066	2	1	77	11	6.5	7	7	7	6.5	2
1968067	1	0	54	22	4	6	5.5	5.5	5	2
1968067	2	1	16	22	4	6	5.5	5.5	5	2
1968067	2	1	62	22	4	6	5.5	5.5	5	2
1968067	4	1	65	22	4	6	5.5	5.5	5	2
1968067	2	1	60	22	4	6	5.5	5.5	5	2
1968067	4	0	5	22	4	6	5.5	5.5	5	2
1968067	4	1	26	22	4	6	5.5	5.5	5	2
1968067	3	0	13	22	4	6	5.5	5.5	5	2
1968067	2	1	3	22	4	6	5.5	5.5	5	2
1968067	5	0	25	22	4	6	5.5	5.5	5	2
1968067	5	0	1	22	4	6	5.5	5.5	5	2
1968067	1	1	24	22	4	6	5.5	5.5	5	2
1968067	2	1	4	22	4	6	5.5	5.5	5	2
1968067	4	0	27	22	4	6	5.5	5.5	5	2
1968067	5	1	74	22	4	6	5.5	5.5	5	2
1968067	3	1	64	22	4	6	5.5	5.5	5	2
1968067	1	1	46	22	4	6	5.5	5.5	5	2
1968067	2	1	31	22	4	6	5.5	5.5	5	2
1968067	5	0	79	22	4	6	5.5	5.5	5	2
1968067	4	1	49	22	4	6	5.5	5.5	5	2
1968067	4	1	77	22	4	6	5.5	5.5	5	2
1968067	4	0	8	22	4	6	5.5	5.5	5	2
1968067	4	0	48	22	4	6	5.5	5.5	5	2
1968067	3	1	36	22	4	6	5.5	5.5	5	2
1968067	2	1	11	22	4	6	5.5	5.5	5	2
1968067	2	1	75	22	4	6	5.5	5.5	5	2
1968067	2	1	71	22	4	6	5.5	5.5	5	2
1968067	2	1	29	22	4	6	5.5	5.5	5	2
1968067	3	1	78	22	4	6	5.5	5.5	5	2
1968067	4	0	55	22	4	6	5.5	5.5	5	2
1968068	1	1	60	19	2	6	6.5	5.5	4.5	2
1968068	5	0	13	19	2	6	6.5	5.5	4.5	2
1968068	2	0	55	19	2	6	6.5	5.5	4.5	2
1968068	2	0	1	19	2	6	6.5	5.5	4.5	2
1968068	1	1	78	19	2	6	6.5	5.5	4.5	2
1968068	1	1	29	19	2	6	6.5	5.5	4.5	2
1968068	2	1	65	19	2	6	6.5	5.5	4.5	2
1968068	5	0	25	19	2	6	6.5	5.5	4.5	2
1968068	2	1	4	19	2	6	6.5	5.5	4.5	2
1968068	1	1	31	19	2	6	6.5	5.5	4.5	2
1968068	2	0	48	19	2	6	6.5	5.5	4.5	2
1968068	5	0	54	19	2	6	6.5	5.5	4.5	2
1968068	1	1	62	19	2	6	6.5	5.5	4.5	2
1968068	1	1	24	19	2	6	6.5	5.5	4.5	2
1968068	2	1	71	19	2	6	6.5	5.5	4.5	2
1968068	2	1	36	19	2	6	6.5	5.5	4.5	2
1968068	5	0	5	19	2	6	6.5	5.5	4.5	2
1968068	2	0	79	19	2	6	6.5	5.5	4.5	2
1968068	1	1	75	19	2	6	6.5	5.5	4.5	2
1968068	5	0	8	19	2	6	6.5	5.5	4.5	2
1968068	1	1	46	19	2	6	6.5	5.5	4.5	2
1968068	4	0	27	19	2	6	6.5	5.5	4.5	2
1968068	4	1	3	19	2	6	6.5	5.5	4.5	2
1968068	1	1	49	19	2	6	6.5	5.5	4.5	2
1968068	2	1	64	19	2	6	6.5	5.5	4.5	2
1968068	1	1	77	19	2	6	6.5	5.5	4.5	2
1968068	1	1	16	19	2	6	6.5	5.5	4.5	2
1968068	1	1	11	19	2	6	6.5	5.5	4.5	2
1968068	1	1	74	19	2	6	6.5	5.5	4.5	2
1968068	1	1	26	19	2	6	6.5	5.5	4.5	2
1968070	1	1	65	23	2	5.5	6.5	5.5	3.5	2
1968070	1	1	75	23	2	5.5	6.5	5.5	3.5	2
1968070	1	1	62	23	2	5.5	6.5	5.5	3.5	2
1968070	1	1	60	23	2	5.5	6.5	5.5	3.5	2
1968070	4	0	79	23	2	5.5	6.5	5.5	3.5	2
1968070	4	1	16	23	2	5.5	6.5	5.5	3.5	2
1968070	1	0	55	23	2	5.5	6.5	5.5	3.5	2
1968070	1	1	29	23	2	5.5	6.5	5.5	3.5	2
1968070	1	1	26	23	2	5.5	6.5	5.5	3.5	2
1968070	1	1	78	23	2	5.5	6.5	5.5	3.5	2
1968070	5	0	1	23	2	5.5	6.5	5.5	3.5	2
1968070	5	0	48	23	2	5.5	6.5	5.5	3.5	2
1968070	1	1	49	23	2	5.5	6.5	5.5	3.5	2
1968070	4	0	27	23	2	5.5	6.5	5.5	3.5	2
1968070	4	1	64	23	2	5.5	6.5	5.5	3.5	2
1968070	1	1	77	23	2	5.5	6.5	5.5	3.5	2
1968070	1	0	8	23	2	5.5	6.5	5.5	3.5	2
1968070	5	1	11	23	2	5.5	6.5	5.5	3.5	2
1968070	1	1	31	23	2	5.5	6.5	5.5	3.5	2
1968070	1	1	3	23	2	5.5	6.5	5.5	3.5	2
1968070	1	1	46	23	2	5.5	6.5	5.5	3.5	2
1968070	5	0	13	23	2	5.5	6.5	5.5	3.5	2
1968070	1	0	54	23	2	5.5	6.5	5.5	3.5	2
1968070	4	0	25	23	2	5.5	6.5	5.5	3.5	2
1968070	5	0	5	23	2	5.5	6.5	5.5	3.5	2
1968070	4	1	74	23	2	5.5	6.5	5.5	3.5	2
1968070	1	1	36	23	2	5.5	6.5	5.5	3.5	2
1968070	1	1	4	23	2	5.5	6.5	5.5	3.5	2
1968070	1	1	24	23	2	5.5	6.5	5.5	3.5	2
1968070	1	1	71	23	2	5.5	6.5	5.5	3.5	2
1968072	4	0	48	33	4	3.5	4.5	4	5.5	2
1968072	3	1	36	33	4	3.5	4.5	4	5.5	2
1968072	5	1	11	33	4	3.5	4.5	4	5.5	2
1968072	3	1	74	33	4	3.5	4.5	4	5.5	2
1968072	2	0	27	33	4	3.5	4.5	4	5.5	2
1968072	1	1	49	33	4	3.5	4.5	4	5.5	2
1968072	5	0	55	33	4	3.5	4.5	4	5.5	2
1968072	4	1	78	33	4	3.5	4.5	4	5.5	2
1968072	3	1	16	33	4	3.5	4.5	4	5.5	2
1968072	2	0	13	33	4	3.5	4.5	4	5.5	2
1968072	1	1	46	33	4	3.5	4.5	4	5.5	2
1968072	2	1	62	33	4	3.5	4.5	4	5.5	2
1968072	3	1	29	33	4	3.5	4.5	4	5.5	2
1968072	4	1	4	33	4	3.5	4.5	4	5.5	2
1968072	5	1	71	33	4	3.5	4.5	4	5.5	2
1968072	4	1	26	33	4	3.5	4.5	4	5.5	2
1968072	3	1	31	33	4	3.5	4.5	4	5.5	2
1968072	4	1	24	33	4	3.5	4.5	4	5.5	2
1968072	5	1	77	33	4	3.5	4.5	4	5.5	2
1968072	4	0	1	33	4	3.5	4.5	4	5.5	2
1968072	3	1	64	33	4	3.5	4.5	4	5.5	2
1968072	2	1	3	33	4	3.5	4.5	4	5.5	2
1968072	1	1	75	33	4	3.5	4.5	4	5.5	2
1968072	2	0	5	33	4	3.5	4.5	4	5.5	2
1968072	3	0	54	33	4	3.5	4.5	4	5.5	2
1968072	4	1	65	33	4	3.5	4.5	4	5.5	2
1968072	5	0	25	33	4	3.5	4.5	4	5.5	2
1968072	4	0	79	33	4	3.5	4.5	4	5.5	2
1968072	3	1	60	33	4	3.5	4.5	4	5.5	2
1968072	2	0	8	33	4	3.5	4.5	4	5.5	2
1968073	2	0	54	32	3.5	4	4.5	4	5	2
1968073	1	1	60	32	3.5	4	4.5	4	5	2
1968073	1	1	46	32	3.5	4	4.5	4	5	2
1968073	5	0	8	32	3.5	4	4.5	4	5	2
1968073	2	1	71	32	3.5	4	4.5	4	5	2
1968073	2	1	77	32	3.5	4	4.5	4	5	2
1968073	2	1	49	32	3.5	4	4.5	4	5	2
1968073	2	1	4	32	3.5	4	4.5	4	5	2
1968073	1	0	79	32	3.5	4	4.5	4	5	2
1968073	1	1	75	32	3.5	4	4.5	4	5	2
1968073	1	1	62	32	3.5	4	4.5	4	5	2
1968073	1	1	36	32	3.5	4	4.5	4	5	2
1968073	1	0	48	32	3.5	4	4.5	4	5	2
1968073	1	1	65	32	3.5	4	4.5	4	5	2
1968073	1	1	3	32	3.5	4	4.5	4	5	2
1968073	1	0	1	32	3.5	4	4.5	4	5	2
1968073	1	0	55	32	3.5	4	4.5	4	5	2
1968073	1	1	31	32	3.5	4	4.5	4	5	2
1968073	1	0	25	32	3.5	4	4.5	4	5	2
1968073	5	0	27	32	3.5	4	4.5	4	5	2
1968073	1	0	5	32	3.5	4	4.5	4	5	2
1968073	1	1	64	32	3.5	4	4.5	4	5	2
1968073	1	1	11	32	3.5	4	4.5	4	5	2
1968073	1	1	74	32	3.5	4	4.5	4	5	2
1968073	1	1	16	32	3.5	4	4.5	4	5	2
1968073	1	1	29	32	3.5	4	4.5	4	5	2
1968073	1	1	78	32	3.5	4	4.5	4	5	2
1968073	1	1	26	32	3.5	4	4.5	4	5	2
1968073	1	1	24	32	3.5	4	4.5	4	5	2
1968073	1	0	13	32	3.5	4	4.5	4	5	2
1968074	4	1	77	25	2	4	3	5	4.5	2
1968074	5	1	4	25	2	4	3	5	4.5	2
1968074	5	0	27	25	2	4	3	5	4.5	2
1968074	5	0	25	25	2	4	3	5	4.5	2
1968074	2	1	36	25	2	4	3	5	4.5	2
1968074	2	1	60	25	2	4	3	5	4.5	2
1968074	3	0	79	25	2	4	3	5	4.5	2
1968074	2	1	71	25	2	4	3	5	4.5	2
1968074	2	1	24	25	2	4	3	5	4.5	2
1968074	3	0	55	25	2	4	3	5	4.5	2
1968074	3	1	3	25	2	4	3	5	4.5	2
1968074	2	1	29	25	2	4	3	5	4.5	2
1968074	2	1	11	25	2	4	3	5	4.5	2
1968074	3	1	64	25	2	4	3	5	4.5	2
1968074	2	1	65	25	2	4	3	5	4.5	2
1968074	4	0	54	25	2	4	3	5	4.5	2
1968074	3	1	74	25	2	4	3	5	4.5	2
1968074	1	1	78	25	2	4	3	5	4.5	2
1968074	1	1	46	25	2	4	3	5	4.5	2
1968074	2	0	48	25	2	4	3	5	4.5	2
1968074	3	0	8	25	2	4	3	5	4.5	2
1968074	5	0	1	25	2	4	3	5	4.5	2
1968074	2	1	62	25	2	4	3	5	4.5	2
1968074	4	0	13	25	2	4	3	5	4.5	2
1968074	3	1	26	25	2	4	3	5	4.5	2
1968074	3	1	49	25	2	4	3	5	4.5	2
1968074	1	1	31	25	2	4	3	5	4.5	2
1968074	2	1	16	25	2	4	3	5	4.5	2
1968074	3	1	75	25	2	4	3	5	4.5	2
1968074	3	0	5	25	2	4	3	5	4.5	2
1968075	4	1	65	27	5	1.5	7	5.5	7	2
1968075	4	0	8	27	5	1.5	7	5.5	7	2
1968075	2	1	26	27	5	1.5	7	5.5	7	2
1968075	4	1	11	27	5	1.5	7	5.5	7	2
1968075	1	1	36	27	5	1.5	7	5.5	7	2
1968075	1	1	31	27	5	1.5	7	5.5	7	2
1968075	2	0	79	27	5	1.5	7	5.5	7	2
1968075	5	0	5	27	5	1.5	7	5.5	7	2
1968075	2	1	78	27	5	1.5	7	5.5	7	2
1968075	1	1	46	27	5	1.5	7	5.5	7	2
1968075	4	1	75	27	5	1.5	7	5.5	7	2
1968075	5	0	25	27	5	1.5	7	5.5	7	2
1968075	4	0	54	27	5	1.5	7	5.5	7	2
1968075	2	1	4	27	5	1.5	7	5.5	7	2
1968075	2	1	3	27	5	1.5	7	5.5	7	2
1968075	4	0	1	27	5	1.5	7	5.5	7	2
1968075	2	0	55	27	5	1.5	7	5.5	7	2
1968075	4	1	49	27	5	1.5	7	5.5	7	2
1968075	2	1	16	27	5	1.5	7	5.5	7	2
1968075	2	1	64	27	5	1.5	7	5.5	7	2
1968075	2	1	60	27	5	1.5	7	5.5	7	2
1968075	1	1	24	27	5	1.5	7	5.5	7	2
1968075	4	0	13	27	5	1.5	7	5.5	7	2
1968075	4	1	74	27	5	1.5	7	5.5	7	2
1968075	4	1	71	27	5	1.5	7	5.5	7	2
1968075	1	1	29	27	5	1.5	7	5.5	7	2
1968075	2	1	62	27	5	1.5	7	5.5	7	2
1968075	1	1	77	27	5	1.5	7	5.5	7	2
1968075	4	0	48	27	5	1.5	7	5.5	7	2
1968075	5	0	27	27	5	1.5	7	5.5	7	2
1968076	2	0	55	28	4.5	5	6	4.5	6.5	2
1968076	4	0	5	28	4.5	5	6	4.5	6.5	2
1968076	4	1	75	28	4.5	5	6	4.5	6.5	2
1968076	1	1	71	28	4.5	5	6	4.5	6.5	2
1968076	4	1	24	28	4.5	5	6	4.5	6.5	2
1968076	5	0	79	28	4.5	5	6	4.5	6.5	2
1968076	5	1	64	28	4.5	5	6	4.5	6.5	2
1968076	3	1	4	28	4.5	5	6	4.5	6.5	2
1968076	5	0	1	28	4.5	5	6	4.5	6.5	2
1968076	2	1	60	28	4.5	5	6	4.5	6.5	2
1968076	4	0	48	28	4.5	5	6	4.5	6.5	2
1968076	1	1	78	28	4.5	5	6	4.5	6.5	2
1968076	3	1	26	28	4.5	5	6	4.5	6.5	2
1968076	1	1	16	28	4.5	5	6	4.5	6.5	2
1968076	1	1	46	28	4.5	5	6	4.5	6.5	2
1968076	2	0	25	28	4.5	5	6	4.5	6.5	2
1968076	3	1	36	28	4.5	5	6	4.5	6.5	2
1968076	2	1	11	28	4.5	5	6	4.5	6.5	2
1968076	4	1	74	28	4.5	5	6	4.5	6.5	2
1968076	5	0	13	28	4.5	5	6	4.5	6.5	2
1968076	3	1	77	28	4.5	5	6	4.5	6.5	2
1968076	5	0	54	28	4.5	5	6	4.5	6.5	2
1968076	3	1	31	28	4.5	5	6	4.5	6.5	2
1968076	2	1	3	28	4.5	5	6	4.5	6.5	2
1968076	5	1	49	28	4.5	5	6	4.5	6.5	2
1968076	5	0	8	28	4.5	5	6	4.5	6.5	2
1968076	2	1	65	28	4.5	5	6	4.5	6.5	2
1968076	3	1	62	28	4.5	5	6	4.5	6.5	2
1968076	5	0	27	28	4.5	5	6	4.5	6.5	2
1968076	3	1	29	28	4.5	5	6	4.5	6.5	2
1968078	1	0	54	25	2	4.5	6	5.5	4	2
1968078	1	1	64	25	2	4.5	6	5.5	4	2
1968078	1	1	29	25	2	4.5	6	5.5	4	2
1968078	2	1	65	25	2	4.5	6	5.5	4	2
1968078	3	0	79	25	2	4.5	6	5.5	4	2
1968078	1	1	24	25	2	4.5	6	5.5	4	2
1968078	1	0	25	25	2	4.5	6	5.5	4	2
1968078	2	1	77	25	2	4.5	6	5.5	4	2
1968078	4	1	4	25	2	4.5	6	5.5	4	2
1968078	2	0	1	25	2	4.5	6	5.5	4	2
1968078	2	1	26	25	2	4.5	6	5.5	4	2
1968078	2	1	31	25	2	4.5	6	5.5	4	2
1968078	4	1	60	25	2	4.5	6	5.5	4	2
1968078	4	1	49	25	2	4.5	6	5.5	4	2
1968078	4	0	55	25	2	4.5	6	5.5	4	2
1968078	4	0	48	25	2	4.5	6	5.5	4	2
1968078	2	1	75	25	2	4.5	6	5.5	4	2
1968078	2	1	74	25	2	4.5	6	5.5	4	2
1968078	2	1	71	25	2	4.5	6	5.5	4	2
1968078	4	0	8	25	2	4.5	6	5.5	4	2
1968078	2	1	78	25	2	4.5	6	5.5	4	2
1968078	2	1	3	25	2	4.5	6	5.5	4	2
1968078	2	0	5	25	2	4.5	6	5.5	4	2
1968078	2	1	11	25	2	4.5	6	5.5	4	2
1968078	4	1	36	25	2	4.5	6	5.5	4	2
1968078	2	1	62	25	2	4.5	6	5.5	4	2
1968078	2	0	13	25	2	4.5	6	5.5	4	2
1968078	2	1	46	25	2	4.5	6	5.5	4	2
1968078	2	0	27	25	2	4.5	6	5.5	4	2
1968078	2	1	16	25	2	4.5	6	5.5	4	2
1968080	2	1	62	31	4	5.5	5	1	6.5	2
1968080	4	1	29	31	4	5.5	5	1	6.5	2
1968080	5	0	48	31	4	5.5	5	1	6.5	2
1968080	3	1	75	31	4	5.5	5	1	6.5	2
1968080	4	1	3	31	4	5.5	5	1	6.5	2
1968080	4	0	8	31	4	5.5	5	1	6.5	2
1968080	4	1	26	31	4	5.5	5	1	6.5	2
1968080	2	1	11	31	4	5.5	5	1	6.5	2
1968080	2	1	36	31	4	5.5	5	1	6.5	2
1968080	2	0	55	31	4	5.5	5	1	6.5	2
1968080	2	1	24	31	4	5.5	5	1	6.5	2
1968080	5	0	5	31	4	5.5	5	1	6.5	2
1968080	4	1	65	31	4	5.5	5	1	6.5	2
1968080	1	1	46	31	4	5.5	5	1	6.5	2
1968080	2	1	71	31	4	5.5	5	1	6.5	2
1968080	2	1	64	31	4	5.5	5	1	6.5	2
1968080	2	1	77	31	4	5.5	5	1	6.5	2
1968080	3	1	74	31	4	5.5	5	1	6.5	2
1968080	2	1	60	31	4	5.5	5	1	6.5	2
1968080	4	1	4	31	4	5.5	5	1	6.5	2
1968080	4	0	1	31	4	5.5	5	1	6.5	2
1968080	2	1	31	31	4	5.5	5	1	6.5	2
1968080	4	1	49	31	4	5.5	5	1	6.5	2
1968080	2	1	16	31	4	5.5	5	1	6.5	2
1968080	5	0	13	31	4	5.5	5	1	6.5	2
1968080	5	0	25	31	4	5.5	5	1	6.5	2
1968080	3	0	79	31	4	5.5	5	1	6.5	2
1968080	2	1	78	31	4	5.5	5	1	6.5	2
1968080	5	0	27	31	4	5.5	5	1	6.5	2
1968080	4	0	54	31	4	5.5	5	1	6.5	2
1968084	1	1	64	25	1.5	6	6.5	5	4	2
1968084	3	1	62	25	1.5	6	6.5	5	4	2
1968084	1	1	65	25	1.5	6	6.5	5	4	2
1968084	5	0	13	25	1.5	6	6.5	5	4	2
1968084	3	1	75	25	1.5	6	6.5	5	4	2
1968084	1	1	78	25	1.5	6	6.5	5	4	2
1968084	1	0	1	25	1.5	6	6.5	5	4	2
1968084	1	1	11	25	1.5	6	6.5	5	4	2
1968084	1	1	4	25	1.5	6	6.5	5	4	2
1968084	1	1	16	25	1.5	6	6.5	5	4	2
1968084	1	0	54	25	1.5	6	6.5	5	4	2
1968084	3	0	8	25	1.5	6	6.5	5	4	2
1968084	1	1	24	25	1.5	6	6.5	5	4	2
1968084	1	1	60	25	1.5	6	6.5	5	4	2
1968084	4	1	74	25	1.5	6	6.5	5	4	2
1968084	1	1	26	25	1.5	6	6.5	5	4	2
1968084	1	0	27	25	1.5	6	6.5	5	4	2
1968084	1	1	29	25	1.5	6	6.5	5	4	2
1968084	1	1	36	25	1.5	6	6.5	5	4	2
1968084	2	0	79	25	1.5	6	6.5	5	4	2
1968084	3	1	49	25	1.5	6	6.5	5	4	2
1968084	3	1	71	25	1.5	6	6.5	5	4	2
1968084	1	1	77	25	1.5	6	6.5	5	4	2
1968084	1	0	55	25	1.5	6	6.5	5	4	2
1968084	1	1	3	25	1.5	6	6.5	5	4	2
1968084	4	0	25	25	1.5	6	6.5	5	4	2
1968084	1	1	46	25	1.5	6	6.5	5	4	2
1968084	1	0	5	25	1.5	6	6.5	5	4	2
1968084	1	0	48	25	1.5	6	6.5	5	4	2
1968084	1	1	31	25	1.5	6	6.5	5	4	2
1968086	1	1	78	16	6	6.5	6.5	5	6	2
1968086	5	0	13	16	6	6.5	6.5	5	6	2
1968086	1	1	64	16	6	6.5	6.5	5	6	2
1968086	1	1	71	16	6	6.5	6.5	5	6	2
1968086	1	0	8	16	6	6.5	6.5	5	6	2
1968086	5	0	25	16	6	6.5	6.5	5	6	2
1968086	1	1	24	16	6	6.5	6.5	5	6	2
1968086	1	1	46	16	6	6.5	6.5	5	6	2
1968086	1	1	49	16	6	6.5	6.5	5	6	2
1968086	5	1	60	16	6	6.5	6.5	5	6	2
1968086	1	1	29	16	6	6.5	6.5	5	6	2
1968086	1	1	65	16	6	6.5	6.5	5	6	2
1968086	5	0	27	16	6	6.5	6.5	5	6	2
1968086	1	1	77	16	6	6.5	6.5	5	6	2
1968086	5	1	75	16	6	6.5	6.5	5	6	2
1968086	5	0	1	16	6	6.5	6.5	5	6	2
1968086	5	1	36	16	6	6.5	6.5	5	6	2
1968086	5	0	48	16	6	6.5	6.5	5	6	2
1968086	1	1	11	16	6	6.5	6.5	5	6	2
1968086	5	0	54	16	6	6.5	6.5	5	6	2
1968086	1	0	55	16	6	6.5	6.5	5	6	2
1968086	1	1	74	16	6	6.5	6.5	5	6	2
1968086	1	1	26	16	6	6.5	6.5	5	6	2
1968086	1	1	31	16	6	6.5	6.5	5	6	2
1968086	5	0	5	16	6	6.5	6.5	5	6	2
1968086	1	1	3	16	6	6.5	6.5	5	6	2
1968086	1	1	62	16	6	6.5	6.5	5	6	2
1968086	1	1	4	16	6	6.5	6.5	5	6	2
1968086	5	1	16	16	6	6.5	6.5	5	6	2
1968086	1	0	79	16	6	6.5	6.5	5	6	2
1968089	1	1	3	13	2	7	6	4	5	2
1968089	2	0	13	13	2	7	6	4	5	2
1968089	1	1	77	13	2	7	6	4	5	2
1968089	1	1	4	13	2	7	6	4	5	2
1968089	5	0	25	13	2	7	6	4	5	2
1968089	1	1	74	13	2	7	6	4	5	2
1968089	4	1	60	13	2	7	6	4	5	2
1968089	1	1	65	13	2	7	6	4	5	2
1968089	4	0	48	13	2	7	6	4	5	2
1968089	2	1	64	13	2	7	6	4	5	2
1968089	4	1	26	13	2	7	6	4	5	2
1968089	5	0	54	13	2	7	6	4	5	2
1968089	5	1	71	13	2	7	6	4	5	2
1968089	2	1	24	13	2	7	6	4	5	2
1968089	2	1	11	13	2	7	6	4	5	2
1968089	4	1	36	13	2	7	6	4	5	2
1968089	2	1	75	13	2	7	6	4	5	2
1968089	2	1	78	13	2	7	6	4	5	2
1968089	5	0	55	13	2	7	6	4	5	2
1968089	1	1	31	13	2	7	6	4	5	2
1968089	5	0	27	13	2	7	6	4	5	2
1968089	4	0	79	13	2	7	6	4	5	2
1968089	1	1	29	13	2	7	6	4	5	2
1968089	2	1	49	13	2	7	6	4	5	2
1968089	1	1	62	13	2	7	6	4	5	2
1968089	2	0	8	13	2	7	6	4	5	2
1968089	4	0	1	13	2	7	6	4	5	2
1968089	1	1	46	13	2	7	6	4	5	2
1968089	2	1	16	13	2	7	6	4	5	2
1968089	4	0	5	13	2	7	6	4	5	2
1968091	2	1	3	14	3	7	7	3.5	4	2
1968091	2	1	49	14	3	7	7	3.5	4	2
1968091	2	1	77	14	3	7	7	3.5	4	2
1968091	4	0	79	14	3	7	7	3.5	4	2
1968091	1	1	31	14	3	7	7	3.5	4	2
1968091	2	1	26	14	3	7	7	3.5	4	2
1968091	4	1	11	14	3	7	7	3.5	4	2
1968091	4	1	16	14	3	7	7	3.5	4	2
1968091	2	1	64	14	3	7	7	3.5	4	2
1968091	4	0	54	14	3	7	7	3.5	4	2
1968091	4	1	62	14	3	7	7	3.5	4	2
1968091	2	1	46	14	3	7	7	3.5	4	2
1968091	2	0	1	14	3	7	7	3.5	4	2
1968091	2	1	36	14	3	7	7	3.5	4	2
1968091	2	1	4	14	3	7	7	3.5	4	2
1968091	4	0	25	14	3	7	7	3.5	4	2
1968091	4	0	8	14	3	7	7	3.5	4	2
1968091	4	0	55	14	3	7	7	3.5	4	2
1968091	2	1	75	14	3	7	7	3.5	4	2
1968091	4	1	24	14	3	7	7	3.5	4	2
1968091	2	1	78	14	3	7	7	3.5	4	2
1968091	2	1	71	14	3	7	7	3.5	4	2
1968091	4	0	5	14	3	7	7	3.5	4	2
1968091	4	0	13	14	3	7	7	3.5	4	2
1968091	2	1	29	14	3	7	7	3.5	4	2
1968091	4	0	27	14	3	7	7	3.5	4	2
1968091	4	0	48	14	3	7	7	3.5	4	2
1968091	2	1	74	14	3	7	7	3.5	4	2
1968091	2	1	60	14	3	7	7	3.5	4	2
1968091	2	1	65	14	3	7	7	3.5	4	2
1968099	3	0	79	33	2	6.5	6	5	2.5	2
1968099	4	0	13	33	2	6.5	6	5	2.5	2
1968099	2	1	31	33	2	6.5	6	5	2.5	2
1968099	2	1	65	33	2	6.5	6	5	2.5	2
1968099	2	1	75	33	2	6.5	6	5	2.5	2
1968099	2	1	29	33	2	6.5	6	5	2.5	2
1968099	2	1	71	33	2	6.5	6	5	2.5	2
1968099	4	1	11	33	2	6.5	6	5	2.5	2
1968099	4	1	78	33	2	6.5	6	5	2.5	2
1968099	4	1	60	33	2	6.5	6	5	2.5	2
1968099	5	1	3	33	2	6.5	6	5	2.5	2
1968099	4	0	5	33	2	6.5	6	5	2.5	2
1968099	1	1	16	33	2	6.5	6	5	2.5	2
1968099	2	1	62	33	2	6.5	6	5	2.5	2
1968099	1	1	36	33	2	6.5	6	5	2.5	2
1968099	3	0	54	33	2	6.5	6	5	2.5	2
1968099	5	0	27	33	2	6.5	6	5	2.5	2
1968099	4	1	4	33	2	6.5	6	5	2.5	2
1968099	2	0	55	33	2	6.5	6	5	2.5	2
1968099	2	1	46	33	2	6.5	6	5	2.5	2
1968099	1	0	1	33	2	6.5	6	5	2.5	2
1968099	2	1	77	33	2	6.5	6	5	2.5	2
1968099	1	1	24	33	2	6.5	6	5	2.5	2
1968099	2	1	74	33	2	6.5	6	5	2.5	2
1968099	4	0	25	33	2	6.5	6	5	2.5	2
1968099	1	1	64	33	2	6.5	6	5	2.5	2
1968099	3	0	48	33	2	6.5	6	5	2.5	2
1968099	2	1	49	33	2	6.5	6	5	2.5	2
1968099	2	0	8	33	2	6.5	6	5	2.5	2
1968099	2	1	26	33	2	6.5	6	5	2.5	2
1968103	1	1	78	15	7	7	7	7	7	2
1968103	1	1	65	15	7	7	7	7	7	2
1968103	5	0	48	15	7	7	7	7	7	2
1968103	1	1	75	15	7	7	7	7	7	2
1968103	4	1	62	15	7	7	7	7	7	2
1968103	1	1	29	15	7	7	7	7	7	2
1968103	4	1	74	15	7	7	7	7	7	2
1968103	5	0	13	15	7	7	7	7	7	2
1968103	4	0	55	15	7	7	7	7	7	2
1968103	5	0	8	15	7	7	7	7	7	2
1968103	5	1	49	15	7	7	7	7	7	2
1968103	5	0	1	15	7	7	7	7	7	2
1968103	4	1	36	15	7	7	7	7	7	2
1968103	5	0	54	15	7	7	7	7	7	2
1968103	1	1	60	15	7	7	7	7	7	2
1968103	3	0	79	15	7	7	7	7	7	2
1968103	3	1	71	15	7	7	7	7	7	2
1968103	1	1	3	15	7	7	7	7	7	2
1968103	1	1	31	15	7	7	7	7	7	2
1968103	5	0	27	15	7	7	7	7	7	2
1968103	5	1	4	15	7	7	7	7	7	2
1968103	5	1	46	15	7	7	7	7	7	2
1968103	1	1	11	15	7	7	7	7	7	2
1968103	2	1	77	15	7	7	7	7	7	2
1968103	2	1	16	15	7	7	7	7	7	2
1968103	1	1	64	15	7	7	7	7	7	2
1968103	5	0	25	15	7	7	7	7	7	2
1968103	5	0	5	15	7	7	7	7	7	2
1968103	2	1	26	15	7	7	7	7	7	2
1968103	1	1	24	15	7	7	7	7	7	2
1968105	4	1	26	32	4	4	3.5	3.5	4.5	2
1968105	5	1	75	32	4	4	3.5	3.5	4.5	2
1968105	5	0	1	32	4	4	3.5	3.5	4.5	2
1968105	4	1	16	32	4	4	3.5	3.5	4.5	2
1968105	5	1	49	32	4	4	3.5	3.5	4.5	2
1968105	3	1	46	32	4	4	3.5	3.5	4.5	2
1968105	2	0	5	32	4	4	3.5	3.5	4.5	2
1968105	1	1	36	32	4	4	3.5	3.5	4.5	2
1968105	4	1	31	32	4	4	3.5	3.5	4.5	2
1968105	5	0	25	32	4	4	3.5	3.5	4.5	2
1968105	3	1	4	32	4	4	3.5	3.5	4.5	2
1968105	2	1	64	32	4	4	3.5	3.5	4.5	2
1968105	1	0	55	32	4	4	3.5	3.5	4.5	2
1968105	5	1	74	32	4	4	3.5	3.5	4.5	2
1968105	2	0	8	32	4	4	3.5	3.5	4.5	2
1968105	2	1	77	32	4	4	3.5	3.5	4.5	2
1968105	3	1	60	32	4	4	3.5	3.5	4.5	2
1968105	2	0	48	32	4	4	3.5	3.5	4.5	2
1968105	5	1	65	32	4	4	3.5	3.5	4.5	2
1968105	5	1	71	32	4	4	3.5	3.5	4.5	2
1968105	4	0	79	32	4	4	3.5	3.5	4.5	2
1968105	4	0	27	32	4	4	3.5	3.5	4.5	2
1968105	2	1	3	32	4	4	3.5	3.5	4.5	2
1968105	5	1	62	32	4	4	3.5	3.5	4.5	2
1968105	4	0	54	32	4	4	3.5	3.5	4.5	2
1968105	2	1	78	32	4	4	3.5	3.5	4.5	2
1968105	2	1	24	32	4	4	3.5	3.5	4.5	2
1968105	3	1	11	32	4	4	3.5	3.5	4.5	2
1968105	4	0	13	32	4	4	3.5	3.5	4.5	2
1968105	4	1	29	32	4	4	3.5	3.5	4.5	2
1968113	2	0	5	22	1.5	4.5	6	6	2.5	2
1968113	2	1	16	22	1.5	4.5	6	6	2.5	2
1968113	4	0	25	22	1.5	4.5	6	6	2.5	2
1968113	4	0	79	22	1.5	4.5	6	6	2.5	2
1968113	2	0	55	22	1.5	4.5	6	6	2.5	2
1968113	4	0	27	22	1.5	4.5	6	6	2.5	2
1968113	3	1	74	22	1.5	4.5	6	6	2.5	2
1968113	2	1	75	22	1.5	4.5	6	6	2.5	2
1968113	2	1	3	22	1.5	4.5	6	6	2.5	2
1968113	4	1	62	22	1.5	4.5	6	6	2.5	2
1968113	2	1	29	22	1.5	4.5	6	6	2.5	2
1968113	4	1	36	22	1.5	4.5	6	6	2.5	2
1968113	2	1	77	22	1.5	4.5	6	6	2.5	2
1968113	4	1	4	22	1.5	4.5	6	6	2.5	2
1968113	4	1	78	22	1.5	4.5	6	6	2.5	2
1968113	2	1	11	22	1.5	4.5	6	6	2.5	2
1968113	4	1	65	22	1.5	4.5	6	6	2.5	2
1968113	2	1	46	22	1.5	4.5	6	6	2.5	2
1968113	4	1	60	22	1.5	4.5	6	6	2.5	2
1968113	1	1	31	22	1.5	4.5	6	6	2.5	2
1968113	4	0	1	22	1.5	4.5	6	6	2.5	2
1968113	4	1	71	22	1.5	4.5	6	6	2.5	2
1968113	4	0	48	22	1.5	4.5	6	6	2.5	2
1968113	4	0	54	22	1.5	4.5	6	6	2.5	2
1968113	4	0	8	22	1.5	4.5	6	6	2.5	2
1968113	2	1	49	22	1.5	4.5	6	6	2.5	2
1968113	5	0	13	22	1.5	4.5	6	6	2.5	2
1968113	1	1	24	22	1.5	4.5	6	6	2.5	2
1968113	2	1	26	22	1.5	4.5	6	6	2.5	2
1968113	3	1	64	22	1.5	4.5	6	6	2.5	2
1968117	4	0	25	21	3.5	6	4	3.5	5	2
1968117	1	1	3	21	3.5	6	4	3.5	5	2
1968117	1	1	78	21	3.5	6	4	3.5	5	2
1968117	1	1	65	21	3.5	6	4	3.5	5	2
1968117	1	1	31	21	3.5	6	4	3.5	5	2
1968117	4	0	79	21	3.5	6	4	3.5	5	2
1968117	5	0	8	21	3.5	6	4	3.5	5	2
1968117	2	1	46	21	3.5	6	4	3.5	5	2
1968117	5	0	27	21	3.5	6	4	3.5	5	2
1968117	2	1	74	21	3.5	6	4	3.5	5	2
1968117	1	1	36	21	3.5	6	4	3.5	5	2
1968117	2	1	11	21	3.5	6	4	3.5	5	2
1968117	5	1	26	21	3.5	6	4	3.5	5	2
1968117	5	0	5	21	3.5	6	4	3.5	5	2
1968117	5	1	49	21	3.5	6	4	3.5	5	2
1968117	1	1	71	21	3.5	6	4	3.5	5	2
1968117	3	1	75	21	3.5	6	4	3.5	5	2
1968117	1	1	24	21	3.5	6	4	3.5	5	2
1968117	4	0	55	21	3.5	6	4	3.5	5	2
1968117	3	0	54	21	3.5	6	4	3.5	5	2
1968117	3	1	60	21	3.5	6	4	3.5	5	2
1968117	4	1	64	21	3.5	6	4	3.5	5	2
1968117	1	1	29	21	3.5	6	4	3.5	5	2
1968117	2	1	4	21	3.5	6	4	3.5	5	2
1968117	5	0	1	21	3.5	6	4	3.5	5	2
1968117	2	1	62	21	3.5	6	4	3.5	5	2
1968117	4	0	13	21	3.5	6	4	3.5	5	2
1968117	1	1	16	21	3.5	6	4	3.5	5	2
1968117	1	1	77	21	3.5	6	4	3.5	5	2
1968117	5	0	48	21	3.5	6	4	3.5	5	2
1968119	1	1	11	23	2	3	6	4	3.5	2
1968119	2	1	74	23	2	3	6	4	3.5	2
1968119	2	0	27	23	2	3	6	4	3.5	2
1968119	1	0	55	23	2	3	6	4	3.5	2
1968119	3	1	71	23	2	3	6	4	3.5	2
1968119	5	0	25	23	2	3	6	4	3.5	2
1968119	1	1	64	23	2	3	6	4	3.5	2
1968119	1	1	36	23	2	3	6	4	3.5	2
1968119	1	1	46	23	2	3	6	4	3.5	2
1968119	1	1	78	23	2	3	6	4	3.5	2
1968119	1	1	29	23	2	3	6	4	3.5	2
1968119	1	1	65	23	2	3	6	4	3.5	2
1968119	3	1	4	23	2	3	6	4	3.5	2
1968119	3	1	62	23	2	3	6	4	3.5	2
1968119	1	0	8	23	2	3	6	4	3.5	2
1968119	1	0	48	23	2	3	6	4	3.5	2
1968119	4	0	13	23	2	3	6	4	3.5	2
1968119	2	0	1	23	2	3	6	4	3.5	2
1968119	3	1	49	23	2	3	6	4	3.5	2
1968119	2	1	3	23	2	3	6	4	3.5	2
1968119	2	1	60	23	2	3	6	4	3.5	2
1968119	2	0	5	23	2	3	6	4	3.5	2
1968119	1	1	26	23	2	3	6	4	3.5	2
1968119	2	0	79	23	2	3	6	4	3.5	2
1968119	3	1	75	23	2	3	6	4	3.5	2
1968119	1	1	24	23	2	3	6	4	3.5	2
1968119	3	1	16	23	2	3	6	4	3.5	2
1968119	2	1	31	23	2	3	6	4	3.5	2
1968119	1	1	77	23	2	3	6	4	3.5	2
1968119	4	0	54	23	2	3	6	4	3.5	2
1968123	4	0	5	17	2.5	5.5	6	2.5	5.5	2
1968123	1	1	24	17	2.5	5.5	6	2.5	5.5	2
1968123	1	1	74	17	2.5	5.5	6	2.5	5.5	2
1968123	5	0	27	17	2.5	5.5	6	2.5	5.5	2
1968123	2	1	11	17	2.5	5.5	6	2.5	5.5	2
1968123	1	1	29	17	2.5	5.5	6	2.5	5.5	2
1968123	1	1	71	17	2.5	5.5	6	2.5	5.5	2
1968123	2	1	26	17	2.5	5.5	6	2.5	5.5	2
1968123	2	0	48	17	2.5	5.5	6	2.5	5.5	2
1968123	1	1	77	17	2.5	5.5	6	2.5	5.5	2
1968123	1	1	49	17	2.5	5.5	6	2.5	5.5	2
1968123	1	0	79	17	2.5	5.5	6	2.5	5.5	2
1968123	1	0	55	17	2.5	5.5	6	2.5	5.5	2
1968123	1	1	46	17	2.5	5.5	6	2.5	5.5	2
1968123	2	1	4	17	2.5	5.5	6	2.5	5.5	2
1968123	1	1	31	17	2.5	5.5	6	2.5	5.5	2
1968123	1	0	25	17	2.5	5.5	6	2.5	5.5	2
1968123	1	1	75	17	2.5	5.5	6	2.5	5.5	2
1968123	1	1	62	17	2.5	5.5	6	2.5	5.5	2
1968123	2	1	60	17	2.5	5.5	6	2.5	5.5	2
1968123	1	1	65	17	2.5	5.5	6	2.5	5.5	2
1968123	1	1	78	17	2.5	5.5	6	2.5	5.5	2
1968123	1	0	1	17	2.5	5.5	6	2.5	5.5	2
1968123	1	0	8	17	2.5	5.5	6	2.5	5.5	2
1968123	1	1	64	17	2.5	5.5	6	2.5	5.5	2
1968123	1	0	54	17	2.5	5.5	6	2.5	5.5	2
1968123	3	0	13	17	2.5	5.5	6	2.5	5.5	2
1968123	1	1	16	17	2.5	5.5	6	2.5	5.5	2
1968123	1	1	3	17	2.5	5.5	6	2.5	5.5	2
1968123	1	1	36	17	2.5	5.5	6	2.5	5.5	2
1968124	1	1	74	31	6	4	6	4	6	2
1968124	1	1	26	31	6	4	6	4	6	2
1968124	1	0	79	31	6	4	6	4	6	2
1968124	4	0	54	31	6	4	6	4	6	2
1968124	4	1	77	31	6	4	6	4	6	2
1968124	4	1	60	31	6	4	6	4	6	2
1968124	1	1	11	31	6	4	6	4	6	2
1968124	1	1	36	31	6	4	6	4	6	2
1968124	1	1	3	31	6	4	6	4	6	2
1968124	1	1	31	31	6	4	6	4	6	2
1968124	1	1	29	31	6	4	6	4	6	2
1968124	1	0	5	31	6	4	6	4	6	2
1968124	1	0	25	31	6	4	6	4	6	2
1968124	3	0	55	31	6	4	6	4	6	2
1968124	4	1	64	31	6	4	6	4	6	2
1968124	1	1	49	31	6	4	6	4	6	2
1968124	4	1	65	31	6	4	6	4	6	2
1968124	1	1	16	31	6	4	6	4	6	2
1968124	1	0	27	31	6	4	6	4	6	2
1968124	1	1	78	31	6	4	6	4	6	2
1968124	1	1	71	31	6	4	6	4	6	2
1968124	1	1	4	31	6	4	6	4	6	2
1968124	1	0	8	31	6	4	6	4	6	2
1968124	1	0	13	31	6	4	6	4	6	2
1968124	1	1	46	31	6	4	6	4	6	2
1968124	1	1	24	31	6	4	6	4	6	2
1968124	1	0	1	31	6	4	6	4	6	2
1968124	1	0	48	31	6	4	6	4	6	2
1968124	1	1	75	31	6	4	6	4	6	2
1968124	1	1	62	31	6	4	6	4	6	2
1968125	3	1	77	24	4.5	4.5	6	5	6	2
1968125	2	1	64	24	4.5	4.5	6	5	6	2
1968125	4	1	16	24	4.5	4.5	6	5	6	2
1968125	3	1	36	24	4.5	4.5	6	5	6	2
1968125	2	1	60	24	4.5	4.5	6	5	6	2
1968125	4	1	3	24	4.5	4.5	6	5	6	2
1968125	4	0	79	24	4.5	4.5	6	5	6	2
1968125	4	0	54	24	4.5	4.5	6	5	6	2
1968125	3	1	29	24	4.5	4.5	6	5	6	2
1968125	2	0	55	24	4.5	4.5	6	5	6	2
1968125	4	1	4	24	4.5	4.5	6	5	6	2
1968125	2	0	48	24	4.5	4.5	6	5	6	2
1968125	4	0	5	24	4.5	4.5	6	5	6	2
1968125	4	1	62	24	4.5	4.5	6	5	6	2
1968125	3	1	24	24	4.5	4.5	6	5	6	2
1968125	4	1	71	24	4.5	4.5	6	5	6	2
1968125	2	0	27	24	4.5	4.5	6	5	6	2
1968125	3	0	8	24	4.5	4.5	6	5	6	2
1968125	2	1	26	24	4.5	4.5	6	5	6	2
1968125	3	1	11	24	4.5	4.5	6	5	6	2
1968125	2	0	13	24	4.5	4.5	6	5	6	2
1968125	3	1	78	24	4.5	4.5	6	5	6	2
1968125	5	1	65	24	4.5	4.5	6	5	6	2
1968125	4	1	46	24	4.5	4.5	6	5	6	2
1968125	3	1	31	24	4.5	4.5	6	5	6	2
1968125	4	0	1	24	4.5	4.5	6	5	6	2
1968125	3	0	25	24	4.5	4.5	6	5	6	2
1968125	2	1	74	24	4.5	4.5	6	5	6	2
1968125	4	1	75	24	4.5	4.5	6	5	6	2
1968125	3	1	49	24	4.5	4.5	6	5	6	2
1968127	1	1	62	27	1	4.5	6	6	4.5	2
1968127	5	1	36	27	1	4.5	6	6	4.5	2
1968127	5	1	78	27	1	4.5	6	6	4.5	2
1968127	1	1	46	27	1	4.5	6	6	4.5	2
1968127	4	1	49	27	1	4.5	6	6	4.5	2
1968127	5	0	13	27	1	4.5	6	6	4.5	2
1968127	1	1	3	27	1	4.5	6	6	4.5	2
1968127	4	1	77	27	1	4.5	6	6	4.5	2
1968127	1	1	29	27	1	4.5	6	6	4.5	2
1968127	1	1	74	27	1	4.5	6	6	4.5	2
1968127	5	1	65	27	1	4.5	6	6	4.5	2
1968127	1	0	79	27	1	4.5	6	6	4.5	2
1968127	5	1	16	27	1	4.5	6	6	4.5	2
1968127	1	1	71	27	1	4.5	6	6	4.5	2
1968127	5	0	27	27	1	4.5	6	6	4.5	2
1968127	4	0	1	27	1	4.5	6	6	4.5	2
1968127	5	0	25	27	1	4.5	6	6	4.5	2
1968127	1	1	4	27	1	4.5	6	6	4.5	2
1968127	1	1	75	27	1	4.5	6	6	4.5	2
1968127	1	0	5	27	1	4.5	6	6	4.5	2
1968127	1	0	55	27	1	4.5	6	6	4.5	2
1968127	1	0	8	27	1	4.5	6	6	4.5	2
1968127	5	1	64	27	1	4.5	6	6	4.5	2
1968127	4	1	11	27	1	4.5	6	6	4.5	2
1968127	1	1	60	27	1	4.5	6	6	4.5	2
1968127	1	0	48	27	1	4.5	6	6	4.5	2
1968127	1	1	31	27	1	4.5	6	6	4.5	2
1968127	1	0	54	27	1	4.5	6	6	4.5	2
1968127	1	1	24	27	1	4.5	6	6	4.5	2
1968127	1	1	26	27	1	4.5	6	6	4.5	2
1968131	4	1	46	16	2	5	3.5	3	3.5	2
1968131	2	1	3	16	2	5	3.5	3	3.5	2
1968131	2	1	26	16	2	5	3.5	3	3.5	2
1968131	4	1	71	16	2	5	3.5	3	3.5	2
1968131	3	1	78	16	2	5	3.5	3	3.5	2
1968131	2	1	75	16	2	5	3.5	3	3.5	2
1968131	2	1	24	16	2	5	3.5	3	3.5	2
1968131	4	0	13	16	2	5	3.5	3	3.5	2
1968131	4	1	62	16	2	5	3.5	3	3.5	2
1968131	4	1	36	16	2	5	3.5	3	3.5	2
1968131	4	0	8	16	2	5	3.5	3	3.5	2
1968131	3	1	49	16	2	5	3.5	3	3.5	2
1968131	3	1	31	16	2	5	3.5	3	3.5	2
1968131	4	1	74	16	2	5	3.5	3	3.5	2
1968131	4	1	64	16	2	5	3.5	3	3.5	2
1968131	2	0	48	16	2	5	3.5	3	3.5	2
1968131	3	0	1	16	2	5	3.5	3	3.5	2
1968131	4	0	25	16	2	5	3.5	3	3.5	2
1968131	3	1	29	16	2	5	3.5	3	3.5	2
1968131	4	1	4	16	2	5	3.5	3	3.5	2
1968131	4	1	77	16	2	5	3.5	3	3.5	2
1968131	4	0	55	16	2	5	3.5	3	3.5	2
1968131	3	1	16	16	2	5	3.5	3	3.5	2
1968131	4	1	60	16	2	5	3.5	3	3.5	2
1968131	3	0	5	16	2	5	3.5	3	3.5	2
1968131	3	0	27	16	2	5	3.5	3	3.5	2
1968131	4	1	65	16	2	5	3.5	3	3.5	2
1968131	4	0	54	16	2	5	3.5	3	3.5	2
1968131	2	0	79	16	2	5	3.5	3	3.5	2
1968131	2	1	11	16	2	5	3.5	3	3.5	2
1968132	4	1	77	20	2	7	7	2.5	5.5	2
1968132	2	0	1	20	2	7	7	2.5	5.5	2
1968132	2	1	75	20	2	7	7	2.5	5.5	2
1968132	2	1	46	20	2	7	7	2.5	5.5	2
1968132	5	0	55	20	2	7	7	2.5	5.5	2
1968132	2	1	71	20	2	7	7	2.5	5.5	2
1968132	1	0	54	20	2	7	7	2.5	5.5	2
1968132	5	0	25	20	2	7	7	2.5	5.5	2
1968132	5	0	13	20	2	7	7	2.5	5.5	2
1968132	3	1	3	20	2	7	7	2.5	5.5	2
1968132	3	0	8	20	2	7	7	2.5	5.5	2
1968132	4	1	36	20	2	7	7	2.5	5.5	2
1968132	4	1	64	20	2	7	7	2.5	5.5	2
1968132	3	1	16	20	2	7	7	2.5	5.5	2
1968132	4	1	60	20	2	7	7	2.5	5.5	2
1968132	2	1	26	20	2	7	7	2.5	5.5	2
1968132	2	1	4	20	2	7	7	2.5	5.5	2
1968132	2	1	24	20	2	7	7	2.5	5.5	2
1968132	2	1	62	20	2	7	7	2.5	5.5	2
1968132	3	1	78	20	2	7	7	2.5	5.5	2
1968132	4	0	48	20	2	7	7	2.5	5.5	2
1968132	3	1	74	20	2	7	7	2.5	5.5	2
1968132	2	1	29	20	2	7	7	2.5	5.5	2
1968132	2	1	31	20	2	7	7	2.5	5.5	2
1968132	2	0	79	20	2	7	7	2.5	5.5	2
1968132	2	1	11	20	2	7	7	2.5	5.5	2
1968132	2	1	65	20	2	7	7	2.5	5.5	2
1968132	2	0	27	20	2	7	7	2.5	5.5	2
1968132	5	0	5	20	2	7	7	2.5	5.5	2
1968132	4	1	49	20	2	7	7	2.5	5.5	2
1968136	2	0	55	20	4.5	3.5	4.5	6.5	5	2
1968136	1	1	78	20	4.5	3.5	4.5	6.5	5	2
1968136	5	1	65	20	4.5	3.5	4.5	6.5	5	2
1968136	2	1	75	20	4.5	3.5	4.5	6.5	5	2
1968136	2	1	11	20	4.5	3.5	4.5	6.5	5	2
1968136	4	1	24	20	4.5	3.5	4.5	6.5	5	2
1968136	5	0	54	20	4.5	3.5	4.5	6.5	5	2
1968136	5	0	13	20	4.5	3.5	4.5	6.5	5	2
1968136	5	0	48	20	4.5	3.5	4.5	6.5	5	2
1968136	3	1	74	20	4.5	3.5	4.5	6.5	5	2
1968136	4	1	26	20	4.5	3.5	4.5	6.5	5	2
1968136	1	1	46	20	4.5	3.5	4.5	6.5	5	2
1968136	2	0	5	20	4.5	3.5	4.5	6.5	5	2
1968136	2	1	77	20	4.5	3.5	4.5	6.5	5	2
1968136	2	1	71	20	4.5	3.5	4.5	6.5	5	2
1968136	4	0	25	20	4.5	3.5	4.5	6.5	5	2
1968136	4	0	8	20	4.5	3.5	4.5	6.5	5	2
1968136	2	1	64	20	4.5	3.5	4.5	6.5	5	2
1968136	2	1	49	20	4.5	3.5	4.5	6.5	5	2
1968136	2	1	16	20	4.5	3.5	4.5	6.5	5	2
1968136	1	0	1	20	4.5	3.5	4.5	6.5	5	2
1968136	1	1	3	20	4.5	3.5	4.5	6.5	5	2
1968136	1	1	29	20	4.5	3.5	4.5	6.5	5	2
1968136	4	1	4	20	4.5	3.5	4.5	6.5	5	2
1968136	2	1	31	20	4.5	3.5	4.5	6.5	5	2
1968136	3	1	36	20	4.5	3.5	4.5	6.5	5	2
1968136	4	1	60	20	4.5	3.5	4.5	6.5	5	2
1968136	2	0	79	20	4.5	3.5	4.5	6.5	5	2
1968136	4	0	27	20	4.5	3.5	4.5	6.5	5	2
1968136	2	1	62	20	4.5	3.5	4.5	6.5	5	2
1968137	1	0	54	29	5	4	5	3.5	4.5	2
1968137	2	1	75	29	5	4	5	3.5	4.5	2
1968137	3	1	74	29	5	4	5	3.5	4.5	2
1968137	2	1	78	29	5	4	5	3.5	4.5	2
1968137	2	1	11	29	5	4	5	3.5	4.5	2
1968137	2	1	64	29	5	4	5	3.5	4.5	2
1968137	4	0	48	29	5	4	5	3.5	4.5	2
1968137	2	0	13	29	5	4	5	3.5	4.5	2
1968137	2	1	16	29	5	4	5	3.5	4.5	2
1968137	2	1	31	29	5	4	5	3.5	4.5	2
1968137	2	1	26	29	5	4	5	3.5	4.5	2
1968137	3	1	49	29	5	4	5	3.5	4.5	2
1968137	2	0	5	29	5	4	5	3.5	4.5	2
1968137	2	0	25	29	5	4	5	3.5	4.5	2
1968137	2	1	4	29	5	4	5	3.5	4.5	2
1968137	2	1	3	29	5	4	5	3.5	4.5	2
1968137	2	1	77	29	5	4	5	3.5	4.5	2
1968137	2	1	65	29	5	4	5	3.5	4.5	2
1968137	1	1	24	29	5	4	5	3.5	4.5	2
1968137	4	0	27	29	5	4	5	3.5	4.5	2
1968137	4	0	79	29	5	4	5	3.5	4.5	2
1968137	2	1	71	29	5	4	5	3.5	4.5	2
1968137	1	1	46	29	5	4	5	3.5	4.5	2
1968137	1	0	55	29	5	4	5	3.5	4.5	2
1968137	1	1	60	29	5	4	5	3.5	4.5	2
1968137	1	1	36	29	5	4	5	3.5	4.5	2
1968137	1	1	29	29	5	4	5	3.5	4.5	2
1968137	1	1	62	29	5	4	5	3.5	4.5	2
1968137	1	0	1	29	5	4	5	3.5	4.5	2
1968137	1	0	8	29	5	4	5	3.5	4.5	2
1968175	2	0	55	19	5.5	4	4.5	5	6.5	2
1968175	1	1	31	19	5.5	4	4.5	5	6.5	2
1968175	2	1	36	19	5.5	4	4.5	5	6.5	2
1968175	2	1	29	19	5.5	4	4.5	5	6.5	2
1968175	2	1	60	19	5.5	4	4.5	5	6.5	2
1968175	4	0	27	19	5.5	4	4.5	5	6.5	2
1968175	1	1	24	19	5.5	4	4.5	5	6.5	2
1968175	2	0	79	19	5.5	4	4.5	5	6.5	2
1968175	2	1	71	19	5.5	4	4.5	5	6.5	2
1968175	4	1	77	19	5.5	4	4.5	5	6.5	2
1968175	4	0	48	19	5.5	4	4.5	5	6.5	2
1968175	4	0	54	19	5.5	4	4.5	5	6.5	2
1968175	2	1	65	19	5.5	4	4.5	5	6.5	2
1968175	2	1	75	19	5.5	4	4.5	5	6.5	2
1968175	5	0	13	19	5.5	4	4.5	5	6.5	2
1968175	4	1	4	19	5.5	4	4.5	5	6.5	2
1968175	4	1	64	19	5.5	4	4.5	5	6.5	2
1968175	2	1	16	19	5.5	4	4.5	5	6.5	2
1968175	1	1	26	19	5.5	4	4.5	5	6.5	2
1968175	4	0	8	19	5.5	4	4.5	5	6.5	2
1968175	2	1	46	19	5.5	4	4.5	5	6.5	2
1968175	4	1	49	19	5.5	4	4.5	5	6.5	2
1968175	5	0	5	19	5.5	4	4.5	5	6.5	2
1968175	4	0	25	19	5.5	4	4.5	5	6.5	2
1968175	2	1	3	19	5.5	4	4.5	5	6.5	2
1968175	2	1	62	19	5.5	4	4.5	5	6.5	2
1968175	2	1	74	19	5.5	4	4.5	5	6.5	2
1968175	2	1	11	19	5.5	4	4.5	5	6.5	2
1968175	2	1	78	19	5.5	4	4.5	5	6.5	2
1968175	4	0	1	19	5.5	4	4.5	5	6.5	2
1968187	3	1	74	32	4.5	4	4	4	4.5	2
1968187	4	1	60	32	4.5	4	4	4	4.5	2
1968187	3	1	36	32	4.5	4	4	4	4.5	2
1968187	5	0	5	32	4.5	4	4	4	4.5	2
1968187	4	1	24	32	4.5	4	4	4	4.5	2
1968187	3	0	1	32	4.5	4	4	4	4.5	2
1968187	4	1	29	32	4.5	4	4	4	4.5	2
1968187	5	1	62	32	4.5	4	4	4	4.5	2
1968187	4	0	55	32	4.5	4	4	4	4.5	2
1968187	5	0	54	32	4.5	4	4	4	4.5	2
1968187	4	0	8	32	4.5	4	4	4	4.5	2
1968187	3	1	65	32	4.5	4	4	4	4.5	2
1968187	4	1	77	32	4.5	4	4	4	4.5	2
1968187	5	1	16	32	4.5	4	4	4	4.5	2
1968187	2	1	64	32	4.5	4	4	4	4.5	2
1968187	1	0	48	32	4.5	4	4	4	4.5	2
1968187	3	1	71	32	4.5	4	4	4	4.5	2
1968187	4	1	78	32	4.5	4	4	4	4.5	2
1968187	5	0	27	32	4.5	4	4	4	4.5	2
1968187	4	1	49	32	4.5	4	4	4	4.5	2
1968187	3	1	46	32	4.5	4	4	4	4.5	2
1968187	4	0	79	32	4.5	4	4	4	4.5	2
1968187	4	0	25	32	4.5	4	4	4	4.5	2
1968187	4	1	3	32	4.5	4	4	4	4.5	2
1968187	3	1	4	32	4.5	4	4	4	4.5	2
1968187	4	0	13	32	4.5	4	4	4	4.5	2
1968187	5	1	11	32	4.5	4	4	4	4.5	2
1968187	4	1	75	32	4.5	4	4	4	4.5	2
1968187	3	1	31	32	4.5	4	4	4	4.5	2
1968187	2	1	26	32	4.5	4	4	4	4.5	2
1968191	2	0	1	22	2.5	4	4	2.5	4.5	2
1968191	1	0	13	22	2.5	4	4	2.5	4.5	2
1968191	1	1	71	22	2.5	4	4	2.5	4.5	2
1968191	2	1	49	22	2.5	4	4	2.5	4.5	2
1968191	2	1	65	22	2.5	4	4	2.5	4.5	2
1968191	4	0	8	22	2.5	4	4	2.5	4.5	2
1968191	1	1	36	22	2.5	4	4	2.5	4.5	2
1968191	2	1	11	22	2.5	4	4	2.5	4.5	2
1968191	2	0	79	22	2.5	4	4	2.5	4.5	2
1968191	3	0	5	22	2.5	4	4	2.5	4.5	2
1968191	1	1	64	22	2.5	4	4	2.5	4.5	2
1968191	2	1	78	22	2.5	4	4	2.5	4.5	2
1968191	2	1	74	22	2.5	4	4	2.5	4.5	2
1968191	1	0	54	22	2.5	4	4	2.5	4.5	2
1968191	4	1	26	22	2.5	4	4	2.5	4.5	2
1968191	2	0	48	22	2.5	4	4	2.5	4.5	2
1968191	5	0	27	22	2.5	4	4	2.5	4.5	2
1968191	1	0	25	22	2.5	4	4	2.5	4.5	2
1968191	2	1	77	22	2.5	4	4	2.5	4.5	2
1968191	2	1	62	22	2.5	4	4	2.5	4.5	2
1968191	1	1	29	22	2.5	4	4	2.5	4.5	2
1968191	1	0	55	22	2.5	4	4	2.5	4.5	2
1968191	2	1	60	22	2.5	4	4	2.5	4.5	2
1968191	4	1	4	22	2.5	4	4	2.5	4.5	2
1968191	1	1	16	22	2.5	4	4	2.5	4.5	2
1968191	4	1	24	22	2.5	4	4	2.5	4.5	2
1968191	1	1	3	22	2.5	4	4	2.5	4.5	2
1968191	1	1	46	22	2.5	4	4	2.5	4.5	2
1968191	1	1	75	22	2.5	4	4	2.5	4.5	2
1968191	1	1	31	22	2.5	4	4	2.5	4.5	2
1968196	4	0	25	18	6	4.5	3	3.5	6.5	2
1968196	1	1	77	18	6	4.5	3	3.5	6.5	2
1968196	2	1	60	18	6	4.5	3	3.5	6.5	2
1968196	3	1	26	18	6	4.5	3	3.5	6.5	2
1968196	5	0	55	18	6	4.5	3	3.5	6.5	2
1968196	1	1	36	18	6	4.5	3	3.5	6.5	2
1968196	1	1	78	18	6	4.5	3	3.5	6.5	2
1968196	2	1	16	18	6	4.5	3	3.5	6.5	2
1968196	1	1	46	18	6	4.5	3	3.5	6.5	2
1968196	2	0	48	18	6	4.5	3	3.5	6.5	2
1968196	1	1	24	18	6	4.5	3	3.5	6.5	2
1968196	4	0	1	18	6	4.5	3	3.5	6.5	2
1968196	3	1	75	18	6	4.5	3	3.5	6.5	2
1968196	2	1	71	18	6	4.5	3	3.5	6.5	2
1968196	2	1	62	18	6	4.5	3	3.5	6.5	2
1968196	4	0	79	18	6	4.5	3	3.5	6.5	2
1968196	3	1	64	18	6	4.5	3	3.5	6.5	2
1968196	3	1	11	18	6	4.5	3	3.5	6.5	2
1968196	4	0	5	18	6	4.5	3	3.5	6.5	2
1968196	2	1	49	18	6	4.5	3	3.5	6.5	2
1968196	4	0	54	18	6	4.5	3	3.5	6.5	2
1968196	5	0	27	18	6	4.5	3	3.5	6.5	2
1968196	4	0	8	18	6	4.5	3	3.5	6.5	2
1968196	2	1	3	18	6	4.5	3	3.5	6.5	2
1968196	2	1	65	18	6	4.5	3	3.5	6.5	2
1968196	1	1	29	18	6	4.5	3	3.5	6.5	2
1968196	4	0	13	18	6	4.5	3	3.5	6.5	2
1968196	2	1	74	18	6	4.5	3	3.5	6.5	2
1968196	3	1	4	18	6	4.5	3	3.5	6.5	2
1968196	1	1	31	18	6	4.5	3	3.5	6.5	2
1968197	1	0	55	20	1.5	5.5	7	3	2.5	2
1968197	1	1	74	20	1.5	5.5	7	3	2.5	2
1968197	1	1	26	20	1.5	5.5	7	3	2.5	2
1968197	5	0	25	20	1.5	5.5	7	3	2.5	2
1968197	5	0	5	20	1.5	5.5	7	3	2.5	2
1968197	1	1	11	20	1.5	5.5	7	3	2.5	2
1968197	1	1	75	20	1.5	5.5	7	3	2.5	2
1968197	1	1	49	20	1.5	5.5	7	3	2.5	2
1968197	1	1	31	20	1.5	5.5	7	3	2.5	2
1968197	4	1	4	20	1.5	5.5	7	3	2.5	2
1968197	5	0	48	20	1.5	5.5	7	3	2.5	2
1968197	2	1	36	20	1.5	5.5	7	3	2.5	2
1968197	1	1	71	20	1.5	5.5	7	3	2.5	2
1968197	1	1	46	20	1.5	5.5	7	3	2.5	2
1968197	1	1	77	20	1.5	5.5	7	3	2.5	2
1968197	3	1	16	20	1.5	5.5	7	3	2.5	2
1968197	5	0	54	20	1.5	5.5	7	3	2.5	2
1968197	2	1	62	20	1.5	5.5	7	3	2.5	2
1968197	5	0	1	20	1.5	5.5	7	3	2.5	2
1968197	5	0	27	20	1.5	5.5	7	3	2.5	2
1968197	1	1	24	20	1.5	5.5	7	3	2.5	2
1968197	1	1	78	20	1.5	5.5	7	3	2.5	2
1968197	1	0	8	20	1.5	5.5	7	3	2.5	2
1968197	4	0	79	20	1.5	5.5	7	3	2.5	2
1968197	1	1	60	20	1.5	5.5	7	3	2.5	2
1968197	3	1	3	20	1.5	5.5	7	3	2.5	2
1968197	1	1	29	20	1.5	5.5	7	3	2.5	2
1968197	1	0	13	20	1.5	5.5	7	3	2.5	2
1968197	1	1	65	20	1.5	5.5	7	3	2.5	2
1968197	1	1	64	20	1.5	5.5	7	3	2.5	2
2044812	1	1	24	18	4	6.5	6.5	6	5	2
2044812	2	1	60	18	4	6.5	6.5	6	5	2
2044812	1	1	65	18	4	6.5	6.5	6	5	2
2044812	4	1	3	18	4	6.5	6.5	6	5	2
2044812	2	1	46	18	4	6.5	6.5	6	5	2
2044812	4	1	78	18	4	6.5	6.5	6	5	2
2044812	5	0	8	18	4	6.5	6.5	6	5	2
2044812	2	1	11	18	4	6.5	6.5	6	5	2
2044812	5	0	54	18	4	6.5	6.5	6	5	2
2044812	2	1	74	18	4	6.5	6.5	6	5	2
2044812	4	0	27	18	4	6.5	6.5	6	5	2
2044812	5	0	25	18	4	6.5	6.5	6	5	2
2044812	2	1	77	18	4	6.5	6.5	6	5	2
2044812	4	1	29	18	4	6.5	6.5	6	5	2
2044812	2	1	16	18	4	6.5	6.5	6	5	2
2044812	2	1	36	18	4	6.5	6.5	6	5	2
2044812	1	0	55	18	4	6.5	6.5	6	5	2
2044812	4	0	13	18	4	6.5	6.5	6	5	2
2044812	1	1	62	18	4	6.5	6.5	6	5	2
2044812	1	0	1	18	4	6.5	6.5	6	5	2
2044812	2	1	71	18	4	6.5	6.5	6	5	2
2044812	2	1	4	18	4	6.5	6.5	6	5	2
2044812	4	0	79	18	4	6.5	6.5	6	5	2
2044812	5	0	48	18	4	6.5	6.5	6	5	2
2044812	4	1	64	18	4	6.5	6.5	6	5	2
2044812	2	1	75	18	4	6.5	6.5	6	5	2
2044812	2	1	49	18	4	6.5	6.5	6	5	2
2044812	1	1	26	18	4	6.5	6.5	6	5	2
2044812	1	0	5	18	4	6.5	6.5	6	5	2
2044812	1	1	31	18	4	6.5	6.5	6	5	2
2044815	2	1	49	17	2.5	6	6.5	4	3	2
2044815	4	1	62	17	2.5	6	6.5	4	3	2
2044815	1	1	24	17	2.5	6	6.5	4	3	2
2044815	5	0	13	17	2.5	6	6.5	4	3	2
2044815	4	0	25	17	2.5	6	6.5	4	3	2
2044815	2	0	27	17	2.5	6	6.5	4	3	2
2044815	1	1	31	17	2.5	6	6.5	4	3	2
2044815	4	1	16	17	2.5	6	6.5	4	3	2
2044815	2	0	79	17	2.5	6	6.5	4	3	2
2044815	3	0	5	17	2.5	6	6.5	4	3	2
2044815	2	1	11	17	2.5	6	6.5	4	3	2
2044815	2	1	3	17	2.5	6	6.5	4	3	2
2044815	4	1	4	17	2.5	6	6.5	4	3	2
2044815	3	1	26	17	2.5	6	6.5	4	3	2
2044815	2	1	75	17	2.5	6	6.5	4	3	2
2044815	1	1	29	17	2.5	6	6.5	4	3	2
2044815	4	0	55	17	2.5	6	6.5	4	3	2
2044815	1	1	36	17	2.5	6	6.5	4	3	2
2044815	4	1	74	17	2.5	6	6.5	4	3	2
2044815	5	0	54	17	2.5	6	6.5	4	3	2
2044815	1	1	78	17	2.5	6	6.5	4	3	2
2044815	1	1	71	17	2.5	6	6.5	4	3	2
2044815	1	0	8	17	2.5	6	6.5	4	3	2
2044815	2	1	60	17	2.5	6	6.5	4	3	2
2044815	2	0	1	17	2.5	6	6.5	4	3	2
2044815	5	0	48	17	2.5	6	6.5	4	3	2
2044815	2	1	77	17	2.5	6	6.5	4	3	2
2044815	3	1	65	17	2.5	6	6.5	4	3	2
2044815	1	1	46	17	2.5	6	6.5	4	3	2
2044815	4	1	64	17	2.5	6	6.5	4	3	2
2044817	2	1	29	15	3.5	7	7	7	7	2
2044817	1	1	3	15	3.5	7	7	7	7	2
2044817	1	1	4	15	3.5	7	7	7	7	2
2044817	4	0	8	15	3.5	7	7	7	7	2
2044817	1	0	5	15	3.5	7	7	7	7	2
2044817	3	1	77	15	3.5	7	7	7	7	2
2044817	2	1	71	15	3.5	7	7	7	7	2
2044817	4	0	54	15	3.5	7	7	7	7	2
2044817	5	1	65	15	3.5	7	7	7	7	2
2044817	5	1	49	15	3.5	7	7	7	7	2
2044817	4	0	79	15	3.5	7	7	7	7	2
2044817	5	0	27	15	3.5	7	7	7	7	2
2044817	4	1	78	15	3.5	7	7	7	7	2
2044817	4	1	62	15	3.5	7	7	7	7	2
2044817	1	1	16	15	3.5	7	7	7	7	2
2044817	1	1	64	15	3.5	7	7	7	7	2
2044817	2	1	46	15	3.5	7	7	7	7	2
2044817	2	1	74	15	3.5	7	7	7	7	2
2044817	1	1	31	15	3.5	7	7	7	7	2
2044817	1	1	26	15	3.5	7	7	7	7	2
2044817	2	1	60	15	3.5	7	7	7	7	2
2044817	2	0	13	15	3.5	7	7	7	7	2
2044817	2	1	36	15	3.5	7	7	7	7	2
2044817	1	0	55	15	3.5	7	7	7	7	2
2044817	4	0	25	15	3.5	7	7	7	7	2
2044817	5	0	1	15	3.5	7	7	7	7	2
2044817	5	1	24	15	3.5	7	7	7	7	2
2044817	2	0	48	15	3.5	7	7	7	7	2
2044817	2	1	75	15	3.5	7	7	7	7	2
2044817	2	1	11	15	3.5	7	7	7	7	2
2044818	4	0	48	28	1	3	5	4	4.5	2
2044818	5	0	13	28	1	3	5	4	4.5	2
2044818	5	0	1	28	1	3	5	4	4.5	2
2044818	2	1	49	28	1	3	5	4	4.5	2
2044818	2	1	16	28	1	3	5	4	4.5	2
2044818	3	0	25	28	1	3	5	4	4.5	2
2044818	2	1	4	28	1	3	5	4	4.5	2
2044818	2	1	24	28	1	3	5	4	4.5	2
2044818	2	1	26	28	1	3	5	4	4.5	2
2044818	1	1	78	28	1	3	5	4	4.5	2
2044818	4	0	5	28	1	3	5	4	4.5	2
2044818	3	1	71	28	1	3	5	4	4.5	2
2044818	3	1	11	28	1	3	5	4	4.5	2
2044818	4	0	8	28	1	3	5	4	4.5	2
2044818	2	1	74	28	1	3	5	4	4.5	2
2044818	4	1	60	28	1	3	5	4	4.5	2
2044818	4	1	36	28	1	3	5	4	4.5	2
2044818	3	1	29	28	1	3	5	4	4.5	2
2044818	3	1	64	28	1	3	5	4	4.5	2
2044818	2	0	54	28	1	3	5	4	4.5	2
2044818	3	1	77	28	1	3	5	4	4.5	2
2044818	3	0	27	28	1	3	5	4	4.5	2
2044818	2	1	46	28	1	3	5	4	4.5	2
2044818	2	1	3	28	1	3	5	4	4.5	2
2044818	2	0	55	28	1	3	5	4	4.5	2
2044818	2	1	65	28	1	3	5	4	4.5	2
2044818	2	0	79	28	1	3	5	4	4.5	2
2044818	2	1	62	28	1	3	5	4	4.5	2
2044818	2	1	75	28	1	3	5	4	4.5	2
2044818	2	1	31	28	1	3	5	4	4.5	2
2044823	1	0	8	17	5.5	6.5	6.5	5.5	5.5	2
2044823	1	1	31	17	5.5	6.5	6.5	5.5	5.5	2
2044823	1	0	25	17	5.5	6.5	6.5	5.5	5.5	2
2044823	1	0	54	17	5.5	6.5	6.5	5.5	5.5	2
2044823	1	1	60	17	5.5	6.5	6.5	5.5	5.5	2
2044823	1	1	29	17	5.5	6.5	6.5	5.5	5.5	2
2044823	1	1	75	17	5.5	6.5	6.5	5.5	5.5	2
2044823	1	1	46	17	5.5	6.5	6.5	5.5	5.5	2
2044823	2	1	62	17	5.5	6.5	6.5	5.5	5.5	2
2044823	1	0	5	17	5.5	6.5	6.5	5.5	5.5	2
2044823	5	0	13	17	5.5	6.5	6.5	5.5	5.5	2
2044823	3	1	77	17	5.5	6.5	6.5	5.5	5.5	2
2044823	1	1	65	17	5.5	6.5	6.5	5.5	5.5	2
2044823	1	1	71	17	5.5	6.5	6.5	5.5	5.5	2
2044823	1	1	16	17	5.5	6.5	6.5	5.5	5.5	2
2044823	5	0	27	17	5.5	6.5	6.5	5.5	5.5	2
2044823	1	1	11	17	5.5	6.5	6.5	5.5	5.5	2
2044823	1	1	49	17	5.5	6.5	6.5	5.5	5.5	2
2044823	1	1	24	17	5.5	6.5	6.5	5.5	5.5	2
2044823	4	0	48	17	5.5	6.5	6.5	5.5	5.5	2
2044823	1	1	74	17	5.5	6.5	6.5	5.5	5.5	2
2044823	1	1	78	17	5.5	6.5	6.5	5.5	5.5	2
2044823	1	0	1	17	5.5	6.5	6.5	5.5	5.5	2
2044823	3	1	64	17	5.5	6.5	6.5	5.5	5.5	2
2044823	1	1	26	17	5.5	6.5	6.5	5.5	5.5	2
2044823	1	0	55	17	5.5	6.5	6.5	5.5	5.5	2
2044823	2	1	4	17	5.5	6.5	6.5	5.5	5.5	2
2044823	1	1	3	17	5.5	6.5	6.5	5.5	5.5	2
2044823	4	0	79	17	5.5	6.5	6.5	5.5	5.5	2
2044823	3	1	36	17	5.5	6.5	6.5	5.5	5.5	2
2044824	5	0	55	21	6	5.5	7	4	4	2
2044824	2	1	24	21	6	5.5	7	4	4	2
2044824	1	1	29	21	6	5.5	7	4	4	2
2044824	1	0	1	21	6	5.5	7	4	4	2
2044824	4	0	79	21	6	5.5	7	4	4	2
2044824	4	1	65	21	6	5.5	7	4	4	2
2044824	5	1	4	21	6	5.5	7	4	4	2
2044824	4	1	26	21	6	5.5	7	4	4	2
2044824	5	1	46	21	6	5.5	7	4	4	2
2044824	1	1	36	21	6	5.5	7	4	4	2
2044824	3	1	11	21	6	5.5	7	4	4	2
2044824	3	1	3	21	6	5.5	7	4	4	2
2044824	4	1	49	21	6	5.5	7	4	4	2
2044824	4	1	71	21	6	5.5	7	4	4	2
2044824	2	1	31	21	6	5.5	7	4	4	2
2044824	4	0	25	21	6	5.5	7	4	4	2
2044824	4	1	74	21	6	5.5	7	4	4	2
2044824	4	0	48	21	6	5.5	7	4	4	2
2044824	5	1	78	21	6	5.5	7	4	4	2
2044824	2	0	13	21	6	5.5	7	4	4	2
2044824	1	0	5	21	6	5.5	7	4	4	2
2044824	1	1	77	21	6	5.5	7	4	4	2
2044824	5	1	60	21	6	5.5	7	4	4	2
2044824	3	1	16	21	6	5.5	7	4	4	2
2044824	1	0	27	21	6	5.5	7	4	4	2
2044824	4	0	8	21	6	5.5	7	4	4	2
2044824	5	1	62	21	6	5.5	7	4	4	2
2044824	1	0	54	21	6	5.5	7	4	4	2
2044824	4	1	64	21	6	5.5	7	4	4	2
2044824	4	1	75	21	6	5.5	7	4	4	2
2044825	1	0	1	40	1.5	4.5	4	6.5	2.5	2
2044825	1	0	79	40	1.5	4.5	4	6.5	2.5	2
2044825	2	1	75	40	1.5	4.5	4	6.5	2.5	2
2044825	1	1	3	40	1.5	4.5	4	6.5	2.5	2
2044825	1	1	11	40	1.5	4.5	4	6.5	2.5	2
2044825	3	1	49	40	1.5	4.5	4	6.5	2.5	2
2044825	2	0	48	40	1.5	4.5	4	6.5	2.5	2
2044825	1	1	29	40	1.5	4.5	4	6.5	2.5	2
2044825	1	1	78	40	1.5	4.5	4	6.5	2.5	2
2044825	1	1	62	40	1.5	4.5	4	6.5	2.5	2
2044825	2	1	65	40	1.5	4.5	4	6.5	2.5	2
2044825	2	1	16	40	1.5	4.5	4	6.5	2.5	2
2044825	2	0	55	40	1.5	4.5	4	6.5	2.5	2
2044825	1	1	36	40	1.5	4.5	4	6.5	2.5	2
2044825	1	1	77	40	1.5	4.5	4	6.5	2.5	2
2044825	1	1	64	40	1.5	4.5	4	6.5	2.5	2
2044825	3	1	4	40	1.5	4.5	4	6.5	2.5	2
2044825	1	0	5	40	1.5	4.5	4	6.5	2.5	2
2044825	1	1	24	40	1.5	4.5	4	6.5	2.5	2
2044825	3	0	54	40	1.5	4.5	4	6.5	2.5	2
2044825	2	1	26	40	1.5	4.5	4	6.5	2.5	2
2044825	1	1	31	40	1.5	4.5	4	6.5	2.5	2
2044825	1	1	60	40	1.5	4.5	4	6.5	2.5	2
2044825	3	0	27	40	1.5	4.5	4	6.5	2.5	2
2044825	2	0	25	40	1.5	4.5	4	6.5	2.5	2
2044825	2	0	13	40	1.5	4.5	4	6.5	2.5	2
2044825	1	1	71	40	1.5	4.5	4	6.5	2.5	2
2044825	2	1	74	40	1.5	4.5	4	6.5	2.5	2
2044825	4	0	8	40	1.5	4.5	4	6.5	2.5	2
2044825	1	1	46	40	1.5	4.5	4	6.5	2.5	2
2044826	2	1	49	26	4	6	7	6.5	5.5	2
2044826	1	0	48	26	4	6	7	6.5	5.5	2
2044826	1	1	71	26	4	6	7	6.5	5.5	2
2044826	5	0	25	26	4	6	7	6.5	5.5	2
2044826	3	1	4	26	4	6	7	6.5	5.5	2
2044826	5	0	13	26	4	6	7	6.5	5.5	2
2044826	2	1	75	26	4	6	7	6.5	5.5	2
2044826	2	1	74	26	4	6	7	6.5	5.5	2
2044826	5	0	55	26	4	6	7	6.5	5.5	2
2044826	3	0	8	26	4	6	7	6.5	5.5	2
2044826	3	1	3	26	4	6	7	6.5	5.5	2
2044826	4	1	64	26	4	6	7	6.5	5.5	2
2044826	1	1	46	26	4	6	7	6.5	5.5	2
2044826	4	1	24	26	4	6	7	6.5	5.5	2
2044826	3	1	36	26	4	6	7	6.5	5.5	2
2044826	3	1	11	26	4	6	7	6.5	5.5	2
2044826	5	0	27	26	4	6	7	6.5	5.5	2
2044826	3	1	62	26	4	6	7	6.5	5.5	2
2044826	5	1	26	26	4	6	7	6.5	5.5	2
2044826	1	1	31	26	4	6	7	6.5	5.5	2
2044826	2	1	16	26	4	6	7	6.5	5.5	2
2044826	2	1	65	26	4	6	7	6.5	5.5	2
2044826	3	0	5	26	4	6	7	6.5	5.5	2
2044826	4	1	60	26	4	6	7	6.5	5.5	2
2044826	4	0	79	26	4	6	7	6.5	5.5	2
2044826	4	0	1	26	4	6	7	6.5	5.5	2
2044826	2	1	29	26	4	6	7	6.5	5.5	2
2044826	2	1	78	26	4	6	7	6.5	5.5	2
2044826	3	1	77	26	4	6	7	6.5	5.5	2
2044826	4	0	54	26	4	6	7	6.5	5.5	2
2044827	5	1	29	33	4	4.5	4.5	3	4	2
2044827	4	1	49	33	4	4.5	4.5	3	4	2
2044827	5	0	79	33	4	4.5	4.5	3	4	2
2044827	4	1	64	33	4	4.5	4.5	3	4	2
2044827	5	1	16	33	4	4.5	4.5	3	4	2
2044827	4	1	74	33	4	4.5	4.5	3	4	2
2044827	5	1	46	33	4	4.5	4.5	3	4	2
2044827	5	1	26	33	4	4.5	4.5	3	4	2
2044827	4	1	77	33	4	4.5	4.5	3	4	2
2044827	5	0	54	33	4	4.5	4.5	3	4	2
2044827	4	1	36	33	4	4.5	4.5	3	4	2
2044827	5	1	4	33	4	4.5	4.5	3	4	2
2044827	4	1	60	33	4	4.5	4.5	3	4	2
2044827	5	1	31	33	4	4.5	4.5	3	4	2
2044827	4	0	55	33	4	4.5	4.5	3	4	2
2044827	5	1	75	33	4	4.5	4.5	3	4	2
2044827	4	0	13	33	4	4.5	4.5	3	4	2
2044827	5	1	62	33	4	4.5	4.5	3	4	2
2044827	5	1	3	33	4	4.5	4.5	3	4	2
2044827	5	1	78	33	4	4.5	4.5	3	4	2
2044827	5	0	8	33	4	4.5	4.5	3	4	2
2044827	5	1	65	33	4	4.5	4.5	3	4	2
2044827	5	0	48	33	4	4.5	4.5	3	4	2
2044827	5	1	24	33	4	4.5	4.5	3	4	2
2044827	5	1	11	33	4	4.5	4.5	3	4	2
2044827	5	0	1	33	4	4.5	4.5	3	4	2
2044827	5	0	27	33	4	4.5	4.5	3	4	2
2044827	5	0	25	33	4	4.5	4.5	3	4	2
2044827	5	0	5	33	4	4.5	4.5	3	4	2
2044827	5	1	71	33	4	4.5	4.5	3	4	2
2044829	5	0	54	15	4.5	7	6	6.5	7	2
2044829	1	1	78	15	4.5	7	6	6.5	7	2
2044829	5	0	1	15	4.5	7	6	6.5	7	2
2044829	1	0	5	15	4.5	7	6	6.5	7	2
2044829	5	0	27	15	4.5	7	6	6.5	7	2
2044829	5	1	60	15	4.5	7	6	6.5	7	2
2044829	1	1	29	15	4.5	7	6	6.5	7	2
2044829	5	0	13	15	4.5	7	6	6.5	7	2
2044829	4	1	62	15	4.5	7	6	6.5	7	2
2044829	5	1	3	15	4.5	7	6	6.5	7	2
2044829	1	1	11	15	4.5	7	6	6.5	7	2
2044829	5	1	16	15	4.5	7	6	6.5	7	2
2044829	1	1	49	15	4.5	7	6	6.5	7	2
2044829	5	1	64	15	4.5	7	6	6.5	7	2
2044829	1	1	71	15	4.5	7	6	6.5	7	2
2044829	1	1	77	15	4.5	7	6	6.5	7	2
2044829	1	0	8	15	4.5	7	6	6.5	7	2
2044829	1	0	79	15	4.5	7	6	6.5	7	2
2044829	5	1	74	15	4.5	7	6	6.5	7	2
2044829	1	1	46	15	4.5	7	6	6.5	7	2
2044829	5	1	75	15	4.5	7	6	6.5	7	2
2044829	1	1	65	15	4.5	7	6	6.5	7	2
2044829	5	1	26	15	4.5	7	6	6.5	7	2
2044829	1	1	31	15	4.5	7	6	6.5	7	2
2044829	1	1	36	15	4.5	7	6	6.5	7	2
2044829	5	1	4	15	4.5	7	6	6.5	7	2
2044829	1	1	24	15	4.5	7	6	6.5	7	2
2044829	1	0	55	15	4.5	7	6	6.5	7	2
2044829	3	0	25	15	4.5	7	6	6.5	7	2
2044829	5	0	48	15	4.5	7	6	6.5	7	2
2044830	2	1	29	29	3	3	6.5	6	3.5	2
2044830	2	0	55	29	3	3	6.5	6	3.5	2
2044830	4	0	1	29	3	3	6.5	6	3.5	2
2044830	5	1	60	29	3	3	6.5	6	3.5	2
2044830	4	0	5	29	3	3	6.5	6	3.5	2
2044830	2	1	24	29	3	3	6.5	6	3.5	2
2044830	1	1	65	29	3	3	6.5	6	3.5	2
2044830	2	0	25	29	3	3	6.5	6	3.5	2
2044830	2	1	77	29	3	3	6.5	6	3.5	2
2044830	2	1	75	29	3	3	6.5	6	3.5	2
2044830	2	1	62	29	3	3	6.5	6	3.5	2
2044830	3	1	3	29	3	3	6.5	6	3.5	2
2044830	4	0	13	29	3	3	6.5	6	3.5	2
2044830	4	1	16	29	3	3	6.5	6	3.5	2
2044830	3	0	79	29	3	3	6.5	6	3.5	2
2044830	2	1	74	29	3	3	6.5	6	3.5	2
2044830	2	1	64	29	3	3	6.5	6	3.5	2
2044830	2	1	31	29	3	3	6.5	6	3.5	2
2044830	2	1	11	29	3	3	6.5	6	3.5	2
2044830	2	1	49	29	3	3	6.5	6	3.5	2
2044830	3	1	4	29	3	3	6.5	6	3.5	2
2044830	5	0	27	29	3	3	6.5	6	3.5	2
2044830	2	0	8	29	3	3	6.5	6	3.5	2
2044830	2	1	78	29	3	3	6.5	6	3.5	2
2044830	2	0	48	29	3	3	6.5	6	3.5	2
2044830	2	1	36	29	3	3	6.5	6	3.5	2
2044830	2	1	71	29	3	3	6.5	6	3.5	2
2044830	2	1	26	29	3	3	6.5	6	3.5	2
2044830	2	1	46	29	3	3	6.5	6	3.5	2
2044830	3	0	54	29	3	3	6.5	6	3.5	2
2044831	1	1	24	20	1.5	3	5	3.5	2	2
2044831	3	0	5	20	1.5	3	5	3.5	2	2
2044831	4	1	78	20	1.5	3	5	3.5	2	2
2044831	2	1	29	20	1.5	3	5	3.5	2	2
2044831	4	1	11	20	1.5	3	5	3.5	2	2
2044831	3	1	65	20	1.5	3	5	3.5	2	2
2044831	4	1	49	20	1.5	3	5	3.5	2	2
2044831	2	1	31	20	1.5	3	5	3.5	2	2
2044831	3	1	74	20	1.5	3	5	3.5	2	2
2044831	1	1	46	20	1.5	3	5	3.5	2	2
2044831	3	1	3	20	1.5	3	5	3.5	2	2
2044831	2	0	54	20	1.5	3	5	3.5	2	2
2044831	5	0	1	20	1.5	3	5	3.5	2	2
2044831	4	0	79	20	1.5	3	5	3.5	2	2
2044831	5	0	13	20	1.5	3	5	3.5	2	2
2044831	4	1	26	20	1.5	3	5	3.5	2	2
2044831	3	1	75	20	1.5	3	5	3.5	2	2
2044831	2	0	25	20	1.5	3	5	3.5	2	2
2044831	1	1	4	20	1.5	3	5	3.5	2	2
2044831	2	1	60	20	1.5	3	5	3.5	2	2
2044831	4	0	8	20	1.5	3	5	3.5	2	2
2044831	3	0	55	20	1.5	3	5	3.5	2	2
2044831	4	1	62	20	1.5	3	5	3.5	2	2
2044831	3	1	16	20	1.5	3	5	3.5	2	2
2044831	3	1	36	20	1.5	3	5	3.5	2	2
2044831	2	0	48	20	1.5	3	5	3.5	2	2
2044831	5	0	27	20	1.5	3	5	3.5	2	2
2044831	3	1	71	20	1.5	3	5	3.5	2	2
2044831	2	1	64	20	1.5	3	5	3.5	2	2
2044831	2	1	77	20	1.5	3	5	3.5	2	2
2044841	1	1	60	22	3	4.5	5.5	4.5	4.5	2
2044841	2	1	74	22	3	4.5	5.5	4.5	4.5	2
2044841	5	0	5	22	3	4.5	5.5	4.5	4.5	2
2044841	5	0	79	22	3	4.5	5.5	4.5	4.5	2
2044841	2	1	49	22	3	4.5	5.5	4.5	4.5	2
2044841	4	0	8	22	3	4.5	5.5	4.5	4.5	2
2044841	5	1	62	22	3	4.5	5.5	4.5	4.5	2
2044841	4	0	27	22	3	4.5	5.5	4.5	4.5	2
2044841	5	0	55	22	3	4.5	5.5	4.5	4.5	2
2044841	1	1	64	22	3	4.5	5.5	4.5	4.5	2
2044841	1	1	31	22	3	4.5	5.5	4.5	4.5	2
2044841	5	0	13	22	3	4.5	5.5	4.5	4.5	2
2044841	2	1	46	22	3	4.5	5.5	4.5	4.5	2
2044841	1	1	36	22	3	4.5	5.5	4.5	4.5	2
2044841	5	0	25	22	3	4.5	5.5	4.5	4.5	2
2044841	2	1	75	22	3	4.5	5.5	4.5	4.5	2
2044841	4	1	16	22	3	4.5	5.5	4.5	4.5	2
2044841	4	1	65	22	3	4.5	5.5	4.5	4.5	2
2044841	2	1	29	22	3	4.5	5.5	4.5	4.5	2
2044841	2	1	4	22	3	4.5	5.5	4.5	4.5	2
2044841	1	1	24	22	3	4.5	5.5	4.5	4.5	2
2044841	1	0	1	22	3	4.5	5.5	4.5	4.5	2
2044841	2	1	3	22	3	4.5	5.5	4.5	4.5	2
2044841	4	1	11	22	3	4.5	5.5	4.5	4.5	2
2044841	4	1	77	22	3	4.5	5.5	4.5	4.5	2
2044841	5	0	54	22	3	4.5	5.5	4.5	4.5	2
2044841	4	1	71	22	3	4.5	5.5	4.5	4.5	2
2044841	2	1	78	22	3	4.5	5.5	4.5	4.5	2
2044841	1	1	26	22	3	4.5	5.5	4.5	4.5	2
2044841	5	0	48	22	3	4.5	5.5	4.5	4.5	2
2044845	4	0	8	32	3	4	4	4	4	2
2044845	4	0	5	32	3	4	4	4	4	2
2044845	5	0	55	32	3	4	4	4	4	2
2044845	4	1	4	32	3	4	4	4	4	2
2044845	4	0	48	32	3	4	4	4	4	2
2044845	3	0	27	32	3	4	4	4	4	2
2044845	4	1	11	32	3	4	4	4	4	2
2044845	5	1	60	32	3	4	4	4	4	2
2044845	5	1	78	32	3	4	4	4	4	2
2044845	4	1	3	32	3	4	4	4	4	2
2044845	2	1	24	32	3	4	4	4	4	2
2044845	4	1	16	32	3	4	4	4	4	2
2044845	4	1	29	32	3	4	4	4	4	2
2044845	3	1	26	32	3	4	4	4	4	2
2044845	4	1	71	32	3	4	4	4	4	2
2044845	4	1	77	32	3	4	4	4	4	2
2044845	4	1	49	32	3	4	4	4	4	2
2044845	5	1	74	32	3	4	4	4	4	2
2044845	4	1	75	32	3	4	4	4	4	2
[truncated: 1,001 more rows]

## Sheet: one day
PID	Rating	Trial Type (Old=0, New=1)	Image Number	HK11	E	A	C	ES	O	Delay
1866115	1	1	36	24	6	7	7	7	5	3
1866115	1	1	77	24	6	7	7	7	5	3
1866115	4	0	5	24	6	7	7	7	5	3
1866115	1	1	65	24	6	7	7	7	5	3
1866115	2	1	78	24	6	7	7	7	5	3
1866115	2	1	74	24	6	7	7	7	5	3
1866115	1	1	24	24	6	7	7	7	5	3
1866115	2	1	11	24	6	7	7	7	5	3
1866115	2	1	60	24	6	7	7	7	5	3
1866115	2	1	49	24	6	7	7	7	5	3
1866115	4	0	25	24	6	7	7	7	5	3
1866115	2	0	55	24	6	7	7	7	5	3
1866115	2	0	54	24	6	7	7	7	5	3
1866115	2	1	75	24	6	7	7	7	5	3
1866115	3	0	13	24	6	7	7	7	5	3
1866115	2	0	8	24	6	7	7	7	5	3
1866115	1	0	1	24	6	7	7	7	5	3
1866115	5	0	27	24	6	7	7	7	5	3
1866115	4	0	79	24	6	7	7	7	5	3
1866115	3	0	48	24	6	7	7	7	5	3
1866115	2	1	29	24	6	7	7	7	5	3
1866115	2	1	64	24	6	7	7	7	5	3
1866115	2	1	62	24	6	7	7	7	5	3
1866115	2	1	26	24	6	7	7	7	5	3
1866115	2	1	46	24	6	7	7	7	5	3
1866115	2	1	3	24	6	7	7	7	5	3
1866115	2	1	16	24	6	7	7	7	5	3
1866115	2	1	71	24	6	7	7	7	5	3
1866115	2	1	4	24	6	7	7	7	5	3
1866115	1	1	31	24	6	7	7	7	5	3
1866117	2	0	8	14	3.5	6	6.5	6	6.5	3
1866117	2	0	1	14	3.5	6	6.5	6	6.5	3
1866117	5	0	27	14	3.5	6	6.5	6	6.5	3
1866117	2	1	24	14	3.5	6	6.5	6	6.5	3
1866117	1	1	31	14	3.5	6	6.5	6	6.5	3
1866117	2	1	62	14	3.5	6	6.5	6	6.5	3
1866117	2	0	55	14	3.5	6	6.5	6	6.5	3
1866117	3	1	4	14	3.5	6	6.5	6	6.5	3
1866117	4	0	13	14	3.5	6	6.5	6	6.5	3
1866117	3	0	5	14	3.5	6	6.5	6	6.5	3
1866117	2	0	25	14	3.5	6	6.5	6	6.5	3
1866117	4	1	77	14	3.5	6	6.5	6	6.5	3
1866117	2	1	65	14	3.5	6	6.5	6	6.5	3
1866117	2	1	26	14	3.5	6	6.5	6	6.5	3
1866117	4	1	49	14	3.5	6	6.5	6	6.5	3
1866117	3	1	3	14	3.5	6	6.5	6	6.5	3
1866117	2	1	11	14	3.5	6	6.5	6	6.5	3
1866117	4	1	60	14	3.5	6	6.5	6	6.5	3
1866117	3	1	71	14	3.5	6	6.5	6	6.5	3
1866117	2	1	78	14	3.5	6	6.5	6	6.5	3
1866117	4	1	74	14	3.5	6	6.5	6	6.5	3
1866117	3	0	79	14	3.5	6	6.5	6	6.5	3
1866117	2	0	48	14	3.5	6	6.5	6	6.5	3
1866117	2	1	16	14	3.5	6	6.5	6	6.5	3
1866117	2	1	75	14	3.5	6	6.5	6	6.5	3
1866117	1	1	36	14	3.5	6	6.5	6	6.5	3
1866117	1	1	29	14	3.5	6	6.5	6	6.5	3
1866117	1	1	64	14	3.5	6	6.5	6	6.5	3
1866117	1	1	46	14	3.5	6	6.5	6	6.5	3
1866117	2	0	54	14	3.5	6	6.5	6	6.5	3
1866121	3	1	11	28	4.5	4.5	6.5	4.5	5	3
1866121	1	0	5	28	4.5	4.5	6.5	4.5	5	3
1866121	1	0	79	28	4.5	4.5	6.5	4.5	5	3
1866121	5	0	13	28	4.5	4.5	6.5	4.5	5	3
1866121	4	0	48	28	4.5	4.5	6.5	4.5	5	3
1866121	2	1	49	28	4.5	4.5	6.5	4.5	5	3
1866121	4	1	4	28	4.5	4.5	6.5	4.5	5	3
1866121	1	1	29	28	4.5	4.5	6.5	4.5	5	3
1866121	1	1	26	28	4.5	4.5	6.5	4.5	5	3
1866121	1	1	65	28	4.5	4.5	6.5	4.5	5	3
1866121	4	0	25	28	4.5	4.5	6.5	4.5	5	3
1866121	5	0	27	28	4.5	4.5	6.5	4.5	5	3
1866121	2	1	64	28	4.5	4.5	6.5	4.5	5	3
1866121	2	0	55	28	4.5	4.5	6.5	4.5	5	3
1866121	1	0	8	28	4.5	4.5	6.5	4.5	5	3
1866121	3	1	74	28	4.5	4.5	6.5	4.5	5	3
1866121	1	1	46	28	4.5	4.5	6.5	4.5	5	3
1866121	3	0	54	28	4.5	4.5	6.5	4.5	5	3
1866121	2	1	75	28	4.5	4.5	6.5	4.5	5	3
1866121	1	1	31	28	4.5	4.5	6.5	4.5	5	3
1866121	1	1	60	28	4.5	4.5	6.5	4.5	5	3
1866121	1	1	78	28	4.5	4.5	6.5	4.5	5	3
1866121	3	1	62	28	4.5	4.5	6.5	4.5	5	3
1866121	2	1	16	28	4.5	4.5	6.5	4.5	5	3
1866121	2	1	71	28	4.5	4.5	6.5	4.5	5	3
1866121	3	1	77	28	4.5	4.5	6.5	4.5	5	3
1866121	4	0	1	28	4.5	4.5	6.5	4.5	5	3
1866121	1	1	36	28	4.5	4.5	6.5	4.5	5	3
1866121	2	1	3	28	4.5	4.5	6.5	4.5	5	3
1866121	1	1	24	28	4.5	4.5	6.5	4.5	5	3
1866122	5	1	71	29	4	4	4.5	4	2.5	3
1866122	4	1	77	29	4	4	4.5	4	2.5	3
1866122	3	1	29	29	4	4	4.5	4	2.5	3
1866122	2	1	11	29	4	4	4.5	4	2.5	3
1866122	5	0	79	29	4	4	4.5	4	2.5	3
1866122	3	1	65	29	4	4	4.5	4	2.5	3
1866122	2	1	78	29	4	4	4.5	4	2.5	3
1866122	1	0	25	29	4	4	4.5	4	2.5	3
1866122	4	1	49	29	4	4	4.5	4	2.5	3
1866122	5	1	74	29	4	4	4.5	4	2.5	3
1866122	3	1	62	29	4	4	4.5	4	2.5	3
1866122	2	0	55	29	4	4	4.5	4	2.5	3
1866122	4	1	36	29	4	4	4.5	4	2.5	3
1866122	5	0	48	29	4	4	4.5	4	2.5	3
1866122	2	1	64	29	4	4	4.5	4	2.5	3
1866122	1	1	75	29	4	4	4.5	4	2.5	3
1866122	4	1	16	29	4	4	4.5	4	2.5	3
1866122	5	0	5	29	4	4	4.5	4	2.5	3
1866122	4	1	3	29	4	4	4.5	4	2.5	3
1866122	1	0	54	29	4	4	4.5	4	2.5	3
1866122	4	1	24	29	4	4	4.5	4	2.5	3
1866122	5	0	13	29	4	4	4.5	4	2.5	3
1866122	4	1	46	29	4	4	4.5	4	2.5	3
1866122	2	1	26	29	4	4	4.5	4	2.5	3
1866122	4	1	31	29	4	4	4.5	4	2.5	3
1866122	5	0	1	29	4	4	4.5	4	2.5	3
1866122	2	0	27	29	4	4	4.5	4	2.5	3
1866122	4	0	8	29	4	4	4.5	4	2.5	3
1866122	1	1	4	29	4	4	4.5	4	2.5	3
1866122	5	1	60	29	4	4	4.5	4	2.5	3
1866125	4	1	29	32	5	4	3.5	4	4	3
1866125	4	1	46	32	5	4	3.5	4	4	3
1866125	2	0	5	32	5	4	3.5	4	4	3
1866125	4	0	48	32	5	4	3.5	4	4	3
1866125	2	1	4	32	5	4	3.5	4	4	3
1866125	3	0	27	32	5	4	3.5	4	4	3
1866125	5	0	25	32	5	4	3.5	4	4	3
1866125	2	1	65	32	5	4	3.5	4	4	3
1866125	3	1	16	32	5	4	3.5	4	4	3
1866125	1	1	31	32	5	4	3.5	4	4	3
1866125	2	0	8	32	5	4	3.5	4	4	3
1866125	3	1	49	32	5	4	3.5	4	4	3
1866125	4	0	54	32	5	4	3.5	4	4	3
1866125	5	1	24	32	5	4	3.5	4	4	3
1866125	4	1	11	32	5	4	3.5	4	4	3
1866125	2	0	55	32	5	4	3.5	4	4	3
1866125	1	1	71	32	5	4	3.5	4	4	3
1866125	4	1	78	32	5	4	3.5	4	4	3
1866125	4	1	60	32	5	4	3.5	4	4	3
1866125	3	0	13	32	5	4	3.5	4	4	3
1866125	2	1	62	32	5	4	3.5	4	4	3
1866125	5	1	77	32	5	4	3.5	4	4	3
1866125	2	1	36	32	5	4	3.5	4	4	3
1866125	1	1	64	32	5	4	3.5	4	4	3
1866125	4	1	75	32	5	4	3.5	4	4	3
1866125	2	1	3	32	5	4	3.5	4	4	3
1866125	1	1	74	32	5	4	3.5	4	4	3
1866125	4	0	1	32	5	4	3.5	4	4	3
1866125	2	0	79	32	5	4	3.5	4	4	3
1866125	1	1	26	32	5	4	3.5	4	4	3
1866126	2	1	62	24	3.5	3.5	6	5.5	3.5	3
1866126	2	1	49	24	3.5	3.5	6	5.5	3.5	3
1866126	1	1	24	24	3.5	3.5	6	5.5	3.5	3
1866126	3	1	16	24	3.5	3.5	6	5.5	3.5	3
1866126	2	1	26	24	3.5	3.5	6	5.5	3.5	3
1866126	1	0	1	24	3.5	3.5	6	5.5	3.5	3
1866126	2	1	36	24	3.5	3.5	6	5.5	3.5	3
1866126	3	1	74	24	3.5	3.5	6	5.5	3.5	3
1866126	2	0	48	24	3.5	3.5	6	5.5	3.5	3
1866126	1	1	4	24	3.5	3.5	6	5.5	3.5	3
1866126	2	0	27	24	3.5	3.5	6	5.5	3.5	3
1866126	2	0	55	24	3.5	3.5	6	5.5	3.5	3
1866126	2	1	29	24	3.5	3.5	6	5.5	3.5	3
1866126	2	1	31	24	3.5	3.5	6	5.5	3.5	3
1866126	2	1	11	24	3.5	3.5	6	5.5	3.5	3
1866126	3	1	60	24	3.5	3.5	6	5.5	3.5	3
1866126	3	1	64	24	3.5	3.5	6	5.5	3.5	3
1866126	4	0	13	24	3.5	3.5	6	5.5	3.5	3
1866126	2	1	71	24	3.5	3.5	6	5.5	3.5	3
1866126	4	0	79	24	3.5	3.5	6	5.5	3.5	3
1866126	3	0	54	24	3.5	3.5	6	5.5	3.5	3
1866126	2	1	3	24	3.5	3.5	6	5.5	3.5	3
1866126	1	0	25	24	3.5	3.5	6	5.5	3.5	3
1866126	2	0	5	24	3.5	3.5	6	5.5	3.5	3
1866126	4	0	8	24	3.5	3.5	6	5.5	3.5	3
1866126	2	1	78	24	3.5	3.5	6	5.5	3.5	3
1866126	3	1	46	24	3.5	3.5	6	5.5	3.5	3
1866126	1	1	75	24	3.5	3.5	6	5.5	3.5	3
1866126	2	1	65	24	3.5	3.5	6	5.5	3.5	3
1866126	2	1	77	24	3.5	3.5	6	5.5	3.5	3
1866128	2	0	5	27	3	5	6	5	4.5	3
1866128	2	1	16	27	3	5	6	5	4.5	3
1866128	2	1	60	27	3	5	6	5	4.5	3
1866128	2	1	49	27	3	5	6	5	4.5	3
1866128	3	1	3	27	3	5	6	5	4.5	3
1866128	3	1	29	27	3	5	6	5	4.5	3
1866128	2	1	71	27	3	5	6	5	4.5	3
1866128	1	1	62	27	3	5	6	5	4.5	3
1866128	1	0	13	27	3	5	6	5	4.5	3
1866128	2	0	54	27	3	5	6	5	4.5	3
1866128	2	0	79	27	3	5	6	5	4.5	3
1866128	1	1	75	27	3	5	6	5	4.5	3
1866128	1	1	4	27	3	5	6	5	4.5	3
1866128	1	1	11	27	3	5	6	5	4.5	3
1866128	2	0	1	27	3	5	6	5	4.5	3
1866128	2	1	65	27	3	5	6	5	4.5	3
1866128	3	0	27	27	3	5	6	5	4.5	3
1866128	3	0	25	27	3	5	6	5	4.5	3
1866128	3	0	8	27	3	5	6	5	4.5	3
1866128	2	1	74	27	3	5	6	5	4.5	3
1866128	3	1	31	27	3	5	6	5	4.5	3
1866128	1	0	55	27	3	5	6	5	4.5	3
1866128	3	1	77	27	3	5	6	5	4.5	3
1866128	3	1	24	27	3	5	6	5	4.5	3
1866128	1	1	64	27	3	5	6	5	4.5	3
1866128	2	0	48	27	3	5	6	5	4.5	3
1866128	3	1	26	27	3	5	6	5	4.5	3
1866128	2	1	78	27	3	5	6	5	4.5	3
1866128	1	1	46	27	3	5	6	5	4.5	3
1866128	1	1	36	27	3	5	6	5	4.5	3
1866130	4	1	26	30	4	3.5	4.5	4	4.5	3
1866130	5	1	11	30	4	3.5	4.5	4	4.5	3
1866130	4	1	62	30	4	3.5	4.5	4	4.5	3
1866130	5	1	29	30	4	3.5	4.5	4	4.5	3
1866130	4	0	48	30	4	3.5	4.5	4	4.5	3
1866130	5	1	49	30	4	3.5	4.5	4	4.5	3
1866130	1	1	31	30	4	3.5	4.5	4	4.5	3
1866130	5	1	16	30	4	3.5	4.5	4	4.5	3
1866130	4	0	79	30	4	3.5	4.5	4	4.5	3
1866130	5	0	5	30	4	3.5	4.5	4	4.5	3
1866130	4	0	27	30	4	3.5	4.5	4	4.5	3
1866130	1	0	13	30	4	3.5	4.5	4	4.5	3
1866130	5	1	60	30	4	3.5	4.5	4	4.5	3
1866130	4	1	78	30	4	3.5	4.5	4	4.5	3
1866130	5	1	36	30	4	3.5	4.5	4	4.5	3
1866130	5	0	54	30	4	3.5	4.5	4	4.5	3
1866130	2	1	77	30	4	3.5	4.5	4	4.5	3
1866130	5	0	25	30	4	3.5	4.5	4	4.5	3
1866130	4	1	46	30	4	3.5	4.5	4	4.5	3
1866130	5	1	65	30	4	3.5	4.5	4	4.5	3
1866130	4	1	64	30	4	3.5	4.5	4	4.5	3
1866130	5	1	74	30	4	3.5	4.5	4	4.5	3
1866130	5	1	71	30	4	3.5	4.5	4	4.5	3
1866130	4	0	55	30	4	3.5	4.5	4	4.5	3
1866130	2	0	8	30	4	3.5	4.5	4	4.5	3
1866130	5	1	24	30	4	3.5	4.5	4	4.5	3
1866130	4	1	75	30	4	3.5	4.5	4	4.5	3
1866130	5	1	4	30	4	3.5	4.5	4	4.5	3
1866130	4	1	3	30	4	3.5	4.5	4	4.5	3
1866130	5	0	1	30	4	3.5	4.5	4	4.5	3
1866131	2	1	31	29	3.5	3.5	5	3.5	3.5	3
1866131	4	0	13	29	3.5	3.5	5	3.5	3.5	3
1866131	5	1	71	29	3.5	3.5	5	3.5	3.5	3
1866131	2	1	78	29	3.5	3.5	5	3.5	3.5	3
1866131	5	0	55	29	3.5	3.5	5	3.5	3.5	3
1866131	4	1	60	29	3.5	3.5	5	3.5	3.5	3
1866131	3	1	74	29	3.5	3.5	5	3.5	3.5	3
1866131	4	1	36	29	3.5	3.5	5	3.5	3.5	3
1866131	2	1	75	29	3.5	3.5	5	3.5	3.5	3
1866131	4	1	11	29	3.5	3.5	5	3.5	3.5	3
1866131	5	0	48	29	3.5	3.5	5	3.5	3.5	3
1866131	5	1	65	29	3.5	3.5	5	3.5	3.5	3
1866131	4	1	26	29	3.5	3.5	5	3.5	3.5	3
1866131	5	0	79	29	3.5	3.5	5	3.5	3.5	3
1866131	2	1	16	29	3.5	3.5	5	3.5	3.5	3
1866131	4	1	24	29	3.5	3.5	5	3.5	3.5	3
1866131	2	1	49	29	3.5	3.5	5	3.5	3.5	3
1866131	5	1	64	29	3.5	3.5	5	3.5	3.5	3
1866131	4	1	46	29	3.5	3.5	5	3.5	3.5	3
1866131	4	1	77	29	3.5	3.5	5	3.5	3.5	3
1866131	5	0	54	29	3.5	3.5	5	3.5	3.5	3
1866131	2	1	62	29	3.5	3.5	5	3.5	3.5	3
1866131	4	0	1	29	3.5	3.5	5	3.5	3.5	3
1866131	5	0	5	29	3.5	3.5	5	3.5	3.5	3
1866131	2	1	4	29	3.5	3.5	5	3.5	3.5	3
1866131	5	0	8	29	3.5	3.5	5	3.5	3.5	3
1866131	4	1	3	29	3.5	3.5	5	3.5	3.5	3
1866131	5	0	27	29	3.5	3.5	5	3.5	3.5	3
1866131	2	1	29	29	3.5	3.5	5	3.5	3.5	3
1866131	1	0	25	29	3.5	3.5	5	3.5	3.5	3
1866134	4	1	75	23	4.5	6	4.5	5	5	3
1866134	3	0	79	23	4.5	6	4.5	5	5	3
1866134	4	1	16	23	4.5	6	4.5	5	5	3
1866134	3	0	13	23	4.5	6	4.5	5	5	3
1866134	4	0	27	23	4.5	6	4.5	5	5	3
1866134	4	1	77	23	4.5	6	4.5	5	5	3
1866134	3	1	11	23	4.5	6	4.5	5	5	3
1866134	2	1	62	23	4.5	6	4.5	5	5	3
1866134	2	1	26	23	4.5	6	4.5	5	5	3
1866134	2	1	24	23	4.5	6	4.5	5	5	3
1866134	2	0	1	23	4.5	6	4.5	5	5	3
1866134	1	1	31	23	4.5	6	4.5	5	5	3
1866134	5	0	55	23	4.5	6	4.5	5	5	3
1866134	2	1	65	23	4.5	6	4.5	5	5	3
1866134	4	0	8	23	4.5	6	4.5	5	5	3
1866134	2	0	25	23	4.5	6	4.5	5	5	3
1866134	4	1	49	23	4.5	6	4.5	5	5	3
1866134	5	1	4	23	4.5	6	4.5	5	5	3
1866134	1	1	60	23	4.5	6	4.5	5	5	3
1866134	2	0	48	23	4.5	6	4.5	5	5	3
1866134	4	1	74	23	4.5	6	4.5	5	5	3
1866134	4	1	64	23	4.5	6	4.5	5	5	3
1866134	2	1	71	23	4.5	6	4.5	5	5	3
1866134	4	0	54	23	4.5	6	4.5	5	5	3
1866134	1	0	5	23	4.5	6	4.5	5	5	3
1866134	2	1	29	23	4.5	6	4.5	5	5	3
1866134	4	1	3	23	4.5	6	4.5	5	5	3
1866134	2	1	78	23	4.5	6	4.5	5	5	3
1866134	1	1	36	23	4.5	6	4.5	5	5	3
1866134	4	1	46	23	4.5	6	4.5	5	5	3
1866135	2	0	79	18	2	3.5	6	4	5	3
1866135	5	0	27	18	2	3.5	6	4	5	3
1866135	2	1	16	18	2	3.5	6	4	5	3
1866135	1	1	4	18	2	3.5	6	4	5	3
1866135	1	1	64	18	2	3.5	6	4	5	3
1866135	4	1	65	18	2	3.5	6	4	5	3
1866135	1	1	11	18	2	3.5	6	4	5	3
1866135	1	1	60	18	2	3.5	6	4	5	3
1866135	1	1	49	18	2	3.5	6	4	5	3
1866135	1	0	55	18	2	3.5	6	4	5	3
1866135	5	0	25	18	2	3.5	6	4	5	3
1866135	2	1	75	18	2	3.5	6	4	5	3
1866135	1	1	36	18	2	3.5	6	4	5	3
1866135	2	1	3	18	2	3.5	6	4	5	3
1866135	3	0	48	18	2	3.5	6	4	5	3
1866135	1	1	74	18	2	3.5	6	4	5	3
1866135	2	1	71	18	2	3.5	6	4	5	3
1866135	4	0	13	18	2	3.5	6	4	5	3
1866135	1	1	31	18	2	3.5	6	4	5	3
1866135	1	1	24	18	2	3.5	6	4	5	3
1866135	2	1	62	18	2	3.5	6	4	5	3
1866135	1	1	78	18	2	3.5	6	4	5	3
1866135	5	0	1	18	2	3.5	6	4	5	3
1866135	5	0	54	18	2	3.5	6	4	5	3
1866135	5	0	5	18	2	3.5	6	4	5	3
1866135	1	1	29	18	2	3.5	6	4	5	3
1866135	2	1	77	18	2	3.5	6	4	5	3
1866135	1	1	26	18	2	3.5	6	4	5	3
1866135	1	1	46	18	2	3.5	6	4	5	3
1866135	1	0	8	18	2	3.5	6	4	5	3
1866137	4	1	71	14	3	6.5	7	6.5	6	3
1866137	4	1	75	14	3	6.5	7	6.5	6	3
1866137	1	1	62	14	3	6.5	7	6.5	6	3
1866137	1	1	3	14	3	6.5	7	6.5	6	3
1866137	1	0	5	14	3	6.5	7	6.5	6	3
1866137	4	1	78	14	3	6.5	7	6.5	6	3
1866137	5	0	8	14	3	6.5	7	6.5	6	3
1866137	1	1	31	14	3	6.5	7	6.5	6	3
1866137	2	1	11	14	3	6.5	7	6.5	6	3
1866137	4	1	49	14	3	6.5	7	6.5	6	3
1866137	4	1	4	14	3	6.5	7	6.5	6	3
1866137	5	1	64	14	3	6.5	7	6.5	6	3
1866137	5	0	25	14	3	6.5	7	6.5	6	3
1866137	2	1	16	14	3	6.5	7	6.5	6	3
1866137	1	0	1	14	3	6.5	7	6.5	6	3
1866137	4	1	60	14	3	6.5	7	6.5	6	3
1866137	5	0	13	14	3	6.5	7	6.5	6	3
1866137	5	0	48	14	3	6.5	7	6.5	6	3
1866137	5	1	65	14	3	6.5	7	6.5	6	3
1866137	1	1	29	14	3	6.5	7	6.5	6	3
1866137	1	1	36	14	3	6.5	7	6.5	6	3
1866137	1	1	26	14	3	6.5	7	6.5	6	3
1866137	1	1	24	14	3	6.5	7	6.5	6	3
1866137	1	0	79	14	3	6.5	7	6.5	6	3
1866137	1	1	77	14	3	6.5	7	6.5	6	3
1866137	5	0	27	14	3	6.5	7	6.5	6	3
1866137	5	1	46	14	3	6.5	7	6.5	6	3
1866137	5	1	74	14	3	6.5	7	6.5	6	3
1866137	4	0	54	14	3	6.5	7	6.5	6	3
1866137	1	0	55	14	3	6.5	7	6.5	6	3
1866138	4	1	4	23	4.5	6.5	7	6.5	7	3
1866138	4	1	65	23	4.5	6.5	7	6.5	7	3
1866138	5	1	75	23	4.5	6.5	7	6.5	7	3
1866138	4	0	27	23	4.5	6.5	7	6.5	7	3
1866138	4	1	71	23	4.5	6.5	7	6.5	7	3
1866138	2	1	64	23	4.5	6.5	7	6.5	7	3
1866138	4	0	48	23	4.5	6.5	7	6.5	7	3
1866138	4	1	78	23	4.5	6.5	7	6.5	7	3
1866138	4	1	74	23	4.5	6.5	7	6.5	7	3
1866138	4	1	46	23	4.5	6.5	7	6.5	7	3
1866138	4	1	49	23	4.5	6.5	7	6.5	7	3
1866138	4	1	31	23	4.5	6.5	7	6.5	7	3
1866138	2	0	1	23	4.5	6.5	7	6.5	7	3
1866138	4	1	62	23	4.5	6.5	7	6.5	7	3
1866138	4	1	77	23	4.5	6.5	7	6.5	7	3
1866138	5	1	3	23	4.5	6.5	7	6.5	7	3
1866138	4	0	55	23	4.5	6.5	7	6.5	7	3
1866138	4	1	60	23	4.5	6.5	7	6.5	7	3
1866138	5	0	79	23	4.5	6.5	7	6.5	7	3
1866138	5	0	25	23	4.5	6.5	7	6.5	7	3
1866138	5	0	13	23	4.5	6.5	7	6.5	7	3
1866138	4	1	11	23	4.5	6.5	7	6.5	7	3
1866138	5	1	29	23	4.5	6.5	7	6.5	7	3
1866138	4	0	5	23	4.5	6.5	7	6.5	7	3
1866138	5	0	8	23	4.5	6.5	7	6.5	7	3
1866138	5	0	54	23	4.5	6.5	7	6.5	7	3
1866138	5	1	16	23	4.5	6.5	7	6.5	7	3
1866138	5	1	24	23	4.5	6.5	7	6.5	7	3
1866138	4	1	26	23	4.5	6.5	7	6.5	7	3
1866138	4	1	36	23	4.5	6.5	7	6.5	7	3
1866139	3	1	24	30	4	2.5	3	3.5	2.5	3
1866139	4	1	26	30	4	2.5	3	3.5	2.5	3
1866139	3	1	16	30	4	2.5	3	3.5	2.5	3
1866139	2	1	11	30	4	2.5	3	3.5	2.5	3
1866139	3	1	65	30	4	2.5	3	3.5	2.5	3
1866139	2	0	54	30	4	2.5	3	3.5	2.5	3
1866139	3	0	5	30	4	2.5	3	3.5	2.5	3
1866139	2	1	3	30	4	2.5	3	3.5	2.5	3
1866139	2	1	64	30	4	2.5	3	3.5	2.5	3
1866139	3	1	77	30	4	2.5	3	3.5	2.5	3
1866139	3	1	29	30	4	2.5	3	3.5	2.5	3
1866139	3	1	75	30	4	2.5	3	3.5	2.5	3
1866139	3	1	46	30	4	2.5	3	3.5	2.5	3
1866139	3	0	25	30	4	2.5	3	3.5	2.5	3
1866139	3	0	8	30	4	2.5	3	3.5	2.5	3
1866139	3	0	48	30	4	2.5	3	3.5	2.5	3
1866139	4	1	4	30	4	2.5	3	3.5	2.5	3
1866139	3	0	1	30	4	2.5	3	3.5	2.5	3
1866139	3	1	31	30	4	2.5	3	3.5	2.5	3
1866139	3	1	49	30	4	2.5	3	3.5	2.5	3
1866139	3	1	60	30	4	2.5	3	3.5	2.5	3
1866139	2	1	71	30	4	2.5	3	3.5	2.5	3
1866139	3	0	55	30	4	2.5	3	3.5	2.5	3
1866139	3	1	62	30	4	2.5	3	3.5	2.5	3
1866139	2	0	27	30	4	2.5	3	3.5	2.5	3
1866139	4	1	78	30	4	2.5	3	3.5	2.5	3
1866139	3	1	36	30	4	2.5	3	3.5	2.5	3
1866139	4	1	74	30	4	2.5	3	3.5	2.5	3
1866139	3	0	13	30	4	2.5	3	3.5	2.5	3
1866139	2	0	79	30	4	2.5	3	3.5	2.5	3
1866140	1	1	36	21	4	6	6.5	5	6	3
1866140	2	1	4	21	4	6	6.5	5	6	3
1866140	5	1	74	21	4	6	6.5	5	6	3
1866140	2	1	24	21	4	6	6.5	5	6	3
1866140	4	1	16	21	4	6	6.5	5	6	3
1866140	1	1	26	21	4	6	6.5	5	6	3
1866140	5	0	54	21	4	6	6.5	5	6	3
1866140	5	0	13	21	4	6	6.5	5	6	3
1866140	5	0	27	21	4	6	6.5	5	6	3
1866140	5	1	64	21	4	6	6.5	5	6	3
1866140	4	0	48	21	4	6	6.5	5	6	3
1866140	2	1	11	21	4	6	6.5	5	6	3
1866140	4	0	8	21	4	6	6.5	5	6	3
1866140	5	1	29	21	4	6	6.5	5	6	3
1866140	5	1	49	21	4	6	6.5	5	6	3
1866140	5	1	62	21	4	6	6.5	5	6	3
1866140	5	1	77	21	4	6	6.5	5	6	3
1866140	5	1	71	21	4	6	6.5	5	6	3
1866140	4	0	1	21	4	6	6.5	5	6	3
1866140	2	1	3	21	4	6	6.5	5	6	3
1866140	2	1	31	21	4	6	6.5	5	6	3
1866140	4	1	60	21	4	6	6.5	5	6	3
1866140	5	1	75	21	4	6	6.5	5	6	3
1866140	4	0	5	21	4	6	6.5	5	6	3
1866140	2	0	25	21	4	6	6.5	5	6	3
1866140	4	1	78	21	4	6	6.5	5	6	3
1866140	5	1	65	21	4	6	6.5	5	6	3
1866140	5	0	55	21	4	6	6.5	5	6	3
1866140	1	0	79	21	4	6	6.5	5	6	3
1866140	1	1	46	21	4	6	6.5	5	6	3
1866142	4	1	62	31	4	4.5	4	4	3.5	3
1866142	4	1	74	31	4	4.5	4	4	3.5	3
1866142	4	0	1	31	4	4.5	4	4	3.5	3
1866142	4	0	27	31	4	4.5	4	4	3.5	3
1866142	3	1	75	31	4	4.5	4	4	3.5	3
1866142	4	1	78	31	4	4.5	4	4	3.5	3
1866142	3	0	5	31	4	4.5	4	4	3.5	3
1866142	3	1	60	31	4	4.5	4	4	3.5	3
1866142	4	1	65	31	4	4.5	4	4	3.5	3
1866142	3	1	36	31	4	4.5	4	4	3.5	3
1866142	2	1	3	31	4	4.5	4	4	3.5	3
1866142	2	0	55	31	4	4.5	4	4	3.5	3
1866142	3	1	71	31	4	4.5	4	4	3.5	3
1866142	3	0	48	31	4	4.5	4	4	3.5	3
1866142	4	1	4	31	4	4.5	4	4	3.5	3
1866142	3	1	46	31	4	4.5	4	4	3.5	3
1866142	4	0	13	31	4	4.5	4	4	3.5	3
1866142	4	0	79	31	4	4.5	4	4	3.5	3
1866142	3	1	77	31	4	4.5	4	4	3.5	3
1866142	3	1	49	31	4	4.5	4	4	3.5	3
1866142	4	1	31	31	4	4.5	4	4	3.5	3
1866142	4	1	24	31	4	4.5	4	4	3.5	3
1866142	4	0	54	31	4	4.5	4	4	3.5	3
1866142	3	1	64	31	4	4.5	4	4	3.5	3
1866142	5	1	16	31	4	4.5	4	4	3.5	3
1866142	5	1	26	31	4	4.5	4	4	3.5	3
1866142	4	1	29	31	4	4.5	4	4	3.5	3
1866142	4	0	8	31	4	4.5	4	4	3.5	3
1866142	3	0	25	31	4	4.5	4	4	3.5	3
1866142	4	1	11	31	4	4.5	4	4	3.5	3
1866144	4	0	25	23	2.5	4.5	5	5	5	3
1866144	1	1	4	23	2.5	4.5	5	5	5	3
1866144	1	0	1	23	2.5	4.5	5	5	5	3
1866144	1	1	24	23	2.5	4.5	5	5	5	3
1866144	3	0	48	23	2.5	4.5	5	5	5	3
1866144	2	1	71	23	2.5	4.5	5	5	5	3
1866144	2	1	75	23	2.5	4.5	5	5	5	3
1866144	5	0	54	23	2.5	4.5	5	5	5	3
1866144	2	1	46	23	2.5	4.5	5	5	5	3
1866144	2	1	62	23	2.5	4.5	5	5	5	3
1866144	2	1	16	23	2.5	4.5	5	5	5	3
1866144	4	0	5	23	2.5	4.5	5	5	5	3
1866144	4	1	3	23	2.5	4.5	5	5	5	3
1866144	2	1	64	23	2.5	4.5	5	5	5	3
1866144	4	1	65	23	2.5	4.5	5	5	5	3
1866144	5	0	27	23	2.5	4.5	5	5	5	3
1866144	2	1	31	23	2.5	4.5	5	5	5	3
1866144	5	0	13	23	2.5	4.5	5	5	5	3
1866144	2	1	49	23	2.5	4.5	5	5	5	3
1866144	2	0	8	23	2.5	4.5	5	5	5	3
1866144	2	0	79	23	2.5	4.5	5	5	5	3
1866144	3	1	36	23	2.5	4.5	5	5	5	3
1866144	4	1	29	23	2.5	4.5	5	5	5	3
1866144	2	1	74	23	2.5	4.5	5	5	5	3
1866144	2	0	55	23	2.5	4.5	5	5	5	3
1866144	2	1	60	23	2.5	4.5	5	5	5	3
1866144	2	1	11	23	2.5	4.5	5	5	5	3
1866144	3	1	77	23	2.5	4.5	5	5	5	3
1866144	4	1	26	23	2.5	4.5	5	5	5	3
1866144	2	1	78	23	2.5	4.5	5	5	5	3
1866146	5	0	13	33	3	3	5.5	3	3.5	3
1866146	4	0	1	33	3	3	5.5	3	3.5	3
1866146	5	1	60	33	3	3	5.5	3	3.5	3
1866146	3	1	24	33	3	3	5.5	3	3.5	3
1866146	4	1	4	33	3	3	5.5	3	3.5	3
1866146	5	1	11	33	3	3	5.5	3	3.5	3
1866146	2	0	5	33	3	3	5.5	3	3.5	3
1866146	5	1	26	33	3	3	5.5	3	3.5	3
1866146	5	0	27	33	3	3	5.5	3	3.5	3
1866146	5	0	48	33	3	3	5.5	3	3.5	3
1866146	4	1	65	33	3	3	5.5	3	3.5	3
1866146	5	1	49	33	3	3	5.5	3	3.5	3
1866146	5	1	78	33	3	3	5.5	3	3.5	3
1866146	5	1	16	33	3	3	5.5	3	3.5	3
1866146	2	0	25	33	3	3	5.5	3	3.5	3
1866146	5	0	79	33	3	3	5.5	3	3.5	3
1866146	5	1	29	33	3	3	5.5	3	3.5	3
1866146	1	1	31	33	3	3	5.5	3	3.5	3
1866146	5	0	55	33	3	3	5.5	3	3.5	3
1866146	4	1	62	33	3	3	5.5	3	3.5	3
1866146	5	1	74	33	3	3	5.5	3	3.5	3
1866146	5	0	54	33	3	3	5.5	3	3.5	3
1866146	4	1	77	33	3	3	5.5	3	3.5	3
1866146	5	1	71	33	3	3	5.5	3	3.5	3
1866146	4	1	3	33	3	3	5.5	3	3.5	3
1866146	5	1	36	33	3	3	5.5	3	3.5	3
1866146	4	0	8	33	3	3	5.5	3	3.5	3
1866146	4	1	64	33	3	3	5.5	3	3.5	3
1866146	5	1	75	33	3	3	5.5	3	3.5	3
1866146	4	1	46	33	3	3	5.5	3	3.5	3
1866150	2	1	11	21	5	6	6.5	6	6	3
1866150	4	1	26	21	5	6	6.5	6	6	3
1866150	2	1	74	21	5	6	6.5	6	6	3
1866150	1	1	3	21	5	6	6.5	6	6	3
1866150	2	1	71	21	5	6	6.5	6	6	3
1866150	2	1	29	21	5	6	6.5	6	6	3
1866150	3	1	4	21	5	6	6.5	6	6	3
1866150	5	0	55	21	5	6	6.5	6	6	3
1866150	4	1	36	21	5	6	6.5	6	6	3
1866150	3	0	13	21	5	6	6.5	6	6	3
1866150	4	1	49	21	5	6	6.5	6	6	3
1866150	2	1	24	21	5	6	6.5	6	6	3
1866150	2	0	25	21	5	6	6.5	6	6	3
1866150	2	0	1	21	5	6	6.5	6	6	3
1866150	4	1	65	21	5	6	6.5	6	6	3
1866150	3	1	78	21	5	6	6.5	6	6	3
1866150	4	0	48	21	5	6	6.5	6	6	3
1866150	1	1	46	21	5	6	6.5	6	6	3
1866150	2	0	8	21	5	6	6.5	6	6	3
1866150	2	0	5	21	5	6	6.5	6	6	3
1866150	2	1	60	21	5	6	6.5	6	6	3
1866150	1	1	75	21	5	6	6.5	6	6	3
1866150	2	0	27	21	5	6	6.5	6	6	3
1866150	3	0	54	21	5	6	6.5	6	6	3
1866150	4	1	62	21	5	6	6.5	6	6	3
1866150	4	1	16	21	5	6	6.5	6	6	3
1866150	4	1	64	21	5	6	6.5	6	6	3
1866150	2	1	31	21	5	6	6.5	6	6	3
1866150	2	1	77	21	5	6	6.5	6	6	3
1866150	4	0	79	21	5	6	6.5	6	6	3
1866153	1	1	62	13	4.5	7	6.5	5.5	4.5	3
1866153	3	0	5	13	4.5	7	6.5	5.5	4.5	3
1866153	1	1	78	13	4.5	7	6.5	5.5	4.5	3
1866153	1	1	77	13	4.5	7	6.5	5.5	4.5	3
1866153	5	0	13	13	4.5	7	6.5	5.5	4.5	3
1866153	3	1	11	13	4.5	7	6.5	5.5	4.5	3
1866153	1	1	26	13	4.5	7	6.5	5.5	4.5	3
1866153	2	1	16	13	4.5	7	6.5	5.5	4.5	3
1866153	1	1	3	13	4.5	7	6.5	5.5	4.5	3
1866153	3	1	71	13	4.5	7	6.5	5.5	4.5	3
1866153	1	1	36	13	4.5	7	6.5	5.5	4.5	3
1866153	1	1	29	13	4.5	7	6.5	5.5	4.5	3
1866153	1	1	31	13	4.5	7	6.5	5.5	4.5	3
1866153	1	1	46	13	4.5	7	6.5	5.5	4.5	3
1866153	2	1	60	13	4.5	7	6.5	5.5	4.5	3
1866153	2	1	4	13	4.5	7	6.5	5.5	4.5	3
1866153	2	0	48	13	4.5	7	6.5	5.5	4.5	3
1866153	1	0	1	13	4.5	7	6.5	5.5	4.5	3
1866153	4	0	25	13	4.5	7	6.5	5.5	4.5	3
1866153	2	0	55	13	4.5	7	6.5	5.5	4.5	3
1866153	4	1	75	13	4.5	7	6.5	5.5	4.5	3
1866153	4	1	65	13	4.5	7	6.5	5.5	4.5	3
1866153	2	1	49	13	4.5	7	6.5	5.5	4.5	3
1866153	5	0	54	13	4.5	7	6.5	5.5	4.5	3
1866153	1	1	24	13	4.5	7	6.5	5.5	4.5	3
1866153	2	1	64	13	4.5	7	6.5	5.5	4.5	3
1866153	2	1	74	13	4.5	7	6.5	5.5	4.5	3
1866153	2	0	8	13	4.5	7	6.5	5.5	4.5	3
1866153	5	0	27	13	4.5	7	6.5	5.5	4.5	3
1866153	4	0	79	13	4.5	7	6.5	5.5	4.5	3
1866154	5	1	65	31	4	4	4.5	3.5	4	3
1866154	4	0	48	31	4	4	4.5	3.5	4	3
1866154	3	1	16	31	4	4	4.5	3.5	4	3
1866154	5	1	26	31	4	4	4.5	3.5	4	3
1866154	4	1	11	31	4	4	4.5	3.5	4	3
1866154	5	1	29	31	4	4	4.5	3.5	4	3
1866154	4	0	5	31	4	4	4.5	3.5	4	3
1866154	5	1	75	31	4	4	4.5	3.5	4	3
1866154	4	1	46	31	4	4	4.5	3.5	4	3
1866154	5	1	78	31	4	4	4.5	3.5	4	3
1866154	2	1	62	31	4	4	4.5	3.5	4	3
1866154	1	1	24	31	4	4	4.5	3.5	4	3
1866154	5	0	13	31	4	4	4.5	3.5	4	3
1866154	4	0	55	31	4	4	4.5	3.5	4	3
1866154	5	1	64	31	4	4	4.5	3.5	4	3
1866154	4	1	31	31	4	4	4.5	3.5	4	3
1866154	5	0	25	31	4	4	4.5	3.5	4	3
1866154	5	0	54	31	4	4	4.5	3.5	4	3
1866154	4	1	74	31	4	4	4.5	3.5	4	3
1866154	4	1	77	31	4	4	4.5	3.5	4	3
1866154	5	0	79	31	4	4	4.5	3.5	4	3
1866154	4	1	4	31	4	4	4.5	3.5	4	3
1866154	5	0	1	31	4	4	4.5	3.5	4	3
1866154	4	1	36	31	4	4	4.5	3.5	4	3
1866154	5	1	60	31	4	4	4.5	3.5	4	3
1866154	4	1	3	31	4	4	4.5	3.5	4	3
1866154	5	0	27	31	4	4	4.5	3.5	4	3
1866154	4	0	8	31	4	4	4.5	3.5	4	3
1866154	5	1	49	31	4	4	4.5	3.5	4	3
1866154	2	1	71	31	4	4	4.5	3.5	4	3
1866156	3	0	27	34	4	5	5.5	4.5	4.5	3
1866156	3	0	54	34	4	5	5.5	4.5	4.5	3
1866156	2	0	25	34	4	5	5.5	4.5	4.5	3
1866156	3	1	75	34	4	5	5.5	4.5	4.5	3
1866156	4	0	79	34	4	5	5.5	4.5	4.5	3
1866156	2	1	74	34	4	5	5.5	4.5	4.5	3
1866156	3	1	11	34	4	5	5.5	4.5	4.5	3
1866156	2	0	48	34	4	5	5.5	4.5	4.5	3
1866156	2	1	64	34	4	5	5.5	4.5	4.5	3
1866156	3	1	78	34	4	5	5.5	4.5	4.5	3
1866156	2	1	46	34	4	5	5.5	4.5	4.5	3
1866156	3	1	36	34	4	5	5.5	4.5	4.5	3
1866156	4	0	5	34	4	5	5.5	4.5	4.5	3
1866156	2	0	13	34	4	5	5.5	4.5	4.5	3
1866156	1	1	29	34	4	5	5.5	4.5	4.5	3
1866156	3	1	26	34	4	5	5.5	4.5	4.5	3
1866156	2	0	55	34	4	5	5.5	4.5	4.5	3
1866156	3	1	24	34	4	5	5.5	4.5	4.5	3
1866156	2	1	16	34	4	5	5.5	4.5	4.5	3
1866156	3	1	65	34	4	5	5.5	4.5	4.5	3
1866156	2	1	77	34	4	5	5.5	4.5	4.5	3
1866156	4	1	62	34	4	5	5.5	4.5	4.5	3
1866156	4	1	4	34	4	5	5.5	4.5	4.5	3
1866156	3	1	60	34	4	5	5.5	4.5	4.5	3
1866156	4	0	8	34	4	5	5.5	4.5	4.5	3
1866156	2	0	1	34	4	5	5.5	4.5	4.5	3
1866156	3	1	71	34	4	5	5.5	4.5	4.5	3
1866156	3	1	49	34	4	5	5.5	4.5	4.5	3
1866156	4	1	3	34	4	5	5.5	4.5	4.5	3
1866156	3	1	31	34	4	5	5.5	4.5	4.5	3
1866157	5	0	13	32	4	4	4	4	4	3
1866157	4	0	54	32	4	4	4	4	4	3
1866157	4	1	31	32	4	4	4	4	4	3
1866157	4	0	27	32	4	4	4	4	4	3
1866157	5	1	78	32	4	4	4	4	4	3
1866157	4	1	64	32	4	4	4	4	4	3
1866157	4	1	11	32	4	4	4	4	4	3
1866157	4	1	4	32	4	4	4	4	4	3
1866157	4	0	48	32	4	4	4	4	4	3
1866157	4	1	77	32	4	4	4	4	4	3
1866157	4	1	24	32	4	4	4	4	4	3
1866157	5	0	55	32	4	4	4	4	4	3
1866157	4	1	71	32	4	4	4	4	4	3
1866157	4	1	46	32	4	4	4	4	4	3
1866157	5	1	3	32	4	4	4	4	4	3
1866157	4	0	1	32	4	4	4	4	4	3
1866157	5	1	36	32	4	4	4	4	4	3
1866157	4	0	79	32	4	4	4	4	4	3
1866157	5	0	8	32	4	4	4	4	4	3
1866157	4	1	75	32	4	4	4	4	4	3
1866157	5	1	29	32	4	4	4	4	4	3
1866157	5	1	65	32	4	4	4	4	4	3
1866157	4	1	26	32	4	4	4	4	4	3
1866157	5	1	62	32	4	4	4	4	4	3
1866157	4	1	60	32	4	4	4	4	4	3
1866157	5	1	49	32	4	4	4	4	4	3
1866157	4	1	74	32	4	4	4	4	4	3
1866157	5	0	5	32	4	4	4	4	4	3
1866157	4	1	16	32	4	4	4	4	4	3
1866157	4	0	25	32	4	4	4	4	4	3
1866161	4	1	4	28	4	4.5	4	3.5	4	3
1866161	2	1	77	28	4	4.5	4	3.5	4	3
1866161	2	1	78	28	4	4.5	4	3.5	4	3
1866161	2	0	13	28	4	4.5	4	3.5	4	3
1866161	5	0	1	28	4	4.5	4	3.5	4	3
1866161	4	1	49	28	4	4.5	4	3.5	4	3
1866161	4	0	25	28	4	4.5	4	3.5	4	3
1866161	4	0	27	28	4	4.5	4	3.5	4	3
1866161	5	1	31	28	4	4.5	4	3.5	4	3
1866161	4	1	3	28	4	4.5	4	3.5	4	3
1866161	4	1	71	28	4	4.5	4	3.5	4	3
1866161	2	0	55	28	4	4.5	4	3.5	4	3
1866161	4	1	65	28	4	4.5	4	3.5	4	3
1866161	5	0	54	28	4	4.5	4	3.5	4	3
1866161	4	0	5	28	4	4.5	4	3.5	4	3
1866161	4	1	62	28	4	4.5	4	3.5	4	3
1866161	5	0	8	28	4	4.5	4	3.5	4	3
1866161	4	1	29	28	4	4.5	4	3.5	4	3
1866161	2	1	26	28	4	4.5	4	3.5	4	3
1866161	4	1	64	28	4	4.5	4	3.5	4	3
1866161	5	1	36	28	4	4.5	4	3.5	4	3
1866161	4	1	11	28	4	4.5	4	3.5	4	3
1866161	1	1	75	28	4	4.5	4	3.5	4	3
1866161	4	0	79	28	4	4.5	4	3.5	4	3
1866161	4	1	46	28	4	4.5	4	3.5	4	3
1866161	4	1	60	28	4	4.5	4	3.5	4	3
1866161	5	1	74	28	4	4.5	4	3.5	4	3
1866161	2	1	16	28	4	4.5	4	3.5	4	3
1866161	4	1	24	28	4	4.5	4	3.5	4	3
1866161	5	0	48	28	4	4.5	4	3.5	4	3
1866163	1	1	62	13	4	7	7	7	7	3
1866163	1	0	5	13	4	7	7	7	7	3
1866163	1	1	3	13	4	7	7	7	7	3
1866163	5	0	79	13	4	7	7	7	7	3
1866163	5	0	25	13	4	7	7	7	7	3
1866163	3	0	8	13	4	7	7	7	7	3
1866163	1	1	65	13	4	7	7	7	7	3
1866163	5	0	54	13	4	7	7	7	7	3
1866163	5	1	4	13	4	7	7	7	7	3
1866163	1	1	29	13	4	7	7	7	7	3
1866163	1	1	31	13	4	7	7	7	7	3
1866163	1	1	46	13	4	7	7	7	7	3
1866163	5	0	55	13	4	7	7	7	7	3
1866163	5	0	48	13	4	7	7	7	7	3
1866163	5	1	36	13	4	7	7	7	7	3
1866163	5	1	75	13	4	7	7	7	7	3
1866163	5	0	27	13	4	7	7	7	7	3
1866163	1	1	24	13	4	7	7	7	7	3
1866163	1	0	1	13	4	7	7	7	7	3
1866163	5	1	71	13	4	7	7	7	7	3
1866163	4	1	11	13	4	7	7	7	7	3
1866163	5	0	13	13	4	7	7	7	7	3
1866163	1	1	26	13	4	7	7	7	7	3
1866163	1	1	16	13	4	7	7	7	7	3
1866163	1	1	49	13	4	7	7	7	7	3
1866163	3	1	64	13	4	7	7	7	7	3
1866163	4	1	74	13	4	7	7	7	7	3
1866163	2	1	77	13	4	7	7	7	7	3
1866163	4	1	60	13	4	7	7	7	7	3
1866163	4	1	78	13	4	7	7	7	7	3
1866169	2	1	31	16	4	6	5.5	3	7	3
1866169	5	1	75	16	4	6	5.5	3	7	3
1866169	4	0	55	16	4	6	5.5	3	7	3
1866169	4	0	5	16	4	6	5.5	3	7	3
1866169	2	1	16	16	4	6	5.5	3	7	3
1866169	1	1	26	16	4	6	5.5	3	7	3
1866169	4	0	1	16	4	6	5.5	3	7	3
1866169	3	1	62	16	4	6	5.5	3	7	3
1866169	2	0	48	16	4	6	5.5	3	7	3
1866169	4	1	3	16	4	6	5.5	3	7	3
1866169	4	0	25	16	4	6	5.5	3	7	3
1866169	2	1	49	16	4	6	5.5	3	7	3
1866169	2	0	79	16	4	6	5.5	3	7	3
1866169	2	0	27	16	4	6	5.5	3	7	3
1866169	2	1	71	16	4	6	5.5	3	7	3
1866169	5	0	54	16	4	6	5.5	3	7	3
1866169	2	1	24	16	4	6	5.5	3	7	3
1866169	2	1	77	16	4	6	5.5	3	7	3
1866169	2	1	36	16	4	6	5.5	3	7	3
1866169	2	1	46	16	4	6	5.5	3	7	3
1866169	2	1	64	16	4	6	5.5	3	7	3
1866169	2	1	29	16	4	6	5.5	3	7	3
1866169	3	0	13	16	4	6	5.5	3	7	3
1866169	2	1	78	16	4	6	5.5	3	7	3
1866169	2	0	8	16	4	6	5.5	3	7	3
1866169	2	1	60	16	4	6	5.5	3	7	3
1866169	2	1	11	16	4	6	5.5	3	7	3
1866169	2	1	4	16	4	6	5.5	3	7	3
1866169	2	1	74	16	4	6	5.5	3	7	3
1866169	1	1	65	16	4	6	5.5	3	7	3
1866170	2	0	8	16	2	5.5	6.5	6	4	3
1866170	1	1	65	16	2	5.5	6.5	6	4	3
1866170	1	1	11	16	2	5.5	6.5	6	4	3
1866170	2	1	77	16	2	5.5	6.5	6	4	3
1866170	4	0	54	16	2	5.5	6.5	6	4	3
1866170	2	0	13	16	2	5.5	6.5	6	4	3
1866170	4	1	71	16	2	5.5	6.5	6	4	3
1866170	2	1	60	16	2	5.5	6.5	6	4	3
1866170	2	1	49	16	2	5.5	6.5	6	4	3
1866170	2	1	46	16	2	5.5	6.5	6	4	3
1866170	4	0	48	16	2	5.5	6.5	6	4	3
1866170	4	1	64	16	2	5.5	6.5	6	4	3
1866170	2	1	36	16	2	5.5	6.5	6	4	3
1866170	1	1	16	16	2	5.5	6.5	6	4	3
1866170	4	1	75	16	2	5.5	6.5	6	4	3
1866170	2	0	1	16	2	5.5	6.5	6	4	3
1866170	4	0	5	16	2	5.5	6.5	6	4	3
1866170	1	1	24	16	2	5.5	6.5	6	4	3
1866170	4	1	4	16	2	5.5	6.5	6	4	3
1866170	4	0	27	16	2	5.5	6.5	6	4	3
1866170	4	1	74	16	2	5.5	6.5	6	4	3
1866170	2	1	26	16	2	5.5	6.5	6	4	3
1866170	2	0	25	16	2	5.5	6.5	6	4	3
1866170	2	1	3	16	2	5.5	6.5	6	4	3
1866170	2	1	29	16	2	5.5	6.5	6	4	3
1866170	4	1	62	16	2	5.5	6.5	6	4	3
1866170	2	0	55	16	2	5.5	6.5	6	4	3
1866170	4	0	79	16	2	5.5	6.5	6	4	3
1866170	4	1	31	16	2	5.5	6.5	6	4	3
1866170	1	1	78	16	2	5.5	6.5	6	4	3
1866174	5	0	25	25	3.5	4.5	6	4.5	5.5	3
1866174	5	0	27	25	3.5	4.5	6	4.5	5.5	3
1866174	5	0	5	25	3.5	4.5	6	4.5	5.5	3
1866174	1	1	4	25	3.5	4.5	6	4.5	5.5	3
1866174	5	0	1	25	3.5	4.5	6	4.5	5.5	3
1866174	1	1	26	25	3.5	4.5	6	4.5	5.5	3
1866174	2	0	8	25	3.5	4.5	6	4.5	5.5	3
1866174	5	0	55	25	3.5	4.5	6	4.5	5.5	3
1866174	2	1	49	25	3.5	4.5	6	4.5	5.5	3
1866174	2	1	77	25	3.5	4.5	6	4.5	5.5	3
1866174	2	1	16	25	3.5	4.5	6	4.5	5.5	3
1866174	4	1	64	25	3.5	4.5	6	4.5	5.5	3
1866174	2	1	24	25	3.5	4.5	6	4.5	5.5	3
1866174	4	1	75	25	3.5	4.5	6	4.5	5.5	3
1866174	2	1	60	25	3.5	4.5	6	4.5	5.5	3
1866174	1	1	31	25	3.5	4.5	6	4.5	5.5	3
1866174	1	1	71	25	3.5	4.5	6	4.5	5.5	3
1866174	1	1	65	25	3.5	4.5	6	4.5	5.5	3
1866174	5	1	74	25	3.5	4.5	6	4.5	5.5	3
1866174	5	0	13	25	3.5	4.5	6	4.5	5.5	3
1866174	5	1	46	25	3.5	4.5	6	4.5	5.5	3
1866174	5	1	36	25	3.5	4.5	6	4.5	5.5	3
1866174	2	1	11	25	3.5	4.5	6	4.5	5.5	3
1866174	2	0	79	25	3.5	4.5	6	4.5	5.5	3
1866174	5	0	48	25	3.5	4.5	6	4.5	5.5	3
1866174	5	0	54	25	3.5	4.5	6	4.5	5.5	3
1866174	2	1	62	25	3.5	4.5	6	4.5	5.5	3
1866174	1	1	3	25	3.5	4.5	6	4.5	5.5	3
1866174	1	1	78	25	3.5	4.5	6	4.5	5.5	3
1866174	1	1	29	25	3.5	4.5	6	4.5	5.5	3
1866175	3	1	64	18	4	7	7	7	7	3
1866175	5	0	13	18	4	7	7	7	7	3
1866175	3	1	26	18	4	7	7	7	7	3
1866175	4	0	1	18	4	7	7	7	7	3
1866175	1	0	79	18	4	7	7	7	7	3
1866175	1	1	46	18	4	7	7	7	7	3
1866175	4	1	74	18	4	7	7	7	7	3
1866175	4	1	65	18	4	7	7	7	7	3
1866175	2	1	4	18	4	7	7	7	7	3
1866175	2	0	25	18	4	7	7	7	7	3
1866175	4	1	49	18	4	7	7	7	7	3
1866175	1	1	77	18	4	7	7	7	7	3
1866175	4	1	16	18	4	7	7	7	7	3
1866175	4	0	54	18	4	7	7	7	7	3
1866175	2	0	8	18	4	7	7	7	7	3
1866175	5	1	31	18	4	7	7	7	7	3
1866175	1	1	60	18	4	7	7	7	7	3
1866175	1	0	55	18	4	7	7	7	7	3
1866175	5	1	11	18	4	7	7	7	7	3
1866175	3	1	36	18	4	7	7	7	7	3
1866175	3	1	78	18	4	7	7	7	7	3
1866175	5	1	75	18	4	7	7	7	7	3
1866175	4	1	29	18	4	7	7	7	7	3
1866175	1	1	24	18	4	7	7	7	7	3
1866175	1	0	48	18	4	7	7	7	7	3
1866175	5	0	5	18	4	7	7	7	7	3
1866175	3	1	3	18	4	7	7	7	7	3
1866175	5	1	62	18	4	7	7	7	7	3
1866175	2	1	71	18	4	7	7	7	7	3
1866175	1	0	27	18	4	7	7	7	7	3
1866176	2	0	25	28	4	4.5	4.5	6.5	5	3
1866176	2	0	5	28	4	4.5	4.5	6.5	5	3
1866176	1	1	74	28	4	4.5	4.5	6.5	5	3
1866176	2	1	11	28	4	4.5	4.5	6.5	5	3
1866176	1	0	54	28	4	4.5	4.5	6.5	5	3
1866176	2	1	29	28	4	4.5	4.5	6.5	5	3
1866176	4	0	13	28	4	4.5	4.5	6.5	5	3
1866176	3	1	62	28	4	4.5	4.5	6.5	5	3
1866176	2	1	65	28	4	4.5	4.5	6.5	5	3
1866176	3	1	26	28	4	4.5	4.5	6.5	5	3
1866176	2	0	1	28	4	4.5	4.5	6.5	5	3
1866176	3	0	79	28	4	4.5	4.5	6.5	5	3
1866176	2	1	71	28	4	4.5	4.5	6.5	5	3
1866176	3	1	77	28	4	4.5	4.5	6.5	5	3
1866176	3	1	31	28	4	4.5	4.5	6.5	5	3
1866176	2	1	4	28	4	4.5	4.5	6.5	5	3
1866176	3	0	55	28	4	4.5	4.5	6.5	5	3
1866176	2	1	3	28	4	4.5	4.5	6.5	5	3
1866176	4	1	78	28	4	4.5	4.5	6.5	5	3
1866176	3	1	64	28	4	4.5	4.5	6.5	5	3
1866176	4	0	27	28	4	4.5	4.5	6.5	5	3
1866176	3	0	48	28	4	4.5	4.5	6.5	5	3
1866176	3	1	24	28	4	4.5	4.5	6.5	5	3
1866176	2	1	60	28	4	4.5	4.5	6.5	5	3
1866176	2	1	46	28	4	4.5	4.5	6.5	5	3
1866176	2	0	8	28	4	4.5	4.5	6.5	5	3
1866176	1	1	36	28	4	4.5	4.5	6.5	5	3
1866176	3	1	49	28	4	4.5	4.5	6.5	5	3
1866176	3	1	16	28	4	4.5	4.5	6.5	5	3
1866176	2	1	75	28	4	4.5	4.5	6.5	5	3
1866179	2	1	71	24	3	4	4	3	4.5	3
1866179	2	1	36	24	3	4	4	3	4.5	3
1866179	2	1	64	24	3	4	4	3	4.5	3
1866179	2	1	26	24	3	4	4	3	4.5	3
1866179	2	1	46	24	3	4	4	3	4.5	3
1866179	5	0	27	24	3	4	4	3	4.5	3
1866179	3	0	55	24	3	4	4	3	4.5	3
1866179	3	1	60	24	3	4	4	3	4.5	3
1866179	2	1	3	24	3	4	4	3	4.5	3
1866179	2	1	24	24	3	4	4	3	4.5	3
1866179	2	1	75	24	3	4	4	3	4.5	3
1866179	4	0	13	24	3	4	4	3	4.5	3
1866179	3	1	49	24	3	4	4	3	4.5	3
1866179	3	1	77	24	3	4	4	3	4.5	3
1866179	2	0	1	24	3	4	4	3	4.5	3
1866179	2	1	74	24	3	4	4	3	4.5	3
1866179	2	1	78	24	3	4	4	3	4.5	3
1866179	2	1	4	24	3	4	4	3	4.5	3
1866179	2	0	5	24	3	4	4	3	4.5	3
1866179	2	1	11	24	3	4	4	3	4.5	3
1866179	2	0	79	24	3	4	4	3	4.5	3
1866179	2	1	31	24	3	4	4	3	4.5	3
1866179	2	1	65	24	3	4	4	3	4.5	3
1866179	2	0	48	24	3	4	4	3	4.5	3
1866179	2	1	16	24	3	4	4	3	4.5	3
1866179	2	0	54	24	3	4	4	3	4.5	3
1866179	2	0	8	24	3	4	4	3	4.5	3
1866179	2	1	62	24	3	4	4	3	4.5	3
1866179	2	0	25	24	3	4	4	3	4.5	3
1866179	2	1	29	24	3	4	4	3	4.5	3
1866180	5	1	31	34	4	4	5	4	4	3
1866180	4	1	65	34	4	4	5	4	4	3
1866180	5	1	26	34	4	4	5	4	4	3
1866180	4	0	27	34	4	4	5	4	4	3
1866180	5	1	11	34	4	4	5	4	4	3
1866180	4	0	25	34	4	4	5	4	4	3
1866180	5	1	3	34	4	4	5	4	4	3
1866180	4	1	29	34	4	4	5	4	4	3
1866180	4	0	54	34	4	4	5	4	4	3
1866180	5	0	79	34	4	4	5	4	4	3
1866180	4	1	24	34	4	4	5	4	4	3
1866180	4	1	71	34	4	4	5	4	4	3
1866180	5	1	74	34	4	4	5	4	4	3
1866180	4	1	64	34	4	4	5	4	4	3
1866180	5	0	5	34	4	4	5	4	4	3
1866180	3	1	46	34	4	4	5	4	4	3
1866180	4	1	60	34	4	4	5	4	4	3
1866180	2	0	48	34	4	4	5	4	4	3
1866180	4	0	13	34	4	4	5	4	4	3
1866180	5	1	77	34	4	4	5	4	4	3
1866180	4	1	62	34	4	4	5	4	4	3
1866180	5	1	16	34	4	4	5	4	4	3
1866180	4	1	78	34	4	4	5	4	4	3
1866180	5	1	36	34	4	4	5	4	4	3
1866180	4	0	55	34	4	4	5	4	4	3
1866180	5	0	8	34	4	4	5	4	4	3
1866180	5	0	1	34	4	4	5	4	4	3
1866180	4	1	49	34	4	4	5	4	4	3
1866180	4	1	4	34	4	4	5	4	4	3
1866180	5	1	75	34	4	4	5	4	4	3
1866182	2	0	5	29	1	6.5	5.5	3	2	3
1866182	2	0	48	29	1	6.5	5.5	3	2	3
1866182	4	0	27	29	1	6.5	5.5	3	2	3
1866182	2	1	36	29	1	6.5	5.5	3	2	3
1866182	5	1	49	29	1	6.5	5.5	3	2	3
1866182	2	1	4	29	1	6.5	5.5	3	2	3
1866182	2	1	78	29	1	6.5	5.5	3	2	3
1866182	4	0	55	29	1	6.5	5.5	3	2	3
1866182	4	0	54	29	1	6.5	5.5	3	2	3
1866182	4	1	60	29	1	6.5	5.5	3	2	3
1866182	5	1	46	29	1	6.5	5.5	3	2	3
1866182	1	1	16	29	1	6.5	5.5	3	2	3
1866182	4	0	25	29	1	6.5	5.5	3	2	3
1866182	2	1	75	29	1	6.5	5.5	3	2	3
1866182	5	0	79	29	1	6.5	5.5	3	2	3
1866182	1	1	64	29	1	6.5	5.5	3	2	3
1866182	2	1	3	29	1	6.5	5.5	3	2	3
1866182	4	1	26	29	1	6.5	5.5	3	2	3
1866182	2	1	62	29	1	6.5	5.5	3	2	3
1866182	1	0	1	29	1	6.5	5.5	3	2	3
1866182	1	0	8	29	1	6.5	5.5	3	2	3
1866182	1	1	71	29	1	6.5	5.5	3	2	3
1866182	4	1	11	29	1	6.5	5.5	3	2	3
1866182	1	1	24	29	1	6.5	5.5	3	2	3
1866182	1	1	29	29	1	6.5	5.5	3	2	3
1866182	1	1	77	29	1	6.5	5.5	3	2	3
1866182	2	1	65	29	1	6.5	5.5	3	2	3
1866182	4	1	74	29	1	6.5	5.5	3	2	3
1866182	1	1	31	29	1	6.5	5.5	3	2	3
1866182	4	0	13	29	1	6.5	5.5	3	2	3
1866184	4	0	5	33	4	5	4	4	3.5	3
1866184	5	0	48	33	4	5	4	4	3.5	3
1866184	4	1	26	33	4	5	4	4	3.5	3
1866184	2	1	64	33	4	5	4	4	3.5	3
1866184	4	1	65	33	4	5	4	4	3.5	3
1866184	4	1	62	33	4	5	4	4	3.5	3
1866184	2	1	3	33	4	5	4	4	3.5	3
1866184	4	0	79	33	4	5	4	4	3.5	3
1866184	5	0	55	33	4	5	4	4	3.5	3
1866184	4	1	16	33	4	5	4	4	3.5	3
1866184	4	1	4	33	4	5	4	4	3.5	3
1866184	5	0	54	33	4	5	4	4	3.5	3
1866184	5	1	60	33	4	5	4	4	3.5	3
1866184	4	0	25	33	4	5	4	4	3.5	3
1866184	3	1	74	33	4	5	4	4	3.5	3
1866184	5	1	31	33	4	5	4	4	3.5	3
1866184	2	0	1	33	4	5	4	4	3.5	3
1866184	4	1	71	33	4	5	4	4	3.5	3
1866184	5	1	11	33	4	5	4	4	3.5	3
1866184	2	1	77	33	4	5	4	4	3.5	3
1866184	4	1	24	33	4	5	4	4	3.5	3
1866184	2	0	27	33	4	5	4	4	3.5	3
1866184	4	1	75	33	4	5	4	4	3.5	3
1866184	4	0	13	33	4	5	4	4	3.5	3
1866184	4	1	49	33	4	5	4	4	3.5	3
1866184	4	1	29	33	4	5	4	4	3.5	3
1866184	3	1	46	33	4	5	4	4	3.5	3
1866184	4	1	78	33	4	5	4	4	3.5	3
1866184	3	1	36	33	4	5	4	4	3.5	3
1866184	4	0	8	33	4	5	4	4	3.5	3
1866185	1	1	24	19	3.5	6	7	6	7	3
1866185	4	1	3	19	3.5	6	7	6	7	3
1866185	1	1	75	19	3.5	6	7	6	7	3
1866185	1	1	29	19	3.5	6	7	6	7	3
1866185	1	1	60	19	3.5	6	7	6	7	3
1866185	5	0	1	19	3.5	6	7	6	7	3
1866185	2	0	79	19	3.5	6	7	6	7	3
1866185	2	1	78	19	3.5	6	7	6	7	3
1866185	4	0	55	19	3.5	6	7	6	7	3
1866185	5	1	49	19	3.5	6	7	6	7	3
1866185	2	1	16	19	3.5	6	7	6	7	3
1866185	5	0	25	19	3.5	6	7	6	7	3
1866185	2	1	62	19	3.5	6	7	6	7	3
1866185	5	1	71	19	3.5	6	7	6	7	3
1866185	2	1	65	19	3.5	6	7	6	7	3
1866185	2	1	77	19	3.5	6	7	6	7	3
1866185	4	1	36	19	3.5	6	7	6	7	3
1866185	4	0	27	19	3.5	6	7	6	7	3
1866185	1	0	8	19	3.5	6	7	6	7	3
1866185	1	1	11	19	3.5	6	7	6	7	3
1866185	1	0	54	19	3.5	6	7	6	7	3
1866185	1	1	64	19	3.5	6	7	6	7	3
1866185	2	1	74	19	3.5	6	7	6	7	3
1866185	1	0	5	19	3.5	6	7	6	7	3
1866185	4	1	26	19	3.5	6	7	6	7	3
1866185	1	1	46	19	3.5	6	7	6	7	3
1866185	1	1	4	19	3.5	6	7	6	7	3
1866185	2	0	48	19	3.5	6	7	6	7	3
1866185	4	0	13	19	3.5	6	7	6	7	3
1866185	1	1	31	19	3.5	6	7	6	7	3
1866188	4	1	64	18	2.5	3.5	4.5	4	7	3
1866188	2	1	60	18	2.5	3.5	4.5	4	7	3
1866188	1	1	4	18	2.5	3.5	4.5	4	7	3
1866188	3	1	77	18	2.5	3.5	4.5	4	7	3
1866188	5	0	27	18	2.5	3.5	4.5	4	7	3
1866188	2	0	8	18	2.5	3.5	4.5	4	7	3
1866188	2	1	49	18	2.5	3.5	4.5	4	7	3
1866188	1	0	54	18	2.5	3.5	4.5	4	7	3
1866188	1	1	29	18	2.5	3.5	4.5	4	7	3
1866188	2	1	3	18	2.5	3.5	4.5	4	7	3
1866188	1	1	36	18	2.5	3.5	4.5	4	7	3
1866188	3	1	11	18	2.5	3.5	4.5	4	7	3
1866188	2	1	31	18	2.5	3.5	4.5	4	7	3
1866188	1	0	48	18	2.5	3.5	4.5	4	7	3
1866188	3	0	55	18	2.5	3.5	4.5	4	7	3
1866188	3	1	75	18	2.5	3.5	4.5	4	7	3
1866188	2	1	46	18	2.5	3.5	4.5	4	7	3
1866188	3	0	79	18	2.5	3.5	4.5	4	7	3
1866188	2	1	71	18	2.5	3.5	4.5	4	7	3
1866188	1	0	5	18	2.5	3.5	4.5	4	7	3
1866188	2	1	62	18	2.5	3.5	4.5	4	7	3
1866188	3	0	25	18	2.5	3.5	4.5	4	7	3
1866188	2	1	65	18	2.5	3.5	4.5	4	7	3
1866188	1	1	26	18	2.5	3.5	4.5	4	7	3
1866188	3	0	13	18	2.5	3.5	4.5	4	7	3
1866188	3	1	78	18	2.5	3.5	4.5	4	7	3
1866188	2	1	16	18	2.5	3.5	4.5	4	7	3
1866188	2	1	24	18	2.5	3.5	4.5	4	7	3
1866188	1	0	1	18	2.5	3.5	4.5	4	7	3
1866188	2	1	74	18	2.5	3.5	4.5	4	7	3
1866191	5	0	1	16	6	5.5	7	6	6.5	3
1866191	5	0	27	16	6	5.5	7	6	6.5	3
1866191	5	1	75	16	6	5.5	7	6	6.5	3
1866191	5	1	64	16	6	5.5	7	6	6.5	3
1866191	4	1	36	16	6	5.5	7	6	6.5	3
1866191	5	1	26	16	6	5.5	7	6	6.5	3
1866191	5	1	16	16	6	5.5	7	6	6.5	3
1866191	5	1	24	16	6	5.5	7	6	6.5	3
1866191	5	1	49	16	6	5.5	7	6	6.5	3
1866191	5	0	79	16	6	5.5	7	6	6.5	3
1866191	5	1	4	16	6	5.5	7	6	6.5	3
1866191	5	1	11	16	6	5.5	7	6	6.5	3
1866191	5	0	5	16	6	5.5	7	6	6.5	3
1866191	4	1	29	16	6	5.5	7	6	6.5	3
1866191	5	0	8	16	6	5.5	7	6	6.5	3
1866191	5	1	62	16	6	5.5	7	6	6.5	3
1866191	5	0	54	16	6	5.5	7	6	6.5	3
1866191	5	1	3	16	6	5.5	7	6	6.5	3
1866191	5	1	71	16	6	5.5	7	6	6.5	3
1866191	4	0	25	16	6	5.5	7	6	6.5	3
1866191	5	1	78	16	6	5.5	7	6	6.5	3
1866191	5	1	65	16	6	5.5	7	6	6.5	3
1866191	4	1	46	16	6	5.5	7	6	6.5	3
1866191	5	1	74	16	6	5.5	7	6	6.5	3
1866191	5	1	77	16	6	5.5	7	6	6.5	3
1866191	5	0	13	16	6	5.5	7	6	6.5	3
1866191	5	1	60	16	6	5.5	7	6	6.5	3
1866191	5	0	48	16	6	5.5	7	6	6.5	3
1866191	5	0	55	16	6	5.5	7	6	6.5	3
1866191	4	1	31	16	6	5.5	7	6	6.5	3
1866193	3	1	78	23	4.5	5	6.5	4.5	7	3
1866193	4	1	62	23	4.5	5	6.5	4.5	7	3
1866193	2	1	71	23	4.5	5	6.5	4.5	7	3
1866193	4	1	75	23	4.5	5	6.5	4.5	7	3
1866193	5	1	49	23	4.5	5	6.5	4.5	7	3
1866193	2	1	26	23	4.5	5	6.5	4.5	7	3
1866193	4	1	16	23	4.5	5	6.5	4.5	7	3
1866193	5	0	54	23	4.5	5	6.5	4.5	7	3
1866193	3	1	64	23	4.5	5	6.5	4.5	7	3
1866193	5	1	60	23	4.5	5	6.5	4.5	7	3
1866193	2	0	79	23	4.5	5	6.5	4.5	7	3
1866193	5	0	13	23	4.5	5	6.5	4.5	7	3
1866193	1	0	48	23	4.5	5	6.5	4.5	7	3
1866193	5	1	4	23	4.5	5	6.5	4.5	7	3
1866193	4	0	1	23	4.5	5	6.5	4.5	7	3
1866193	5	1	46	23	4.5	5	6.5	4.5	7	3
1866193	4	0	55	23	4.5	5	6.5	4.5	7	3
1866193	5	1	31	23	4.5	5	6.5	4.5	7	3
1866193	3	1	74	23	4.5	5	6.5	4.5	7	3
1866193	2	0	27	23	4.5	5	6.5	4.5	7	3
1866193	1	1	29	23	4.5	5	6.5	4.5	7	3
1866193	4	1	65	23	4.5	5	6.5	4.5	7	3
1866193	3	0	8	23	4.5	5	6.5	4.5	7	3
1866193	5	0	5	23	4.5	5	6.5	4.5	7	3
1866193	4	1	11	23	4.5	5	6.5	4.5	7	3
1866193	5	1	77	23	4.5	5	6.5	4.5	7	3
1866193	4	1	24	23	4.5	5	6.5	4.5	7	3
1866193	4	0	25	23	4.5	5	6.5	4.5	7	3
1866193	4	1	3	23	4.5	5	6.5	4.5	7	3
1866193	2	1	36	23	4.5	5	6.5	4.5	7	3
1866197	4	1	64	33	3	3.5	4.5	5	4.5	3
1866197	5	1	3	33	3	3.5	4.5	5	4.5	3
1866197	5	0	1	33	3	3.5	4.5	5	4.5	3
1866197	4	0	54	33	3	3.5	4.5	5	4.5	3
1866197	3	0	13	33	3	3.5	4.5	5	4.5	3
1866197	5	1	62	33	3	3.5	4.5	5	4.5	3
1866197	4	1	75	33	3	3.5	4.5	5	4.5	3
1866197	4	1	65	33	3	3.5	4.5	5	4.5	3
1866197	2	0	48	33	3	3.5	4.5	5	4.5	3
1866197	4	0	27	33	3	3.5	4.5	5	4.5	3
1866197	5	1	71	33	3	3.5	4.5	5	4.5	3
1866197	4	0	8	33	3	3.5	4.5	5	4.5	3
1866197	4	1	60	33	3	3.5	4.5	5	4.5	3
1866197	2	0	25	33	3	3.5	4.5	5	4.5	3
1866197	1	1	24	33	3	3.5	4.5	5	4.5	3
1866197	2	1	46	33	3	3.5	4.5	5	4.5	3
1866197	2	1	16	33	3	3.5	4.5	5	4.5	3
1866197	3	1	4	33	3	3.5	4.5	5	4.5	3
1866197	4	1	49	33	3	3.5	4.5	5	4.5	3
1866197	4	0	79	33	3	3.5	4.5	5	4.5	3
1866197	3	0	5	33	3	3.5	4.5	5	4.5	3
1866197	4	1	29	33	3	3.5	4.5	5	4.5	3
1866197	4	1	11	33	3	3.5	4.5	5	4.5	3
1866197	3	1	77	33	3	3.5	4.5	5	4.5	3
1866197	4	1	74	33	3	3.5	4.5	5	4.5	3
1866197	3	0	55	33	3	3.5	4.5	5	4.5	3
1866197	3	1	31	33	3	3.5	4.5	5	4.5	3
1866197	2	1	36	33	3	3.5	4.5	5	4.5	3
1866197	3	1	26	33	3	3.5	4.5	5	4.5	3
1866197	5	1	78	33	3	3.5	4.5	5	4.5	3
1866199	3	0	48	35	4	5.5	3.5	5	6	3
1866199	1	1	31	35	4	5.5	3.5	5	6	3
1866199	4	1	74	35	4	5.5	3.5	5	6	3
1866199	2	0	1	35	4	5.5	3.5	5	6	3
1866199	5	1	16	35	4	5.5	3.5	5	6	3
1866199	2	1	24	35	4	5.5	3.5	5	6	3
1866199	4	0	27	35	4	5.5	3.5	5	6	3
1866199	4	1	78	35	4	5.5	3.5	5	6	3
1866199	2	1	77	35	4	5.5	3.5	5	6	3
1866199	5	1	49	35	4	5.5	3.5	5	6	3
1866199	4	1	71	35	4	5.5	3.5	5	6	3
1866199	3	0	55	35	4	5.5	3.5	5	6	3
1866199	4	1	36	35	4	5.5	3.5	5	6	3
1866199	5	0	25	35	4	5.5	3.5	5	6	3
1866199	2	1	3	35	4	5.5	3.5	5	6	3
1866199	1	1	46	35	4	5.5	3.5	5	6	3
1866199	4	0	8	35	4	5.5	3.5	5	6	3
1866199	2	1	11	35	4	5.5	3.5	5	6	3
1866199	1	1	64	35	4	5.5	3.5	5	6	3
1866199	1	1	60	35	4	5.5	3.5	5	6	3
1866199	2	0	54	35	4	5.5	3.5	5	6	3
1866199	1	1	26	35	4	5.5	3.5	5	6	3
1866199	2	1	4	35	4	5.5	3.5	5	6	3
1866199	3	1	29	35	4	5.5	3.5	5	6	3
1866199	3	1	75	35	4	5.5	3.5	5	6	3
1866199	2	1	65	35	4	5.5	3.5	5	6	3
1866199	5	0	13	35	4	5.5	3.5	5	6	3
1866199	4	0	5	35	4	5.5	3.5	5	6	3
1866199	4	0	79	35	4	5.5	3.5	5	6	3
1866199	3	1	62	35	4	5.5	3.5	5	6	3
1866200	4	0	54	18	4	7	7	7	7	3
1866200	1	1	74	18	4	7	7	7	7	3
1866200	5	0	79	18	4	7	7	7	7	3
1866200	1	1	46	18	4	7	7	7	7	3
1866200	1	1	64	18	4	7	7	7	7	3
1866200	1	1	65	18	4	7	7	7	7	3
1866200	1	1	3	18	4	7	7	7	7	3
1866200	1	1	77	18	4	7	7	7	7	3
1866200	1	1	29	18	4	7	7	7	7	3
1866200	1	0	25	18	4	7	7	7	7	3
1866200	5	0	27	18	4	7	7	7	7	3
1866200	1	1	78	18	4	7	7	7	7	3
1866200	1	1	31	18	4	7	7	7	7	3
1866200	1	1	24	18	4	7	7	7	7	3
1866200	4	0	48	18	4	7	7	7	7	3
1866200	2	1	26	18	4	7	7	7	7	3
1866200	1	1	71	18	4	7	7	7	7	3
1866200	1	1	75	18	4	7	7	7	7	3
1866200	4	0	55	18	4	7	7	7	7	3
1866200	1	0	5	18	4	7	7	7	7	3
1866200	1	1	60	18	4	7	7	7	7	3
1866200	1	1	16	18	4	7	7	7	7	3
1866200	1	1	36	18	4	7	7	7	7	3
1866200	4	0	1	18	4	7	7	7	7	3
1866200	2	0	8	18	4	7	7	7	7	3
1866200	2	1	11	18	4	7	7	7	7	3
1866200	1	0	13	18	4	7	7	7	7	3
1866200	1	1	4	18	4	7	7	7	7	3
1866200	1	1	62	18	4	7	7	7	7	3
1866200	1	1	49	18	4	7	7	7	7	3
1866204	3	1	65	21	4.5	5.5	7	4.5	5	3
1866204	3	1	75	21	4.5	5.5	7	4.5	5	3
1866204	3	1	29	21	4.5	5.5	7	4.5	5	3
1866204	3	0	48	21	4.5	5.5	7	4.5	5	3
1866204	3	1	26	21	4.5	5.5	7	4.5	5	3
1866204	3	1	36	21	4.5	5.5	7	4.5	5	3
1866204	3	0	13	21	4.5	5.5	7	4.5	5	3
1866204	3	1	16	21	4.5	5.5	7	4.5	5	3
1866204	3	1	62	21	4.5	5.5	7	4.5	5	3
1866204	3	1	46	21	4.5	5.5	7	4.5	5	3
1866204	3	1	11	21	4.5	5.5	7	4.5	5	3
1866204	3	1	64	21	4.5	5.5	7	4.5	5	3
1866204	3	0	55	21	4.5	5.5	7	4.5	5	3
1866204	3	1	77	21	4.5	5.5	7	4.5	5	3
1866204	3	1	60	21	4.5	5.5	7	4.5	5	3
1866204	3	1	4	21	4.5	5.5	7	4.5	5	3
1866204	3	0	25	21	4.5	5.5	7	4.5	5	3
1866204	3	1	49	21	4.5	5.5	7	4.5	5	3
1866204	3	0	54	21	4.5	5.5	7	4.5	5	3
1866204	3	0	79	21	4.5	5.5	7	4.5	5	3
1866204	3	0	27	21	4.5	5.5	7	4.5	5	3
1866204	3	0	8	21	4.5	5.5	7	4.5	5	3
1866204	3	1	71	21	4.5	5.5	7	4.5	5	3
1866204	3	0	1	21	4.5	5.5	7	4.5	5	3
1866204	3	1	24	21	4.5	5.5	7	4.5	5	3
1866204	3	1	3	21	4.5	5.5	7	4.5	5	3
1866204	3	0	5	21	4.5	5.5	7	4.5	5	3
1866204	3	1	78	21	4.5	5.5	7	4.5	5	3
1866204	3	1	31	21	4.5	5.5	7	4.5	5	3
1866204	3	1	74	21	4.5	5.5	7	4.5	5	3
1866205	1	1	62	30	4	3	6.5	3.5	5	3
1866205	1	1	60	30	4	3	6.5	3.5	5	3
1866205	4	1	78	30	4	3	6.5	3.5	5	3
1866205	3	1	16	30	4	3	6.5	3.5	5	3
1866205	4	0	55	30	4	3	6.5	3.5	5	3
1866205	4	0	1	30	4	3	6.5	3.5	5	3
1866205	3	1	24	30	4	3	6.5	3.5	5	3
1866205	4	1	46	30	4	3	6.5	3.5	5	3
1866205	4	0	79	30	4	3	6.5	3.5	5	3
1866205	4	1	3	30	4	3	6.5	3.5	5	3
1866205	2	1	65	30	4	3	6.5	3.5	5	3
1866205	4	1	64	30	4	3	6.5	3.5	5	3
1866205	3	1	71	30	4	3	6.5	3.5	5	3
1866205	2	1	31	30	4	3	6.5	3.5	5	3
1866205	4	1	29	30	4	3	6.5	3.5	5	3
1866205	4	0	8	30	4	3	6.5	3.5	5	3
1866205	2	1	26	30	4	3	6.5	3.5	5	3
1866205	3	0	54	30	4	3	6.5	3.5	5	3
1866205	4	0	48	30	4	3	6.5	3.5	5	3
1866205	4	1	49	30	4	3	6.5	3.5	5	3
1866205	4	0	13	30	4	3	6.5	3.5	5	3
1866205	4	1	4	30	4	3	6.5	3.5	5	3
1866205	5	1	74	30	4	3	6.5	3.5	5	3
1866205	5	1	11	30	4	3	6.5	3.5	5	3
1866205	5	0	25	30	4	3	6.5	3.5	5	3
1866205	5	1	77	30	4	3	6.5	3.5	5	3
1866205	4	0	27	30	4	3	6.5	3.5	5	3
1866205	4	0	5	30	4	3	6.5	3.5	5	3
1866205	5	1	36	30	4	3	6.5	3.5	5	3
1866205	5	1	75	30	4	3	6.5	3.5	5	3
1866208	1	1	11	21	3	4.5	6	3.5	4.5	3
1866208	5	0	27	21	3	4.5	6	3.5	4.5	3
1866208	1	1	24	21	3	4.5	6	3.5	4.5	3
1866208	4	0	1	21	3	4.5	6	3.5	4.5	3
1866208	2	0	48	21	3	4.5	6	3.5	4.5	3
1866208	4	0	13	21	3	4.5	6	3.5	4.5	3
1866208	4	0	8	21	3	4.5	6	3.5	4.5	3
1866208	3	1	3	21	3	4.5	6	3.5	4.5	3
1866208	1	1	26	21	3	4.5	6	3.5	4.5	3
1866208	3	1	74	21	3	4.5	6	3.5	4.5	3
1866208	3	0	54	21	3	4.5	6	3.5	4.5	3
1866208	4	0	79	21	3	4.5	6	3.5	4.5	3
1866208	1	1	16	21	3	4.5	6	3.5	4.5	3
1866208	1	1	31	21	3	4.5	6	3.5	4.5	3
1866208	1	1	64	21	3	4.5	6	3.5	4.5	3
1866208	5	0	25	21	3	4.5	6	3.5	4.5	3
1866208	2	1	71	21	3	4.5	6	3.5	4.5	3
1866208	2	1	65	21	3	4.5	6	3.5	4.5	3
1866208	1	1	62	21	3	4.5	6	3.5	4.5	3
1866208	1	1	75	21	3	4.5	6	3.5	4.5	3
1866208	1	1	60	21	3	4.5	6	3.5	4.5	3
1866208	1	1	77	21	3	4.5	6	3.5	4.5	3
1866208	1	1	29	21	3	4.5	6	3.5	4.5	3
1866208	1	1	46	21	3	4.5	6	3.5	4.5	3
1866208	4	0	55	21	3	4.5	6	3.5	4.5	3
1866208	1	1	78	21	3	4.5	6	3.5	4.5	3
1866208	1	1	4	21	3	4.5	6	3.5	4.5	3
1866208	5	0	5	21	3	4.5	6	3.5	4.5	3
1866208	2	1	49	21	3	4.5	6	3.5	4.5	3
1866208	3	1	36	21	3	4.5	6	3.5	4.5	3
1866209	4	0	25	20	2.5	5	6.5	3.5	4.5	3
1866209	1	1	31	20	2.5	5	6.5	3.5	4.5	3
1866209	1	1	46	20	2.5	5	6.5	3.5	4.5	3
1866209	2	1	49	20	2.5	5	6.5	3.5	4.5	3
1866209	2	1	77	20	2.5	5	6.5	3.5	4.5	3
1866209	2	1	29	20	2.5	5	6.5	3.5	4.5	3
1866209	3	1	62	20	2.5	5	6.5	3.5	4.5	3
1866209	2	1	64	20	2.5	5	6.5	3.5	4.5	3
1866209	5	0	27	20	2.5	5	6.5	3.5	4.5	3
1866209	2	1	78	20	2.5	5	6.5	3.5	4.5	3
1866209	3	1	74	20	2.5	5	6.5	3.5	4.5	3
1866209	2	1	3	20	2.5	5	6.5	3.5	4.5	3
1866209	5	0	13	20	2.5	5	6.5	3.5	4.5	3
1866209	2	1	75	20	2.5	5	6.5	3.5	4.5	3
1866209	2	1	4	20	2.5	5	6.5	3.5	4.5	3
1866209	3	0	79	20	2.5	5	6.5	3.5	4.5	3
1866209	1	1	24	20	2.5	5	6.5	3.5	4.5	3
1866209	3	0	48	20	2.5	5	6.5	3.5	4.5	3
1866209	2	1	71	20	2.5	5	6.5	3.5	4.5	3
1866209	2	1	65	20	2.5	5	6.5	3.5	4.5	3
1866209	2	1	26	20	2.5	5	6.5	3.5	4.5	3
1866209	4	0	55	20	2.5	5	6.5	3.5	4.5	3
1866209	4	0	1	20	2.5	5	6.5	3.5	4.5	3
1866209	5	0	5	20	2.5	5	6.5	3.5	4.5	3
1866209	2	1	16	20	2.5	5	6.5	3.5	4.5	3
1866209	2	1	60	20	2.5	5	6.5	3.5	4.5	3
1866209	4	1	36	20	2.5	5	6.5	3.5	4.5	3
1866209	2	1	11	20	2.5	5	6.5	3.5	4.5	3
1866209	2	0	8	20	2.5	5	6.5	3.5	4.5	3
1866209	2	0	54	20	2.5	5	6.5	3.5	4.5	3
1866210	4	0	79	35	5.5	4	2.5	3.5	5	3
1866210	5	0	25	35	5.5	4	2.5	3.5	5	3
1866210	4	1	62	35	5.5	4	2.5	3.5	5	3
1866210	5	1	16	35	5.5	4	2.5	3.5	5	3
1866210	2	0	8	35	5.5	4	2.5	3.5	5	3
1866210	5	0	54	35	5.5	4	2.5	3.5	5	3
1866210	4	1	31	35	5.5	4	2.5	3.5	5	3
1866210	5	1	4	35	5.5	4	2.5	3.5	5	3
1866210	4	1	29	35	5.5	4	2.5	3.5	5	3
1866210	5	1	11	35	5.5	4	2.5	3.5	5	3
1866210	4	1	24	35	5.5	4	2.5	3.5	5	3
1866210	5	1	77	35	5.5	4	2.5	3.5	5	3
1866210	4	1	75	35	5.5	4	2.5	3.5	5	3
1866210	2	0	55	35	5.5	4	2.5	3.5	5	3
1866210	5	1	60	35	5.5	4	2.5	3.5	5	3
1866210	5	1	71	35	5.5	4	2.5	3.5	5	3
1866210	4	0	48	35	5.5	4	2.5	3.5	5	3
1866210	5	0	13	35	5.5	4	2.5	3.5	5	3
1866210	4	1	36	35	5.5	4	2.5	3.5	5	3
1866210	3	0	5	35	5.5	4	2.5	3.5	5	3
1866210	5	1	3	35	5.5	4	2.5	3.5	5	3
1866210	5	0	1	35	5.5	4	2.5	3.5	5	3
1866210	4	0	27	35	5.5	4	2.5	3.5	5	3
1866210	5	1	65	35	5.5	4	2.5	3.5	5	3
1866210	4	1	74	35	5.5	4	2.5	3.5	5	3
1866210	5	1	78	35	5.5	4	2.5	3.5	5	3
1866210	3	1	46	35	5.5	4	2.5	3.5	5	3
1866210	4	1	64	35	5.5	4	2.5	3.5	5	3
1866210	2	1	49	35	5.5	4	2.5	3.5	5	3
1866210	5	1	26	35	5.5	4	2.5	3.5	5	3
1866214	1	1	71	16	7	7	7	7	6.5	3
1866214	4	0	79	16	7	7	7	7	6.5	3
1866214	2	1	46	16	7	7	7	7	6.5	3
1866214	2	1	74	16	7	7	7	7	6.5	3
1866214	1	1	31	16	7	7	7	7	6.5	3
1866214	1	1	11	16	7	7	7	7	6.5	3
1866214	1	1	26	16	7	7	7	7	6.5	3
1866214	2	1	60	16	7	7	7	7	6.5	3
1866214	4	0	48	16	7	7	7	7	6.5	3
1866214	2	1	49	16	7	7	7	7	6.5	3
1866214	2	0	5	16	7	7	7	7	6.5	3
1866214	4	0	27	16	7	7	7	7	6.5	3
1866214	4	0	13	16	7	7	7	7	6.5	3
1866214	2	1	29	16	7	7	7	7	6.5	3
1866214	2	1	36	16	7	7	7	7	6.5	3
1866214	2	1	64	16	7	7	7	7	6.5	3
1866214	2	1	62	16	7	7	7	7	6.5	3
1866214	2	0	1	16	7	7	7	7	6.5	3
1866214	4	1	16	16	7	7	7	7	6.5	3
1866214	2	0	55	16	7	7	7	7	6.5	3
1866214	2	0	54	16	7	7	7	7	6.5	3
1866214	2	0	8	16	7	7	7	7	6.5	3
1866214	2	1	78	16	7	7	7	7	6.5	3
1866214	2	1	77	16	7	7	7	7	6.5	3
1866214	2	1	65	16	7	7	7	7	6.5	3
1866214	2	1	4	16	7	7	7	7	6.5	3
1866214	2	1	75	16	7	7	7	7	6.5	3
1866214	2	0	25	16	7	7	7	7	6.5	3
1866214	2	1	3	16	7	7	7	7	6.5	3
1866214	2	1	24	16	7	7	7	7	6.5	3
1866215	4	1	31	29	5.5	4	5	5.5	4	3
1866215	4	0	1	29	5.5	4	5	5.5	4	3
1866215	2	1	64	29	5.5	4	5	5.5	4	3
1866215	4	1	65	29	5.5	4	5	5.5	4	3
1866215	5	0	48	29	5.5	4	5	5.5	4	3
1866215	5	0	13	29	5.5	4	5	5.5	4	3
1866215	4	1	71	29	5.5	4	5	5.5	4	3
1866215	5	0	25	29	5.5	4	5	5.5	4	3
1866215	2	1	11	29	5.5	4	5	5.5	4	3
1866215	4	1	36	29	5.5	4	5	5.5	4	3
1866215	4	1	29	29	5.5	4	5	5.5	4	3
1866215	5	0	55	29	5.5	4	5	5.5	4	3
1866215	4	1	26	29	5.5	4	5	5.5	4	3
1866215	5	1	62	29	5.5	4	5	5.5	4	3
1866215	2	1	4	29	5.5	4	5	5.5	4	3
1866215	4	1	3	29	5.5	4	5	5.5	4	3
1866215	5	1	60	29	5.5	4	5	5.5	4	3
1866215	5	1	49	29	5.5	4	5	5.5	4	3
1866215	2	1	46	29	5.5	4	5	5.5	4	3
1866215	5	1	77	29	5.5	4	5	5.5	4	3
1866215	5	1	24	29	5.5	4	5	5.5	4	3
1866215	5	0	8	29	5.5	4	5	5.5	4	3
1866215	2	1	16	29	5.5	4	5	5.5	4	3
1866215	4	0	54	29	5.5	4	5	5.5	4	3
1866215	2	1	75	29	5.5	4	5	5.5	4	3
1866215	5	0	79	29	5.5	4	5	5.5	4	3
1866215	2	0	5	29	5.5	4	5	5.5	4	3
1866215	5	1	74	29	5.5	4	5	5.5	4	3
1866215	4	0	27	29	5.5	4	5	5.5	4	3
1866215	5	1	78	29	5.5	4	5	5.5	4	3
1866217	1	1	65	22	5	6	7	7	6	3
1866217	2	0	79	22	5	6	7	7	6	3
1866217	4	1	4	22	5	6	7	7	6	3
1866217	5	1	49	22	5	6	7	7	6	3
1866217	5	1	74	22	5	6	7	7	6	3
1866217	4	0	5	22	5	6	7	7	6	3
1866217	4	0	48	22	5	6	7	7	6	3
1866217	4	0	13	22	5	6	7	7	6	3
1866217	4	1	64	22	5	6	7	7	6	3
1866217	3	1	71	22	5	6	7	7	6	3
1866217	5	0	27	22	5	6	7	7	6	3
1866217	3	0	25	22	5	6	7	7	6	3
1866217	1	0	8	22	5	6	7	7	6	3
1866217	2	0	1	22	5	6	7	7	6	3
1866217	3	1	26	22	5	6	7	7	6	3
1866217	3	1	11	22	5	6	7	7	6	3
1866217	2	1	36	22	5	6	7	7	6	3
1866217	3	1	77	22	5	6	7	7	6	3
1866217	5	0	54	22	5	6	7	7	6	3
1866217	5	0	55	22	5	6	7	7	6	3
1866217	1	1	31	22	5	6	7	7	6	3
1866217	2	1	29	22	5	6	7	7	6	3
1866217	2	1	78	22	5	6	7	7	6	3
1866217	2	1	75	22	5	6	7	7	6	3
1866217	3	1	3	22	5	6	7	7	6	3
1866217	2	1	16	22	5	6	7	7	6	3
1866217	3	1	62	22	5	6	7	7	6	3
1866217	2	1	46	22	5	6	7	7	6	3
1866217	1	1	24	22	5	6	7	7	6	3
1866217	2	1	60	22	5	6	7	7	6	3
1866218	1	0	27	17	2.5	6.5	7	6	6.5	3
1866218	1	0	5	17	2.5	6.5	7	6	6.5	3
1866218	2	0	79	17	2.5	6.5	7	6	6.5	3
1866218	2	1	71	17	2.5	6.5	7	6	6.5	3
1866218	4	0	13	17	2.5	6.5	7	6	6.5	3
1866218	1	1	78	17	2.5	6.5	7	6	6.5	3
1866218	2	0	1	17	2.5	6.5	7	6	6.5	3
1866218	1	1	46	17	2.5	6.5	7	6	6.5	3
1866218	1	1	29	17	2.5	6.5	7	6	6.5	3
1866218	2	1	77	17	2.5	6.5	7	6	6.5	3
1866218	4	0	48	17	2.5	6.5	7	6	6.5	3
1866218	4	1	65	17	2.5	6.5	7	6	6.5	3
1866218	4	1	4	17	2.5	6.5	7	6	6.5	3
1866218	1	1	24	17	2.5	6.5	7	6	6.5	3
1866218	1	1	62	17	2.5	6.5	7	6	6.5	3
1866218	4	1	74	17	2.5	6.5	7	6	6.5	3
1866218	1	1	64	17	2.5	6.5	7	6	6.5	3
1866218	4	1	3	17	2.5	6.5	7	6	6.5	3
1866218	2	1	75	17	2.5	6.5	7	6	6.5	3
1866218	4	1	49	17	2.5	6.5	7	6	6.5	3
1866218	1	1	31	17	2.5	6.5	7	6	6.5	3
1866218	2	1	11	17	2.5	6.5	7	6	6.5	3
1866218	4	0	54	17	2.5	6.5	7	6	6.5	3
1866218	2	0	55	17	2.5	6.5	7	6	6.5	3
1866218	4	1	26	17	2.5	6.5	7	6	6.5	3
1866218	4	0	25	17	2.5	6.5	7	6	6.5	3
1866218	2	1	36	17	2.5	6.5	7	6	6.5	3
1866218	2	1	16	17	2.5	6.5	7	6	6.5	3
1866218	1	0	8	17	2.5	6.5	7	6	6.5	3
1866218	5	1	60	17	2.5	6.5	7	6	6.5	3
1866221	5	1	31	32	4	3.5	4.5	4.5	4.5	3
1866221	5	1	60	32	4	3.5	4.5	4.5	4.5	3
1866221	4	0	79	32	4	3.5	4.5	4.5	4.5	3
1866221	5	1	77	32	4	3.5	4.5	4.5	4.5	3
1866221	4	0	55	32	4	3.5	4.5	4.5	4.5	3
1866221	5	1	62	32	4	3.5	4.5	4.5	4.5	3
1866221	4	1	26	32	4	3.5	4.5	4.5	4.5	3
1866221	3	0	1	32	4	3.5	4.5	4.5	4.5	3
1866221	5	0	5	32	4	3.5	4.5	4.5	4.5	3
1866221	5	0	54	32	4	3.5	4.5	4.5	4.5	3
1866221	4	1	46	32	4	3.5	4.5	4.5	4.5	3
1866221	5	1	71	32	4	3.5	4.5	4.5	4.5	3
1866221	2	1	29	32	4	3.5	4.5	4.5	4.5	3
1866221	5	1	49	32	4	3.5	4.5	4.5	4.5	3
1866221	4	1	3	32	4	3.5	4.5	4.5	4.5	3
1866221	5	0	27	32	4	3.5	4.5	4.5	4.5	3
1866221	3	1	64	32	4	3.5	4.5	4.5	4.5	3
1866221	5	1	65	32	4	3.5	4.5	4.5	4.5	3
1866221	4	1	36	32	4	3.5	4.5	4.5	4.5	3
1866221	5	0	48	32	4	3.5	4.5	4.5	4.5	3
1866221	5	1	24	32	4	3.5	4.5	4.5	4.5	3
1866221	4	1	16	32	4	3.5	4.5	4.5	4.5	3
1866221	5	0	8	32	4	3.5	4.5	4.5	4.5	3
1866221	2	1	75	32	4	3.5	4.5	4.5	4.5	3
1866221	5	1	74	32	4	3.5	4.5	4.5	4.5	3
1866221	4	0	13	32	4	3.5	4.5	4.5	4.5	3
1866221	4	1	78	32	4	3.5	4.5	4.5	4.5	3
1866221	5	1	11	32	4	3.5	4.5	4.5	4.5	3
1866221	4	0	25	32	4	3.5	4.5	4.5	4.5	3
1866221	5	1	4	32	4	3.5	4.5	4.5	4.5	3
1866222	1	1	62	24	4	6	7	6	4.5	3
1866222	2	0	55	24	4	6	7	6	4.5	3
1866222	1	1	46	24	4	6	7	6	4.5	3
1866222	4	1	74	24	4	6	7	6	4.5	3
1866222	4	1	77	24	4	6	7	6	4.5	3
1866222	2	1	75	24	4	6	7	6	4.5	3
1866222	1	1	16	24	4	6	7	6	4.5	3
1866222	5	0	25	24	4	6	7	6	4.5	3
1866222	5	0	48	24	4	6	7	6	4.5	3
1866222	2	1	26	24	4	6	7	6	4.5	3
1866222	5	0	79	24	4	6	7	6	4.5	3
1866222	2	1	29	24	4	6	7	6	4.5	3
1866222	1	1	64	24	4	6	7	6	4.5	3
1866222	4	1	71	24	4	6	7	6	4.5	3
1866222	1	1	60	24	4	6	7	6	4.5	3
1866222	1	1	24	24	4	6	7	6	4.5	3
1866222	2	0	54	24	4	6	7	6	4.5	3
1866222	2	0	5	24	4	6	7	6	4.5	3
1866222	2	1	3	24	4	6	7	6	4.5	3
1866222	2	0	1	24	4	6	7	6	4.5	3
1866222	1	1	11	24	4	6	7	6	4.5	3
1866222	1	1	31	24	4	6	7	6	4.5	3
1866222	1	1	78	24	4	6	7	6	4.5	3
1866222	2	1	36	24	4	6	7	6	4.5	3
1866222	4	0	27	24	4	6	7	6	4.5	3
1866222	2	1	4	24	4	6	7	6	4.5	3
1866222	1	0	8	24	4	6	7	6	4.5	3
1866222	2	0	13	24	4	6	7	6	4.5	3
1866222	4	1	49	24	4	6	7	6	4.5	3
1866222	1	1	65	24	4	6	7	6	4.5	3
1866223	4	1	24	33	3	4.5	5.5	4.5	3.5	3
1866223	2	0	48	33	3	4.5	5.5	4.5	3.5	3
1866223	3	0	13	33	3	4.5	5.5	4.5	3.5	3
1866223	4	1	11	33	3	4.5	5.5	4.5	3.5	3
1866223	5	1	60	33	3	4.5	5.5	4.5	3.5	3
1866223	4	1	74	33	3	4.5	5.5	4.5	3.5	3
1866223	3	0	55	33	3	4.5	5.5	4.5	3.5	3
1866223	4	1	62	33	3	4.5	5.5	4.5	3.5	3
1866223	2	1	77	33	3	4.5	5.5	4.5	3.5	3
1866223	4	0	27	33	3	4.5	5.5	4.5	3.5	3
1866223	3	1	36	33	3	4.5	5.5	4.5	3.5	3
1866223	4	1	71	33	3	4.5	5.5	4.5	3.5	3
1866223	2	1	29	33	3	4.5	5.5	4.5	3.5	3
1866223	2	1	46	33	3	4.5	5.5	4.5	3.5	3
1866223	3	1	75	33	3	4.5	5.5	4.5	3.5	3
1866223	4	1	31	33	3	4.5	5.5	4.5	3.5	3
1866223	4	1	78	33	3	4.5	5.5	4.5	3.5	3
1866223	3	0	54	33	3	4.5	5.5	4.5	3.5	3
1866223	2	0	25	33	3	4.5	5.5	4.5	3.5	3
1866223	3	0	1	33	3	4.5	5.5	4.5	3.5	3
1866223	4	1	16	33	3	4.5	5.5	4.5	3.5	3
1866223	4	1	4	33	3	4.5	5.5	4.5	3.5	3
1866223	3	1	64	33	3	4.5	5.5	4.5	3.5	3
1866223	2	1	26	33	3	4.5	5.5	4.5	3.5	3
1866223	3	1	3	33	3	4.5	5.5	4.5	3.5	3
1866223	4	1	49	33	3	4.5	5.5	4.5	3.5	3
1866223	2	0	79	33	3	4.5	5.5	4.5	3.5	3
1866223	3	1	65	33	3	4.5	5.5	4.5	3.5	3
1866223	4	0	5	33	3	4.5	5.5	4.5	3.5	3
1866223	3	0	8	33	3	4.5	5.5	4.5	3.5	3
1866227	1	0	8	13	4.5	7	7	4.5	6	3
1866227	2	0	55	13	4.5	7	7	4.5	6	3
1866227	4	0	25	13	4.5	7	7	4.5	6	3
1866227	1	1	29	13	4.5	7	7	4.5	6	3
1866227	1	0	79	13	4.5	7	7	4.5	6	3
1866227	1	1	65	13	4.5	7	7	4.5	6	3
1866227	5	1	26	13	4.5	7	7	4.5	6	3
1866227	4	1	24	13	4.5	7	7	4.5	6	3
1866227	5	0	13	13	4.5	7	7	4.5	6	3
1866227	2	1	3	13	4.5	7	7	4.5	6	3
1866227	5	0	27	13	4.5	7	7	4.5	6	3
1866227	2	1	71	13	4.5	7	7	4.5	6	3
1866227	4	1	46	13	4.5	7	7	4.5	6	3
1866227	1	0	54	13	4.5	7	7	4.5	6	3
1866227	1	1	60	13	4.5	7	7	4.5	6	3
1866227	5	0	48	13	4.5	7	7	4.5	6	3
1866227	2	1	36	13	4.5	7	7	4.5	6	3
1866227	1	1	49	13	4.5	7	7	4.5	6	3
1866227	4	1	4	13	4.5	7	7	4.5	6	3
1866227	5	0	1	13	4.5	7	7	4.5	6	3
1866227	5	1	74	13	4.5	7	7	4.5	6	3
1866227	2	1	77	13	4.5	7	7	4.5	6	3
1866227	1	0	5	13	4.5	7	7	4.5	6	3
1866227	1	1	64	13	4.5	7	7	4.5	6	3
1866227	2	1	62	13	4.5	7	7	4.5	6	3
1866227	4	1	75	13	4.5	7	7	4.5	6	3
1866227	1	1	11	13	4.5	7	7	4.5	6	3
1866227	1	1	31	13	4.5	7	7	4.5	6	3
1866227	1	1	78	13	4.5	7	7	4.5	6	3
1866227	1	1	16	13	4.5	7	7	4.5	6	3
1866228	1	0	5	26	5	6	7	4	5.5	3
1866228	1	1	64	26	5	6	7	4	5.5	3
1866228	1	0	1	26	5	6	7	4	5.5	3
1866228	1	0	48	26	5	6	7	4	5.5	3
1866228	1	1	31	26	5	6	7	4	5.5	3
1866228	4	0	8	26	5	6	7	4	5.5	3
1866228	1	0	79	26	5	6	7	4	5.5	3
1866228	1	1	26	26	5	6	7	4	5.5	3
1866228	1	1	77	26	5	6	7	4	5.5	3
1866228	4	1	4	26	5	6	7	4	5.5	3
1866228	3	1	16	26	5	6	7	4	5.5	3
1866228	1	1	46	26	5	6	7	4	5.5	3
1866228	1	0	54	26	5	6	7	4	5.5	3
1866228	1	1	75	26	5	6	7	4	5.5	3
1866228	1	1	3	26	5	6	7	4	5.5	3
1866228	2	0	27	26	5	6	7	4	5.5	3
1866228	1	1	65	26	5	6	7	4	5.5	3
1866228	1	1	78	26	5	6	7	4	5.5	3
1866228	1	1	74	26	5	6	7	4	5.5	3
1866228	1	1	29	26	5	6	7	4	5.5	3
1866228	1	1	60	26	5	6	7	4	5.5	3
1866228	1	1	62	26	5	6	7	4	5.5	3
1866228	1	0	25	26	5	6	7	4	5.5	3
1866228	1	1	24	26	5	6	7	4	5.5	3
1866228	4	1	36	26	5	6	7	4	5.5	3
1866228	1	0	55	26	5	6	7	4	5.5	3
1866228	1	1	49	26	5	6	7	4	5.5	3
1866228	2	0	13	26	5	6	7	4	5.5	3
1866228	1	1	11	26	5	6	7	4	5.5	3
1866228	1	1	71	26	5	6	7	4	5.5	3
1866229	5	1	36	27	4.5	4.5	6.5	4	4.5	3
1866229	2	1	26	27	4.5	4.5	6.5	4	4.5	3
1866229	5	1	75	27	4.5	4.5	6.5	4	4.5	3
1866229	3	1	74	27	4.5	4.5	6.5	4	4.5	3
1866229	4	1	3	27	4.5	4.5	6.5	4	4.5	3
1866229	2	0	54	27	4.5	4.5	6.5	4	4.5	3
1866229	4	0	25	27	4.5	4.5	6.5	4	4.5	3
1866229	3	0	48	27	4.5	4.5	6.5	4	4.5	3
1866229	4	1	24	27	4.5	4.5	6.5	4	4.5	3
1866229	3	1	4	27	4.5	4.5	6.5	4	4.5	3
1866229	1	1	16	27	4.5	4.5	6.5	4	4.5	3
1866229	4	0	79	27	4.5	4.5	6.5	4	4.5	3
1866229	1	1	77	27	4.5	4.5	6.5	4	4.5	3
1866229	2	1	11	27	4.5	4.5	6.5	4	4.5	3
1866229	3	1	71	27	4.5	4.5	6.5	4	4.5	3
1866229	4	0	8	27	4.5	4.5	6.5	4	4.5	3
1866229	5	1	29	27	4.5	4.5	6.5	4	4.5	3
1866229	5	0	27	27	4.5	4.5	6.5	4	4.5	3
1866229	4	1	31	27	4.5	4.5	6.5	4	4.5	3
1866229	4	1	46	27	4.5	4.5	6.5	4	4.5	3
1866229	4	1	78	27	4.5	4.5	6.5	4	4.5	3
1866229	2	0	5	27	4.5	4.5	6.5	4	4.5	3
1866229	4	0	55	27	4.5	4.5	6.5	4	4.5	3
1866229	5	1	62	27	4.5	4.5	6.5	4	4.5	3
1866229	2	1	60	27	4.5	4.5	6.5	4	4.5	3
1866229	4	0	1	27	4.5	4.5	6.5	4	4.5	3
1866229	4	1	49	27	4.5	4.5	6.5	4	4.5	3
1866229	2	1	64	27	4.5	4.5	6.5	4	4.5	3
1866229	3	0	13	27	4.5	4.5	6.5	4	4.5	3
1866229	3	1	65	27	4.5	4.5	6.5	4	4.5	3
1866230	4	1	64	13	6	6.5	6.5	7	6.5	3
1866230	5	1	62	13	6	6.5	6.5	7	6.5	3
1866230	3	1	29	13	6	6.5	6.5	7	6.5	3
1866230	4	1	4	13	6	6.5	6.5	7	6.5	3
1866230	5	1	75	13	6	6.5	6.5	7	6.5	3
1866230	4	1	78	13	6	6.5	6.5	7	6.5	3
1866230	3	1	77	13	6	6.5	6.5	7	6.5	3
1866230	4	0	48	13	6	6.5	6.5	7	6.5	3
1866230	4	0	54	13	6	6.5	6.5	7	6.5	3
1866230	2	0	25	13	6	6.5	6.5	7	6.5	3
1866230	4	1	49	13	6	6.5	6.5	7	6.5	3
1866230	3	1	46	13	6	6.5	6.5	7	6.5	3
1866230	5	1	3	13	6	6.5	6.5	7	6.5	3
1866230	5	1	71	13	6	6.5	6.5	7	6.5	3
1866230	4	0	8	13	6	6.5	6.5	7	6.5	3
1866230	2	1	16	13	6	6.5	6.5	7	6.5	3
1866230	4	0	55	13	6	6.5	6.5	7	6.5	3
1866230	5	1	24	13	6	6.5	6.5	7	6.5	3
1866230	3	1	74	13	6	6.5	6.5	7	6.5	3
1866230	5	1	36	13	6	6.5	6.5	7	6.5	3
1866230	1	0	79	13	6	6.5	6.5	7	6.5	3
1866230	4	0	5	13	6	6.5	6.5	7	6.5	3
1866230	1	1	11	13	6	6.5	6.5	7	6.5	3
1866230	4	1	60	13	6	6.5	6.5	7	6.5	3
1866230	5	1	65	13	6	6.5	6.5	7	6.5	3
1866230	3	1	26	13	6	6.5	6.5	7	6.5	3
1866230	2	1	31	13	6	6.5	6.5	7	6.5	3
1866230	4	0	13	13	6	6.5	6.5	7	6.5	3
1866230	5	0	1	13	6	6.5	6.5	7	6.5	3
1866230	4	0	27	13	6	6.5	6.5	7	6.5	3
1866237	1	0	79	28	2.5	6	4	3.5	5	3
1866237	1	1	64	28	2.5	6	4	3.5	5	3
1866237	1	1	4	28	2.5	6	4	3.5	5	3
1866237	4	0	5	28	2.5	6	4	3.5	5	3
1866237	4	0	13	28	2.5	6	4	3.5	5	3
1866237	1	1	78	28	2.5	6	4	3.5	5	3
1866237	3	1	65	28	2.5	6	4	3.5	5	3
1866237	4	0	55	28	2.5	6	4	3.5	5	3
1866237	1	1	71	28	2.5	6	4	3.5	5	3
1866237	5	0	1	28	2.5	6	4	3.5	5	3
1866237	4	0	25	28	2.5	6	4	3.5	5	3
1866237	2	1	49	28	2.5	6	4	3.5	5	3
1866237	1	1	46	28	2.5	6	4	3.5	5	3
1866237	3	0	8	28	2.5	6	4	3.5	5	3
1866237	1	1	75	28	2.5	6	4	3.5	5	3
1866237	2	1	60	28	2.5	6	4	3.5	5	3
1866237	1	1	74	28	2.5	6	4	3.5	5	3
1866237	2	1	29	28	2.5	6	4	3.5	5	3
1866237	1	1	36	28	2.5	6	4	3.5	5	3
1866237	3	0	48	28	2.5	6	4	3.5	5	3
1866237	1	1	24	28	2.5	6	4	3.5	5	3
1866237	2	1	16	28	2.5	6	4	3.5	5	3
1866237	3	0	54	28	2.5	6	4	3.5	5	3
1866237	4	1	62	28	2.5	6	4	3.5	5	3
1866237	5	0	27	28	2.5	6	4	3.5	5	3
1866237	3	1	11	28	2.5	6	4	3.5	5	3
1866237	2	1	26	28	2.5	6	4	3.5	5	3
1866237	3	1	3	28	2.5	6	4	3.5	5	3
1866237	3	1	77	28	2.5	6	4	3.5	5	3
1866237	1	1	31	28	2.5	6	4	3.5	5	3
1866242	1	1	26	36	4	5	4	3.5	4	3
1866242	1	1	78	36	4	5	4	3.5	4	3
1866242	1	1	77	36	4	5	4	3.5	4	3
1866242	1	1	64	36	4	5	4	3.5	4	3
1866242	1	1	24	36	4	5	4	3.5	4	3
1866242	1	1	4	36	4	5	4	3.5	4	3
1866242	1	1	65	36	4	5	4	3.5	4	3
1866242	1	1	62	36	4	5	4	3.5	4	3
1866242	1	1	11	36	4	5	4	3.5	4	3
1866242	1	0	5	36	4	5	4	3.5	4	3
1866242	1	1	74	36	4	5	4	3.5	4	3
1866242	1	1	49	36	4	5	4	3.5	4	3
1866242	1	1	75	36	4	5	4	3.5	4	3
1866242	1	0	55	36	4	5	4	3.5	4	3
1866242	1	0	1	36	4	5	4	3.5	4	3
1866242	1	0	25	36	4	5	4	3.5	4	3
1866242	1	1	46	36	4	5	4	3.5	4	3
1866242	1	1	60	36	4	5	4	3.5	4	3
1866242	1	0	8	36	4	5	4	3.5	4	3
1866242	1	0	13	36	4	5	4	3.5	4	3
1866242	1	1	16	36	4	5	4	3.5	4	3
1866242	1	1	3	36	4	5	4	3.5	4	3
1866242	1	1	71	36	4	5	4	3.5	4	3
1866242	1	1	36	36	4	5	4	3.5	4	3
1866242	1	0	48	36	4	5	4	3.5	4	3
1866242	1	1	31	36	4	5	4	3.5	4	3
1866242	1	1	29	36	4	5	4	3.5	4	3
1866242	1	0	79	36	4	5	4	3.5	4	3
1866242	5	0	27	36	4	5	4	3.5	4	3
1866242	1	0	54	36	4	5	4	3.5	4	3
1866245	2	1	26	19	2	5.5	6	6	4.5	3
1866245	5	0	5	19	2	5.5	6	6	4.5	3
1866245	1	1	24	19	2	5.5	6	6	4.5	3
1866245	1	1	60	19	2	5.5	6	6	4.5	3
1866245	1	1	64	19	2	5.5	6	6	4.5	3
1866245	4	1	16	19	2	5.5	6	6	4.5	3
1866245	4	0	54	19	2	5.5	6	6	4.5	3
1866245	1	1	31	19	2	5.5	6	6	4.5	3
1866245	5	0	25	19	2	5.5	6	6	4.5	3
1866245	2	1	36	19	2	5.5	6	6	4.5	3
1866245	2	0	1	19	2	5.5	6	6	4.5	3
1866245	2	1	29	19	2	5.5	6	6	4.5	3
1866245	3	0	55	19	2	5.5	6	6	4.5	3
1866245	3	1	4	19	2	5.5	6	6	4.5	3
1866245	2	0	8	19	2	5.5	6	6	4.5	3
1866245	4	1	75	19	2	5.5	6	6	4.5	3
1866245	4	1	49	19	2	5.5	6	6	4.5	3
1866245	3	1	71	19	2	5.5	6	6	4.5	3
1866245	2	1	74	19	2	5.5	6	6	4.5	3
1866245	5	0	27	19	2	5.5	6	6	4.5	3
1866245	2	1	62	19	2	5.5	6	6	4.5	3
1866245	5	0	48	19	2	5.5	6	6	4.5	3
1866245	1	0	79	19	2	5.5	6	6	4.5	3
1866245	1	1	78	19	2	5.5	6	6	4.5	3
1866245	1	1	46	19	2	5.5	6	6	4.5	3
1866245	2	1	3	19	2	5.5	6	6	4.5	3
1866245	5	0	13	19	2	5.5	6	6	4.5	3
1866245	1	1	65	19	2	5.5	6	6	4.5	3
1866245	3	1	77	19	2	5.5	6	6	4.5	3
1866245	3	1	11	19	2	5.5	6	6	4.5	3
1866246	2	0	8	18	3	6	6.5	4.5	7	3
1866246	2	1	49	18	3	6	6.5	4.5	7	3
1866246	4	1	36	18	3	6	6.5	4.5	7	3
1866246	2	1	62	18	3	6	6.5	4.5	7	3
1866246	2	0	5	18	3	6	6.5	4.5	7	3
1866246	2	1	3	18	3	6	6.5	4.5	7	3
1866246	2	1	64	18	3	6	6.5	4.5	7	3
1866246	2	0	79	18	3	6	6.5	4.5	7	3
1866246	2	1	74	18	3	6	6.5	4.5	7	3
1866246	2	0	48	18	3	6	6.5	4.5	7	3
1866246	2	1	77	18	3	6	6.5	4.5	7	3
1866246	2	1	26	18	3	6	6.5	4.5	7	3
1866246	2	1	46	18	3	6	6.5	4.5	7	3
1866246	1	1	29	18	3	6	6.5	4.5	7	3
1866246	1	1	31	18	3	6	6.5	4.5	7	3
1866246	1	0	54	18	3	6	6.5	4.5	7	3
1866246	1	1	11	18	3	6	6.5	4.5	7	3
1866246	1	1	24	18	3	6	6.5	4.5	7	3
1866246	1	0	25	18	3	6	6.5	4.5	7	3
1866246	4	1	16	18	3	6	6.5	4.5	7	3
1866246	2	1	60	18	3	6	6.5	4.5	7	3
1866246	2	1	71	18	3	6	6.5	4.5	7	3
1866246	2	1	75	18	3	6	6.5	4.5	7	3
1866246	2	1	4	18	3	6	6.5	4.5	7	3
1866246	2	1	65	18	3	6	6.5	4.5	7	3
1866246	2	0	13	18	3	6	6.5	4.5	7	3
1866246	2	0	1	18	3	6	6.5	4.5	7	3
1866246	2	0	27	18	3	6	6.5	4.5	7	3
1866246	2	1	78	18	3	6	6.5	4.5	7	3
1866246	2	0	55	18	3	6	6.5	4.5	7	3
1866255	1	1	64	18	5	3.5	6	6	5.5	3
1866255	1	1	77	18	5	3.5	6	6	5.5	3
1866255	4	0	1	18	5	3.5	6	6	5.5	3
1866255	4	1	4	18	5	3.5	6	6	5.5	3
1866255	2	1	31	18	5	3.5	6	6	5.5	3
1866255	4	1	16	18	5	3.5	6	6	5.5	3
1866255	4	0	8	18	5	3.5	6	6	5.5	3
1866255	4	1	62	18	5	3.5	6	6	5.5	3
1866255	2	1	29	18	5	3.5	6	6	5.5	3
1866255	5	0	55	18	5	3.5	6	6	5.5	3
1866255	5	1	36	18	5	3.5	6	6	5.5	3
1866255	2	1	60	18	5	3.5	6	6	5.5	3
1866255	4	0	5	18	5	3.5	6	6	5.5	3
1866255	4	1	11	18	5	3.5	6	6	5.5	3
1866255	2	1	75	18	5	3.5	6	6	5.5	3
1866255	2	1	49	18	5	3.5	6	6	5.5	3
1866255	5	0	27	18	5	3.5	6	6	5.5	3
1866255	4	0	25	18	5	3.5	6	6	5.5	3
1866255	2	1	74	18	5	3.5	6	6	5.5	3
1866255	2	0	79	18	5	3.5	6	6	5.5	3
1866255	2	1	24	18	5	3.5	6	6	5.5	3
1866255	2	1	3	18	5	3.5	6	6	5.5	3
1866255	2	1	46	18	5	3.5	6	6	5.5	3
1866255	2	0	13	18	5	3.5	6	6	5.5	3
1866255	2	1	65	18	5	3.5	6	6	5.5	3
1866255	2	1	26	18	5	3.5	6	6	5.5	3
1866255	2	1	71	18	5	3.5	6	6	5.5	3
1866255	4	0	48	18	5	3.5	6	6	5.5	3
1866255	4	1	78	18	5	3.5	6	6	5.5	3
1866255	4	0	54	18	5	3.5	6	6	5.5	3
1866257	2	1	60	24	5	4.5	5.5	5	5.5	3
1866257	2	1	46	24	5	4.5	5.5	5	5.5	3
1866257	3	1	3	24	5	4.5	5.5	5	5.5	3
1866257	4	1	16	24	5	4.5	5.5	5	5.5	3
1866257	4	0	48	24	5	4.5	5.5	5	5.5	3
1866257	2	1	4	24	5	4.5	5.5	5	5.5	3
1866257	4	1	65	24	5	4.5	5.5	5	5.5	3
1866257	3	1	77	24	5	4.5	5.5	5	5.5	3
1866257	2	1	11	24	5	4.5	5.5	5	5.5	3
1866257	4	1	49	24	5	4.5	5.5	5	5.5	3
1866257	2	0	55	24	5	4.5	5.5	5	5.5	3
1866257	4	1	64	24	5	4.5	5.5	5	5.5	3
1866257	3	1	24	24	5	4.5	5.5	5	5.5	3
1866257	4	0	79	24	5	4.5	5.5	5	5.5	3
1866257	2	1	29	24	5	4.5	5.5	5	5.5	3
1866257	4	0	25	24	5	4.5	5.5	5	5.5	3
1866257	3	0	5	24	5	4.5	5.5	5	5.5	3
1866257	2	1	62	24	5	4.5	5.5	5	5.5	3
1866257	4	0	1	24	5	4.5	5.5	5	5.5	3
1866257	3	1	78	24	5	4.5	5.5	5	5.5	3
1866257	2	1	26	24	5	4.5	5.5	5	5.5	3
1866257	4	0	27	24	5	4.5	5.5	5	5.5	3
1866257	3	1	71	24	5	4.5	5.5	5	5.5	3
1866257	4	0	54	24	5	4.5	5.5	5	5.5	3
1866257	2	1	31	24	5	4.5	5.5	5	5.5	3
1866257	2	1	75	24	5	4.5	5.5	5	5.5	3
1866257	3	1	36	24	5	4.5	5.5	5	5.5	3
1866257	4	1	74	24	5	4.5	5.5	5	5.5	3
1866257	2	0	13	24	5	4.5	5.5	5	5.5	3
1866257	4	0	8	24	5	4.5	5.5	5	5.5	3
1866258	1	0	54	25	3.5	5.5	7	7	3	3
1866258	1	0	25	25	3.5	5.5	7	7	3	3
1866258	1	1	16	25	3.5	5.5	7	7	3	3
1866258	1	1	77	25	3.5	5.5	7	7	3	3
1866258	1	1	26	25	3.5	5.5	7	7	3	3
1866258	1	1	49	25	3.5	5.5	7	7	3	3
1866258	1	1	46	25	3.5	5.5	7	7	3	3
1866258	1	1	11	25	3.5	5.5	7	7	3	3
1866258	1	0	8	25	3.5	5.5	7	7	3	3
1866258	1	1	75	25	3.5	5.5	7	7	3	3
1866258	1	1	4	25	3.5	5.5	7	7	3	3
1866258	1	1	64	25	3.5	5.5	7	7	3	3
1866258	1	0	79	25	3.5	5.5	7	7	3	3
1866258	1	1	78	25	3.5	5.5	7	7	3	3
1866258	1	1	29	25	3.5	5.5	7	7	3	3
1866258	1	1	62	25	3.5	5.5	7	7	3	3
1866258	1	1	3	25	3.5	5.5	7	7	3	3
1866258	1	0	1	25	3.5	5.5	7	7	3	3
1866258	1	0	48	25	3.5	5.5	7	7	3	3
1866258	1	0	27	25	3.5	5.5	7	7	3	3
1866258	1	0	5	25	3.5	5.5	7	7	3	3
1866258	1	1	74	25	3.5	5.5	7	7	3	3
1866258	1	1	71	25	3.5	5.5	7	7	3	3
1866258	1	1	36	25	3.5	5.5	7	7	3	3
1866258	1	1	65	25	3.5	5.5	7	7	3	3
1866258	1	1	60	25	3.5	5.5	7	7	3	3
1866258	1	0	13	25	3.5	5.5	7	7	3	3
1866258	1	1	31	25	3.5	5.5	7	7	3	3
1866258	1	0	55	25	3.5	5.5	7	7	3	3
1866258	1	1	24	25	3.5	5.5	7	7	3	3
1866260	2	0	1	20	6	6	6.5	6	6	3
1866260	2	1	49	20	6	6	6.5	6	6	3
1866260	4	1	71	20	6	6	6.5	6	6	3
1866260	5	0	5	20	6	6	6.5	6	6	3
1866260	5	0	25	20	6	6	6.5	6	6	3
1866260	4	1	60	20	6	6	6.5	6	6	3
1866260	2	1	77	20	6	6	6.5	6	6	3
1866260	2	1	78	20	6	6	6.5	6	6	3
1866260	2	1	24	20	6	6	6.5	6	6	3
1866260	4	0	48	20	6	6	6.5	6	6	3
1866260	2	1	65	20	6	6	6.5	6	6	3
1866260	2	1	4	20	6	6	6.5	6	6	3
1866260	4	1	16	20	6	6	6.5	6	6	3
1866260	5	0	79	20	6	6	6.5	6	6	3
1866260	2	0	55	20	6	6	6.5	6	6	3
1866260	4	0	13	20	6	6	6.5	6	6	3
1866260	4	1	36	20	6	6	6.5	6	6	3
1866260	2	1	29	20	6	6	6.5	6	6	3
1866260	2	1	26	20	6	6	6.5	6	6	3
1866260	2	1	75	20	6	6	6.5	6	6	3
1866260	2	1	3	20	6	6	6.5	6	6	3
1866260	2	1	62	20	6	6	6.5	6	6	3
1866260	4	1	74	20	6	6	6.5	6	6	3
1866260	4	1	11	20	6	6	6.5	6	6	3
1866260	5	0	27	20	6	6	6.5	6	6	3
1866260	4	1	46	20	6	6	6.5	6	6	3
1866260	1	1	31	20	6	6	6.5	6	6	3
1866260	2	1	64	20	6	6	6.5	6	6	3
1866260	5	0	54	20	6	6	6.5	6	6	3
1866260	5	0	8	20	6	6	6.5	6	6	3
1866270	2	1	4	20	3	6	6.5	7	5	3
1866270	1	1	78	20	3	6	6.5	7	5	3
1866270	1	1	29	20	3	6	6.5	7	5	3
1866270	5	0	5	20	3	6	6.5	7	5	3
1866270	5	0	27	20	3	6	6.5	7	5	3
1866270	4	1	71	20	3	6	6.5	7	5	3
1866270	5	0	1	20	3	6	6.5	7	5	3
1866270	2	1	64	20	3	6	6.5	7	5	3
1866270	2	1	62	20	3	6	6.5	7	5	3
1866270	2	1	11	20	3	6	6.5	7	5	3
1866270	1	0	55	20	3	6	6.5	7	5	3
1866270	1	1	65	20	3	6	6.5	7	5	3
1866270	2	1	46	20	3	6	6.5	7	5	3
1866270	4	1	26	20	3	6	6.5	7	5	3
1866270	2	1	16	20	3	6	6.5	7	5	3
1866270	5	0	54	20	3	6	6.5	7	5	3
1866270	1	1	31	20	3	6	6.5	7	5	3
1866270	2	1	36	20	3	6	6.5	7	5	3
1866270	2	0	8	20	3	6	6.5	7	5	3
1866270	2	0	25	20	3	6	6.5	7	5	3
1866270	5	0	79	20	3	6	6.5	7	5	3
1866270	1	1	24	20	3	6	6.5	7	5	3
1866270	2	1	3	20	3	6	6.5	7	5	3
1866270	5	0	13	20	3	6	6.5	7	5	3
1866270	1	1	75	20	3	6	6.5	7	5	3
1866270	1	1	77	20	3	6	6.5	7	5	3
1866270	2	1	60	20	3	6	6.5	7	5	3
1866270	2	1	74	20	3	6	6.5	7	5	3
1866270	2	1	49	20	3	6	6.5	7	5	3
1866270	5	0	48	20	3	6	6.5	7	5	3
1866274	3	1	11	23	2.5	4	6	2.5	4.5	3
1866274	2	1	29	23	2.5	4	6	2.5	4.5	3
1866274	2	1	4	23	2.5	4	6	2.5	4.5	3
1866274	4	0	79	23	2.5	4	6	2.5	4.5	3
1866274	3	1	36	23	2.5	4	6	2.5	4.5	3
1866274	3	1	62	23	2.5	4	6	2.5	4.5	3
1866274	2	1	65	23	2.5	4	6	2.5	4.5	3
1866274	5	0	1	23	2.5	4	6	2.5	4.5	3
1866274	4	0	55	23	2.5	4	6	2.5	4.5	3
1866274	4	1	31	23	2.5	4	6	2.5	4.5	3
1866274	2	1	78	23	2.5	4	6	2.5	4.5	3
1866274	3	1	60	23	2.5	4	6	2.5	4.5	3
1866274	2	0	54	23	2.5	4	6	2.5	4.5	3
1866274	3	0	8	23	2.5	4	6	2.5	4.5	3
1866274	4	0	48	23	2.5	4	6	2.5	4.5	3
1866274	3	1	26	23	2.5	4	6	2.5	4.5	3
1866274	2	1	77	23	2.5	4	6	2.5	4.5	3
1866274	4	0	25	23	2.5	4	6	2.5	4.5	3
1866274	4	0	27	23	2.5	4	6	2.5	4.5	3
[truncated: 1,781 more rows]

## Sheet: seven days
PID	Rating	Trial Type (Old=0, New=1)	Image Number	HK11	E	A	C	ES	O	Delay
1898153	1	0	54	11	1.5	3.5	6	2.5	4	4
1898153	1	1	26	11	1.5	3.5	6	2.5	4	4
1898153	1	1	64	11	1.5	3.5	6	2.5	4	4
1898153	1	1	36	11	1.5	3.5	6	2.5	4	4
1898153	1	1	62	11	1.5	3.5	6	2.5	4	4
1898153	1	0	1	11	1.5	3.5	6	2.5	4	4
1898153	1	1	49	11	1.5	3.5	6	2.5	4	4
1898153	1	0	55	11	1.5	3.5	6	2.5	4	4
1898153	1	0	27	11	1.5	3.5	6	2.5	4	4
1898153	1	1	29	11	1.5	3.5	6	2.5	4	4
1898153	1	1	60	11	1.5	3.5	6	2.5	4	4
1898153	1	0	48	11	1.5	3.5	6	2.5	4	4
1898153	1	1	31	11	1.5	3.5	6	2.5	4	4
1898153	4	1	4	11	1.5	3.5	6	2.5	4	4
1898153	1	1	11	11	1.5	3.5	6	2.5	4	4
1898153	1	0	8	11	1.5	3.5	6	2.5	4	4
1898153	3	1	74	11	1.5	3.5	6	2.5	4	4
1898153	1	1	78	11	1.5	3.5	6	2.5	4	4
1898153	1	0	25	11	1.5	3.5	6	2.5	4	4
1898153	1	1	24	11	1.5	3.5	6	2.5	4	4
1898153	1	1	77	11	1.5	3.5	6	2.5	4	4
1898153	1	1	46	11	1.5	3.5	6	2.5	4	4
1898153	1	1	16	11	1.5	3.5	6	2.5	4	4
1898153	1	1	75	11	1.5	3.5	6	2.5	4	4
1898153	1	0	79	11	1.5	3.5	6	2.5	4	4
1898153	1	1	3	11	1.5	3.5	6	2.5	4	4
1898153	1	1	71	11	1.5	3.5	6	2.5	4	4
1898153	1	1	65	11	1.5	3.5	6	2.5	4	4
1898153	1	0	13	11	1.5	3.5	6	2.5	4	4
1898153	1	0	5	11	1.5	3.5	6	2.5	4	4
1898156	1	0	8	22	2	6.5	6	5.5	6	4
1898156	1	1	3	22	2	6.5	6	5.5	6	4
1898156	1	1	46	22	2	6.5	6	5.5	6	4
1898156	1	1	71	22	2	6.5	6	5.5	6	4
1898156	2	1	24	22	2	6.5	6	5.5	6	4
1898156	1	1	78	22	2	6.5	6	5.5	6	4
1898156	1	0	13	22	2	6.5	6	5.5	6	4
1898156	1	0	1	22	2	6.5	6	5.5	6	4
1898156	1	1	29	22	2	6.5	6	5.5	6	4
1898156	1	1	65	22	2	6.5	6	5.5	6	4
1898156	1	1	4	22	2	6.5	6	5.5	6	4
1898156	1	0	48	22	2	6.5	6	5.5	6	4
1898156	1	0	5	22	2	6.5	6	5.5	6	4
1898156	1	1	77	22	2	6.5	6	5.5	6	4
1898156	1	1	16	22	2	6.5	6	5.5	6	4
1898156	1	1	64	22	2	6.5	6	5.5	6	4
1898156	1	1	75	22	2	6.5	6	5.5	6	4
1898156	1	0	54	22	2	6.5	6	5.5	6	4
1898156	1	0	27	22	2	6.5	6	5.5	6	4
1898156	1	0	25	22	2	6.5	6	5.5	6	4
1898156	1	1	11	22	2	6.5	6	5.5	6	4
1898156	1	1	49	22	2	6.5	6	5.5	6	4
1898156	1	1	31	22	2	6.5	6	5.5	6	4
1898156	1	0	79	22	2	6.5	6	5.5	6	4
1898156	1	1	26	22	2	6.5	6	5.5	6	4
1898156	2	0	55	22	2	6.5	6	5.5	6	4
1898156	1	1	36	22	2	6.5	6	5.5	6	4
1898156	1	1	60	22	2	6.5	6	5.5	6	4
1898156	1	1	74	22	2	6.5	6	5.5	6	4
1898156	4	1	62	22	2	6.5	6	5.5	6	4
1898158	4	0	54	23	3.5	7	5.5	5.5	5	4
1898158	2	1	11	23	3.5	7	5.5	5.5	5	4
1898158	1	1	26	23	3.5	7	5.5	5.5	5	4
1898158	4	1	62	23	3.5	7	5.5	5.5	5	4
1898158	3	1	46	23	3.5	7	5.5	5.5	5	4
1898158	3	0	13	23	3.5	7	5.5	5.5	5	4
1898158	2	1	29	23	3.5	7	5.5	5.5	5	4
1898158	2	0	48	23	3.5	7	5.5	5.5	5	4
1898158	4	1	74	23	3.5	7	5.5	5.5	5	4
1898158	2	0	5	23	3.5	7	5.5	5.5	5	4
1898158	3	1	78	23	3.5	7	5.5	5.5	5	4
1898158	4	0	1	23	3.5	7	5.5	5.5	5	4
1898158	3	1	77	23	3.5	7	5.5	5.5	5	4
1898158	4	0	8	23	3.5	7	5.5	5.5	5	4
1898158	2	0	79	23	3.5	7	5.5	5.5	5	4
1898158	1	1	16	23	3.5	7	5.5	5.5	5	4
1898158	1	1	49	23	3.5	7	5.5	5.5	5	4
1898158	1	0	27	23	3.5	7	5.5	5.5	5	4
1898158	4	1	31	23	3.5	7	5.5	5.5	5	4
1898158	3	1	60	23	3.5	7	5.5	5.5	5	4
1898158	3	1	36	23	3.5	7	5.5	5.5	5	4
1898158	3	1	65	23	3.5	7	5.5	5.5	5	4
1898158	3	0	25	23	3.5	7	5.5	5.5	5	4
1898158	3	1	64	23	3.5	7	5.5	5.5	5	4
1898158	3	1	75	23	3.5	7	5.5	5.5	5	4
1898158	3	0	55	23	3.5	7	5.5	5.5	5	4
1898158	3	1	4	23	3.5	7	5.5	5.5	5	4
1898158	2	1	71	23	3.5	7	5.5	5.5	5	4
1898158	1	1	24	23	3.5	7	5.5	5.5	5	4
1898158	3	1	3	23	3.5	7	5.5	5.5	5	4
1898165	4	1	78	24	4	5	7	6	5.5	4
1898165	2	0	25	24	4	5	7	6	5.5	4
1898165	4	1	60	24	4	5	7	6	5.5	4
1898165	5	1	62	24	4	5	7	6	5.5	4
1898165	4	1	16	24	4	5	7	6	5.5	4
1898165	2	1	31	24	4	5	7	6	5.5	4
1898165	3	0	48	24	4	5	7	6	5.5	4
1898165	2	1	26	24	4	5	7	6	5.5	4
1898165	3	1	11	24	4	5	7	6	5.5	4
1898165	4	1	65	24	4	5	7	6	5.5	4
1898165	2	0	5	24	4	5	7	6	5.5	4
1898165	3	1	46	24	4	5	7	6	5.5	4
1898165	3	1	24	24	4	5	7	6	5.5	4
1898165	2	0	54	24	4	5	7	6	5.5	4
1898165	4	1	64	24	4	5	7	6	5.5	4
1898165	4	1	75	24	4	5	7	6	5.5	4
1898165	3	0	8	24	4	5	7	6	5.5	4
1898165	4	0	27	24	4	5	7	6	5.5	4
1898165	2	1	74	24	4	5	7	6	5.5	4
1898165	3	0	79	24	4	5	7	6	5.5	4
1898165	3	1	77	24	4	5	7	6	5.5	4
1898165	4	1	4	24	4	5	7	6	5.5	4
1898165	4	1	71	24	4	5	7	6	5.5	4
1898165	5	1	49	24	4	5	7	6	5.5	4
1898165	4	0	13	24	4	5	7	6	5.5	4
1898165	2	0	55	24	4	5	7	6	5.5	4
1898165	4	0	1	24	4	5	7	6	5.5	4
1898165	3	1	29	24	4	5	7	6	5.5	4
1898165	3	1	36	24	4	5	7	6	5.5	4
1898165	4	1	3	24	4	5	7	6	5.5	4
1898166	2	1	36	24	3.5	5.5	7	3.5	6	4
1898166	1	1	24	24	3.5	5.5	7	3.5	6	4
1898166	4	0	25	24	3.5	5.5	7	3.5	6	4
1898166	4	0	79	24	3.5	5.5	7	3.5	6	4
1898166	5	0	13	24	3.5	5.5	7	3.5	6	4
1898166	1	1	31	24	3.5	5.5	7	3.5	6	4
1898166	1	1	29	24	3.5	5.5	7	3.5	6	4
1898166	2	0	48	24	3.5	5.5	7	3.5	6	4
1898166	1	0	55	24	3.5	5.5	7	3.5	6	4
1898166	1	1	65	24	3.5	5.5	7	3.5	6	4
1898166	1	1	71	24	3.5	5.5	7	3.5	6	4
1898166	1	1	62	24	3.5	5.5	7	3.5	6	4
1898166	1	1	75	24	3.5	5.5	7	3.5	6	4
1898166	2	0	1	24	3.5	5.5	7	3.5	6	4
1898166	1	1	74	24	3.5	5.5	7	3.5	6	4
1898166	1	1	3	24	3.5	5.5	7	3.5	6	4
1898166	1	1	49	24	3.5	5.5	7	3.5	6	4
1898166	1	1	26	24	3.5	5.5	7	3.5	6	4
1898166	1	1	46	24	3.5	5.5	7	3.5	6	4
1898166	1	1	78	24	3.5	5.5	7	3.5	6	4
1898166	1	1	77	24	3.5	5.5	7	3.5	6	4
1898166	3	0	8	24	3.5	5.5	7	3.5	6	4
1898166	1	1	16	24	3.5	5.5	7	3.5	6	4
1898166	5	0	27	24	3.5	5.5	7	3.5	6	4
1898166	1	1	60	24	3.5	5.5	7	3.5	6	4
1898166	1	1	4	24	3.5	5.5	7	3.5	6	4
1898166	3	0	54	24	3.5	5.5	7	3.5	6	4
1898166	2	1	64	24	3.5	5.5	7	3.5	6	4
1898166	1	1	11	24	3.5	5.5	7	3.5	6	4
1898166	1	0	5	24	3.5	5.5	7	3.5	6	4
1898167	1	1	29	24	5.5	6	3.5	5.5	5.5	4
1898167	4	1	49	24	5.5	6	3.5	5.5	5.5	4
1898167	1	1	64	24	5.5	6	3.5	5.5	5.5	4
1898167	4	1	24	24	5.5	6	3.5	5.5	5.5	4
1898167	4	1	65	24	5.5	6	3.5	5.5	5.5	4
1898167	1	1	31	24	5.5	6	3.5	5.5	5.5	4
1898167	4	1	74	24	5.5	6	3.5	5.5	5.5	4
1898167	5	1	26	24	5.5	6	3.5	5.5	5.5	4
1898167	3	1	75	24	5.5	6	3.5	5.5	5.5	4
1898167	4	1	16	24	5.5	6	3.5	5.5	5.5	4
1898167	5	0	27	24	5.5	6	3.5	5.5	5.5	4
1898167	2	1	46	24	5.5	6	3.5	5.5	5.5	4
1898167	4	0	13	24	5.5	6	3.5	5.5	5.5	4
1898167	4	0	54	24	5.5	6	3.5	5.5	5.5	4
1898167	5	0	55	24	5.5	6	3.5	5.5	5.5	4
1898167	4	1	78	24	5.5	6	3.5	5.5	5.5	4
1898167	4	0	25	24	5.5	6	3.5	5.5	5.5	4
1898167	5	1	62	24	5.5	6	3.5	5.5	5.5	4
1898167	1	1	36	24	5.5	6	3.5	5.5	5.5	4
1898167	3	1	77	24	5.5	6	3.5	5.5	5.5	4
1898167	2	0	1	24	5.5	6	3.5	5.5	5.5	4
1898167	4	0	5	24	5.5	6	3.5	5.5	5.5	4
1898167	2	1	4	24	5.5	6	3.5	5.5	5.5	4
1898167	2	1	60	24	5.5	6	3.5	5.5	5.5	4
1898167	2	1	71	24	5.5	6	3.5	5.5	5.5	4
1898167	2	0	79	24	5.5	6	3.5	5.5	5.5	4
1898167	4	1	11	24	5.5	6	3.5	5.5	5.5	4
1898167	5	0	8	24	5.5	6	3.5	5.5	5.5	4
1898167	4	0	48	24	5.5	6	3.5	5.5	5.5	4
1898167	1	1	3	24	5.5	6	3.5	5.5	5.5	4
1898168	4	1	4	34	4	4.5	4	3.5	3.5	4
1898168	3	1	3	34	4	4.5	4	3.5	3.5	4
1898168	4	1	78	34	4	4.5	4	3.5	3.5	4
1898168	3	1	24	34	4	4.5	4	3.5	3.5	4
1898168	4	1	60	34	4	4.5	4	3.5	3.5	4
1898168	3	1	29	34	4	4.5	4	3.5	3.5	4
1898168	4	1	65	34	4	4.5	4	3.5	3.5	4
1898168	3	1	74	34	4	4.5	4	3.5	3.5	4
1898168	4	0	25	34	4	4.5	4	3.5	3.5	4
1898168	3	0	5	34	4	4.5	4	3.5	3.5	4
1898168	2	1	62	34	4	4.5	4	3.5	3.5	4
1898168	3	1	64	34	4	4.5	4	3.5	3.5	4
1898168	2	0	13	34	4	4.5	4	3.5	3.5	4
1898168	3	1	16	34	4	4.5	4	3.5	3.5	4
1898168	2	0	1	34	4	4.5	4	3.5	3.5	4
1898168	3	1	49	34	4	4.5	4	3.5	3.5	4
1898168	2	1	71	34	4	4.5	4	3.5	3.5	4
1898168	3	0	8	34	4	4.5	4	3.5	3.5	4
1898168	4	1	26	34	4	4.5	4	3.5	3.5	4
1898168	3	0	27	34	4	4.5	4	3.5	3.5	4
1898168	4	1	46	34	4	4.5	4	3.5	3.5	4
1898168	3	0	54	34	4	4.5	4	3.5	3.5	4
1898168	4	1	75	34	4	4.5	4	3.5	3.5	4
1898168	3	1	36	34	4	4.5	4	3.5	3.5	4
1898168	4	1	77	34	4	4.5	4	3.5	3.5	4
1898168	3	0	55	34	4	4.5	4	3.5	3.5	4
1898168	4	1	31	34	4	4.5	4	3.5	3.5	4
1898168	3	0	48	34	4	4.5	4	3.5	3.5	4
1898168	4	0	79	34	4	4.5	4	3.5	3.5	4
1898168	3	1	11	34	4	4.5	4	3.5	3.5	4
1898169	1	1	71	22	4	5	6.5	6	5	4
1898169	2	1	62	22	4	5	6.5	6	5	4
1898169	2	1	11	22	4	5	6.5	6	5	4
1898169	2	1	78	22	4	5	6.5	6	5	4
1898169	4	1	4	22	4	5	6.5	6	5	4
1898169	2	0	8	22	4	5	6.5	6	5	4
1898169	4	0	13	22	4	5	6.5	6	5	4
1898169	2	1	31	22	4	5	6.5	6	5	4
1898169	1	0	1	22	4	5	6.5	6	5	4
1898169	4	0	54	22	4	5	6.5	6	5	4
1898169	2	0	25	22	4	5	6.5	6	5	4
1898169	2	1	46	22	4	5	6.5	6	5	4
1898169	2	1	26	22	4	5	6.5	6	5	4
1898169	4	0	79	22	4	5	6.5	6	5	4
1898169	1	1	29	22	4	5	6.5	6	5	4
1898169	4	0	55	22	4	5	6.5	6	5	4
1898169	2	1	65	22	4	5	6.5	6	5	4
1898169	2	1	64	22	4	5	6.5	6	5	4
1898169	2	0	5	22	4	5	6.5	6	5	4
1898169	1	1	36	22	4	5	6.5	6	5	4
1898169	1	1	3	22	4	5	6.5	6	5	4
1898169	4	0	48	22	4	5	6.5	6	5	4
1898169	2	1	75	22	4	5	6.5	6	5	4
1898169	2	1	24	22	4	5	6.5	6	5	4
1898169	4	1	49	22	4	5	6.5	6	5	4
1898169	4	0	27	22	4	5	6.5	6	5	4
1898169	2	1	74	22	4	5	6.5	6	5	4
1898169	2	1	60	22	4	5	6.5	6	5	4
1898169	4	1	16	22	4	5	6.5	6	5	4
1898169	2	1	77	22	4	5	6.5	6	5	4
1898171	3	1	74	31	3.5	4.5	5.5	6	5	4
1898171	2	1	75	31	3.5	4.5	5.5	6	5	4
1898171	4	1	31	31	3.5	4.5	5.5	6	5	4
1898171	4	0	48	31	3.5	4.5	5.5	6	5	4
1898171	2	1	46	31	3.5	4.5	5.5	6	5	4
1898171	4	1	29	31	3.5	4.5	5.5	6	5	4
1898171	5	0	27	31	3.5	4.5	5.5	6	5	4
1898171	4	0	5	31	3.5	4.5	5.5	6	5	4
1898171	2	1	26	31	3.5	4.5	5.5	6	5	4
1898171	3	0	25	31	3.5	4.5	5.5	6	5	4
1898171	2	0	55	31	3.5	4.5	5.5	6	5	4
1898171	2	1	24	31	3.5	4.5	5.5	6	5	4
1898171	4	1	62	31	3.5	4.5	5.5	6	5	4
1898171	3	1	64	31	3.5	4.5	5.5	6	5	4
1898171	2	1	36	31	3.5	4.5	5.5	6	5	4
1898171	5	1	16	31	3.5	4.5	5.5	6	5	4
1898171	3	1	60	31	3.5	4.5	5.5	6	5	4
1898171	5	0	54	31	3.5	4.5	5.5	6	5	4
1898171	5	1	4	31	3.5	4.5	5.5	6	5	4
1898171	4	1	78	31	3.5	4.5	5.5	6	5	4
1898171	4	0	8	31	3.5	4.5	5.5	6	5	4
1898171	3	1	71	31	3.5	4.5	5.5	6	5	4
1898171	4	0	1	31	3.5	4.5	5.5	6	5	4
1898171	4	1	65	31	3.5	4.5	5.5	6	5	4
1898171	2	1	77	31	3.5	4.5	5.5	6	5	4
1898171	5	0	13	31	3.5	4.5	5.5	6	5	4
1898171	4	1	49	31	3.5	4.5	5.5	6	5	4
1898171	4	1	11	31	3.5	4.5	5.5	6	5	4
1898171	3	1	3	31	3.5	4.5	5.5	6	5	4
1898171	2	0	79	31	3.5	4.5	5.5	6	5	4
1898172	4	1	64	31	4	4.5	6	6	5.5	4
1898172	2	1	16	31	4	4.5	6	6	5.5	4
1898172	4	1	62	31	4	4.5	6	6	5.5	4
1898172	5	1	60	31	4	4.5	6	6	5.5	4
1898172	2	1	11	31	4	4.5	6	6	5.5	4
1898172	5	1	24	31	4	4.5	6	6	5.5	4
1898172	5	0	8	31	4	4.5	6	6	5.5	4
1898172	4	0	27	31	4	4.5	6	6	5.5	4
1898172	2	1	46	31	4	4.5	6	6	5.5	4
1898172	2	0	79	31	4	4.5	6	6	5.5	4
1898172	5	1	75	31	4	4.5	6	6	5.5	4
1898172	4	1	78	31	4	4.5	6	6	5.5	4
1898172	5	0	25	31	4	4.5	6	6	5.5	4
1898172	4	0	54	31	4	4.5	6	6	5.5	4
1898172	5	1	77	31	4	4.5	6	6	5.5	4
1898172	4	1	65	31	4	4.5	6	6	5.5	4
1898172	2	0	55	31	4	4.5	6	6	5.5	4
1898172	1	1	29	31	4	4.5	6	6	5.5	4
1898172	2	0	48	31	4	4.5	6	6	5.5	4
1898172	2	1	74	31	4	4.5	6	6	5.5	4
1898172	1	1	36	31	4	4.5	6	6	5.5	4
1898172	4	1	31	31	4	4.5	6	6	5.5	4
1898172	5	1	49	31	4	4.5	6	6	5.5	4
1898172	2	1	26	31	4	4.5	6	6	5.5	4
1898172	1	0	1	31	4	4.5	6	6	5.5	4
1898172	4	0	13	31	4	4.5	6	6	5.5	4
1898172	5	1	4	31	4	4.5	6	6	5.5	4
1898172	4	0	5	31	4	4.5	6	6	5.5	4
1898172	5	1	3	31	4	4.5	6	6	5.5	4
1898172	1	1	71	31	4	4.5	6	6	5.5	4
1898173	1	1	26	11	3.5	7	6.5	7	5.5	4
1898173	3	1	74	11	3.5	7	6.5	7	5.5	4
1898173	4	1	71	11	3.5	7	6.5	7	5.5	4
1898173	4	0	13	11	3.5	7	6.5	7	5.5	4
1898173	1	1	29	11	3.5	7	6.5	7	5.5	4
1898173	1	1	36	11	3.5	7	6.5	7	5.5	4
1898173	1	0	8	11	3.5	7	6.5	7	5.5	4
1898173	4	1	60	11	3.5	7	6.5	7	5.5	4
1898173	4	1	49	11	3.5	7	6.5	7	5.5	4
1898173	1	1	78	11	3.5	7	6.5	7	5.5	4
1898173	3	1	31	11	3.5	7	6.5	7	5.5	4
1898173	3	1	24	11	3.5	7	6.5	7	5.5	4
1898173	1	0	1	11	3.5	7	6.5	7	5.5	4
1898173	1	1	75	11	3.5	7	6.5	7	5.5	4
1898173	4	1	65	11	3.5	7	6.5	7	5.5	4
1898173	3	1	3	11	3.5	7	6.5	7	5.5	4
1898173	4	1	16	11	3.5	7	6.5	7	5.5	4
1898173	3	0	54	11	3.5	7	6.5	7	5.5	4
1898173	4	1	4	11	3.5	7	6.5	7	5.5	4
1898173	1	1	46	11	3.5	7	6.5	7	5.5	4
1898173	1	0	48	11	3.5	7	6.5	7	5.5	4
1898173	3	0	5	11	3.5	7	6.5	7	5.5	4
1898173	4	0	25	11	3.5	7	6.5	7	5.5	4
1898173	1	1	77	11	3.5	7	6.5	7	5.5	4
1898173	4	0	55	11	3.5	7	6.5	7	5.5	4
1898173	4	0	27	11	3.5	7	6.5	7	5.5	4
1898173	4	1	62	11	3.5	7	6.5	7	5.5	4
1898173	2	1	11	11	3.5	7	6.5	7	5.5	4
1898173	3	0	79	11	3.5	7	6.5	7	5.5	4
1898173	2	1	64	11	3.5	7	6.5	7	5.5	4
1898174	3	1	75	19	4	4	7	6	3.5	4
1898174	2	0	48	19	4	4	7	6	3.5	4
1898174	4	1	46	19	4	4	7	6	3.5	4
1898174	4	1	49	19	4	4	7	6	3.5	4
1898174	2	1	26	19	4	4	7	6	3.5	4
1898174	2	1	24	19	4	4	7	6	3.5	4
1898174	4	1	31	19	4	4	7	6	3.5	4
1898174	4	1	74	19	4	4	7	6	3.5	4
1898174	4	1	3	19	4	4	7	6	3.5	4
1898174	4	1	78	19	4	4	7	6	3.5	4
1898174	4	1	60	19	4	4	7	6	3.5	4
1898174	3	0	79	19	4	4	7	6	3.5	4
1898174	4	1	71	19	4	4	7	6	3.5	4
1898174	2	0	13	19	4	4	7	6	3.5	4
1898174	2	0	5	19	4	4	7	6	3.5	4
1898174	2	1	36	19	4	4	7	6	3.5	4
1898174	2	0	8	19	4	4	7	6	3.5	4
1898174	4	1	16	19	4	4	7	6	3.5	4
1898174	2	0	54	19	4	4	7	6	3.5	4
1898174	2	1	11	19	4	4	7	6	3.5	4
1898174	4	0	25	19	4	4	7	6	3.5	4
1898174	4	1	4	19	4	4	7	6	3.5	4
1898174	2	1	29	19	4	4	7	6	3.5	4
1898174	2	0	27	19	4	4	7	6	3.5	4
1898174	2	1	62	19	4	4	7	6	3.5	4
1898174	4	1	77	19	4	4	7	6	3.5	4
1898174	4	1	64	19	4	4	7	6	3.5	4
1898174	3	0	1	19	4	4	7	6	3.5	4
1898174	4	0	55	19	4	4	7	6	3.5	4
1898174	4	1	65	19	4	4	7	6	3.5	4
1898176	1	0	13	16	1	5.5	4	3	2.5	4
1898176	1	1	11	16	1	5.5	4	3	2.5	4
1898176	1	0	54	16	1	5.5	4	3	2.5	4
1898176	2	1	74	16	1	5.5	4	3	2.5	4
1898176	1	0	1	16	1	5.5	4	3	2.5	4
1898176	4	0	48	16	1	5.5	4	3	2.5	4
1898176	4	1	16	16	1	5.5	4	3	2.5	4
1898176	1	1	36	16	1	5.5	4	3	2.5	4
1898176	4	0	25	16	1	5.5	4	3	2.5	4
1898176	2	1	24	16	1	5.5	4	3	2.5	4
1898176	1	1	31	16	1	5.5	4	3	2.5	4
1898176	2	0	79	16	1	5.5	4	3	2.5	4
1898176	2	0	55	16	1	5.5	4	3	2.5	4
1898176	1	1	65	16	1	5.5	4	3	2.5	4
1898176	1	1	3	16	1	5.5	4	3	2.5	4
1898176	2	1	64	16	1	5.5	4	3	2.5	4
1898176	2	1	78	16	1	5.5	4	3	2.5	4
1898176	2	0	5	16	1	5.5	4	3	2.5	4
1898176	1	1	26	16	1	5.5	4	3	2.5	4
1898176	2	1	29	16	1	5.5	4	3	2.5	4
1898176	2	1	60	16	1	5.5	4	3	2.5	4
1898176	4	1	62	16	1	5.5	4	3	2.5	4
1898176	4	0	27	16	1	5.5	4	3	2.5	4
1898176	4	1	4	16	1	5.5	4	3	2.5	4
1898176	2	1	77	16	1	5.5	4	3	2.5	4
1898176	2	1	71	16	1	5.5	4	3	2.5	4
1898176	1	1	46	16	1	5.5	4	3	2.5	4
1898176	1	1	75	16	1	5.5	4	3	2.5	4
1898176	2	0	8	16	1	5.5	4	3	2.5	4
1898176	2	1	49	16	1	5.5	4	3	2.5	4
1898177	1	1	77	21	7	7	7	7	7	4
1898177	1	1	71	21	7	7	7	7	7	4
1898177	3	1	36	21	7	7	7	7	7	4
1898177	1	1	60	21	7	7	7	7	7	4
1898177	1	1	74	21	7	7	7	7	7	4
1898177	4	0	25	21	7	7	7	7	7	4
1898177	1	1	16	21	7	7	7	7	7	4
1898177	1	1	31	21	7	7	7	7	7	4
1898177	1	1	75	21	7	7	7	7	7	4
1898177	1	0	5	21	7	7	7	7	7	4
1898177	1	1	78	21	7	7	7	7	7	4
1898177	1	1	26	21	7	7	7	7	7	4
1898177	4	0	54	21	7	7	7	7	7	4
1898177	5	0	48	21	7	7	7	7	7	4
1898177	4	0	13	21	7	7	7	7	7	4
1898177	1	1	62	21	7	7	7	7	7	4
1898177	1	1	49	21	7	7	7	7	7	4
1898177	4	0	55	21	7	7	7	7	7	4
1898177	3	1	11	21	7	7	7	7	7	4
1898177	1	1	29	21	7	7	7	7	7	4
1898177	5	0	27	21	7	7	7	7	7	4
1898177	5	1	4	21	7	7	7	7	7	4
1898177	1	1	65	21	7	7	7	7	7	4
1898177	1	1	64	21	7	7	7	7	7	4
1898177	1	1	46	21	7	7	7	7	7	4
1898177	4	0	1	21	7	7	7	7	7	4
1898177	1	0	79	21	7	7	7	7	7	4
1898177	3	0	8	21	7	7	7	7	7	4
1898177	1	1	3	21	7	7	7	7	7	4
1898177	1	1	24	21	7	7	7	7	7	4
1898180	1	1	46	14	4	7	6	6.5	5.5	4
1898180	2	1	36	14	4	7	6	6.5	5.5	4
1898180	4	1	31	14	4	7	6	6.5	5.5	4
1898180	5	1	49	14	4	7	6	6.5	5.5	4
1898180	5	1	60	14	4	7	6	6.5	5.5	4
1898180	5	0	5	14	4	7	6	6.5	5.5	4
1898180	3	0	55	14	4	7	6	6.5	5.5	4
1898180	2	1	75	14	4	7	6	6.5	5.5	4
1898180	5	0	79	14	4	7	6	6.5	5.5	4
1898180	1	1	78	14	4	7	6	6.5	5.5	4
1898180	3	0	1	14	4	7	6	6.5	5.5	4
1898180	5	1	74	14	4	7	6	6.5	5.5	4
1898180	2	1	77	14	4	7	6	6.5	5.5	4
1898180	4	1	24	14	4	7	6	6.5	5.5	4
1898180	4	0	13	14	4	7	6	6.5	5.5	4
1898180	1	1	64	14	4	7	6	6.5	5.5	4
1898180	3	1	71	14	4	7	6	6.5	5.5	4
1898180	5	0	25	14	4	7	6	6.5	5.5	4
1898180	2	0	48	14	4	7	6	6.5	5.5	4
1898180	1	1	26	14	4	7	6	6.5	5.5	4
1898180	5	1	4	14	4	7	6	6.5	5.5	4
1898180	1	1	16	14	4	7	6	6.5	5.5	4
1898180	5	0	27	14	4	7	6	6.5	5.5	4
1898180	2	0	54	14	4	7	6	6.5	5.5	4
1898180	2	1	3	14	4	7	6	6.5	5.5	4
1898180	3	0	8	14	4	7	6	6.5	5.5	4
1898180	1	1	62	14	4	7	6	6.5	5.5	4
1898180	1	1	29	14	4	7	6	6.5	5.5	4
1898180	3	1	65	14	4	7	6	6.5	5.5	4
1898180	3	1	11	14	4	7	6	6.5	5.5	4
1898184	1	1	46	18	2	5.5	7	7	4	4
1898184	1	1	31	18	2	5.5	7	7	4	4
1898184	1	1	64	18	2	5.5	7	7	4	4
1898184	1	1	77	18	2	5.5	7	7	4	4
1898184	5	0	79	18	2	5.5	7	7	4	4
1898184	1	1	29	18	2	5.5	7	7	4	4
1898184	1	0	48	18	2	5.5	7	7	4	4
1898184	1	1	60	18	2	5.5	7	7	4	4
1898184	4	0	8	18	2	5.5	7	7	4	4
1898184	5	0	25	18	2	5.5	7	7	4	4
1898184	1	1	26	18	2	5.5	7	7	4	4
1898184	1	1	62	18	2	5.5	7	7	4	4
1898184	1	1	3	18	2	5.5	7	7	4	4
1898184	5	0	27	18	2	5.5	7	7	4	4
1898184	5	0	54	18	2	5.5	7	7	4	4
1898184	1	1	24	18	2	5.5	7	7	4	4
1898184	2	0	5	18	2	5.5	7	7	4	4
1898184	4	0	13	18	2	5.5	7	7	4	4
1898184	1	1	16	18	2	5.5	7	7	4	4
1898184	1	1	71	18	2	5.5	7	7	4	4
1898184	4	0	1	18	2	5.5	7	7	4	4
1898184	1	0	55	18	2	5.5	7	7	4	4
1898184	1	1	75	18	2	5.5	7	7	4	4
1898184	1	1	36	18	2	5.5	7	7	4	4
1898184	1	1	49	18	2	5.5	7	7	4	4
1898184	1	1	65	18	2	5.5	7	7	4	4
1898184	1	1	4	18	2	5.5	7	7	4	4
1898184	1	1	11	18	2	5.5	7	7	4	4
1898184	1	1	74	18	2	5.5	7	7	4	4
1898184	1	1	78	18	2	5.5	7	7	4	4
1898185	1	1	77	18	4.5	7	7	6	6	4
1898185	4	0	8	18	4.5	7	7	6	6	4
1898185	2	1	64	18	4.5	7	7	6	6	4
1898185	3	1	74	18	4.5	7	7	6	6	4
1898185	4	1	75	18	4.5	7	7	6	6	4
1898185	2	1	3	18	4.5	7	7	6	6	4
1898185	3	1	16	18	4.5	7	7	6	6	4
1898185	5	1	46	18	4.5	7	7	6	6	4
1898185	5	0	27	18	4.5	7	7	6	6	4
1898185	4	0	1	18	4.5	7	7	6	6	4
1898185	2	0	54	18	4.5	7	7	6	6	4
1898185	1	1	29	18	4.5	7	7	6	6	4
1898185	2	1	4	18	4.5	7	7	6	6	4
1898185	1	1	26	18	4.5	7	7	6	6	4
1898185	4	0	55	18	4.5	7	7	6	6	4
1898185	2	0	25	18	4.5	7	7	6	6	4
1898185	1	1	71	18	4.5	7	7	6	6	4
1898185	4	0	48	18	4.5	7	7	6	6	4
1898185	2	1	60	18	4.5	7	7	6	6	4
1898185	5	0	5	18	4.5	7	7	6	6	4
1898185	3	1	49	18	4.5	7	7	6	6	4
1898185	3	1	78	18	4.5	7	7	6	6	4
1898185	2	1	65	18	4.5	7	7	6	6	4
1898185	4	1	62	18	4.5	7	7	6	6	4
1898185	1	1	31	18	4.5	7	7	6	6	4
1898185	1	1	24	18	4.5	7	7	6	6	4
1898185	4	1	11	18	4.5	7	7	6	6	4
1898185	4	1	36	18	4.5	7	7	6	6	4
1898185	3	0	13	18	4.5	7	7	6	6	4
1898185	5	0	79	18	4.5	7	7	6	6	4
1898192	2	1	78	16	4.5	6.5	6.5	6.5	5.5	4
1898192	1	1	24	16	4.5	6.5	6.5	6.5	5.5	4
1898192	3	0	54	16	4.5	6.5	6.5	6.5	5.5	4
1898192	1	1	65	16	4.5	6.5	6.5	6.5	5.5	4
1898192	2	1	11	16	4.5	6.5	6.5	6.5	5.5	4
1898192	2	1	62	16	4.5	6.5	6.5	6.5	5.5	4
1898192	1	1	46	16	4.5	6.5	6.5	6.5	5.5	4
1898192	1	0	79	16	4.5	6.5	6.5	6.5	5.5	4
1898192	3	0	1	16	4.5	6.5	6.5	6.5	5.5	4
1898192	2	1	77	16	4.5	6.5	6.5	6.5	5.5	4
1898192	4	0	48	16	4.5	6.5	6.5	6.5	5.5	4
1898192	3	1	74	16	4.5	6.5	6.5	6.5	5.5	4
1898192	3	1	71	16	4.5	6.5	6.5	6.5	5.5	4
1898192	4	0	13	16	4.5	6.5	6.5	6.5	5.5	4
1898192	1	1	16	16	4.5	6.5	6.5	6.5	5.5	4
1898192	4	0	25	16	4.5	6.5	6.5	6.5	5.5	4
1898192	2	0	8	16	4.5	6.5	6.5	6.5	5.5	4
1898192	4	1	49	16	4.5	6.5	6.5	6.5	5.5	4
1898192	1	1	29	16	4.5	6.5	6.5	6.5	5.5	4
1898192	1	1	60	16	4.5	6.5	6.5	6.5	5.5	4
1898192	2	1	3	16	4.5	6.5	6.5	6.5	5.5	4
1898192	1	1	31	16	4.5	6.5	6.5	6.5	5.5	4
1898192	4	0	5	16	4.5	6.5	6.5	6.5	5.5	4
1898192	2	1	36	16	4.5	6.5	6.5	6.5	5.5	4
1898192	3	0	27	16	4.5	6.5	6.5	6.5	5.5	4
1898192	4	1	64	16	4.5	6.5	6.5	6.5	5.5	4
1898192	2	1	26	16	4.5	6.5	6.5	6.5	5.5	4
1898192	2	1	4	16	4.5	6.5	6.5	6.5	5.5	4
1898192	2	0	55	16	4.5	6.5	6.5	6.5	5.5	4
1898192	4	1	75	16	4.5	6.5	6.5	6.5	5.5	4
1898193	2	0	1	28	3	4.5	4	4	4	4
1898193	4	1	62	28	3	4.5	4	4	4	4
1898193	5	0	13	28	3	4.5	4	4	4	4
1898193	4	1	46	28	3	4.5	4	4	4	4
1898193	3	1	78	28	3	4.5	4	4	4	4
1898193	4	0	25	28	3	4.5	4	4	4	4
1898193	2	1	24	28	3	4.5	4	4	4	4
1898193	1	1	11	28	3	4.5	4	4	4	4
1898193	4	0	55	28	3	4.5	4	4	4	4
1898193	5	0	27	28	3	4.5	4	4	4	4
1898193	4	1	65	28	3	4.5	4	4	4	4
1898193	5	1	74	28	3	4.5	4	4	4	4
1898193	4	1	60	28	3	4.5	4	4	4	4
1898193	2	1	3	28	3	4.5	4	4	4	4
1898193	3	1	36	28	3	4.5	4	4	4	4
1898193	4	1	75	28	3	4.5	4	4	4	4
1898193	5	0	5	28	3	4.5	4	4	4	4
1898193	4	1	16	28	3	4.5	4	4	4	4
1898193	2	0	54	28	3	4.5	4	4	4	4
1898193	3	1	64	28	3	4.5	4	4	4	4
1898193	4	1	77	28	3	4.5	4	4	4	4
1898193	5	0	8	28	3	4.5	4	4	4	4
1898193	4	1	71	28	3	4.5	4	4	4	4
1898193	4	1	29	28	3	4.5	4	4	4	4
1898193	5	0	79	28	3	4.5	4	4	4	4
1898193	4	1	31	28	3	4.5	4	4	4	4
1898193	5	1	49	28	3	4.5	4	4	4	4
1898193	2	1	26	28	3	4.5	4	4	4	4
1898193	4	1	4	28	3	4.5	4	4	4	4
1898193	5	0	48	28	3	4.5	4	4	4	4
1898194	1	0	48	27	5.5	4.5	5	3	6	4
1898194	1	1	3	27	5.5	4.5	5	3	6	4
1898194	1	0	13	27	5.5	4.5	5	3	6	4
1898194	1	1	75	27	5.5	4.5	5	3	6	4
1898194	1	0	79	27	5.5	4.5	5	3	6	4
1898194	5	0	25	27	5.5	4.5	5	3	6	4
1898194	1	1	36	27	5.5	4.5	5	3	6	4
1898194	1	1	64	27	5.5	4.5	5	3	6	4
1898194	1	0	8	27	5.5	4.5	5	3	6	4
1898194	1	1	49	27	5.5	4.5	5	3	6	4
1898194	1	1	16	27	5.5	4.5	5	3	6	4
1898194	1	0	27	27	5.5	4.5	5	3	6	4
1898194	1	1	46	27	5.5	4.5	5	3	6	4
1898194	1	1	78	27	5.5	4.5	5	3	6	4
1898194	1	1	31	27	5.5	4.5	5	3	6	4
1898194	1	1	60	27	5.5	4.5	5	3	6	4
1898194	1	0	54	27	5.5	4.5	5	3	6	4
1898194	1	1	26	27	5.5	4.5	5	3	6	4
1898194	1	1	77	27	5.5	4.5	5	3	6	4
1898194	1	1	24	27	5.5	4.5	5	3	6	4
1898194	1	1	29	27	5.5	4.5	5	3	6	4
1898194	1	0	5	27	5.5	4.5	5	3	6	4
1898194	1	1	62	27	5.5	4.5	5	3	6	4
1898194	1	1	71	27	5.5	4.5	5	3	6	4
1898194	1	1	11	27	5.5	4.5	5	3	6	4
1898194	1	0	1	27	5.5	4.5	5	3	6	4
1898194	1	1	65	27	5.5	4.5	5	3	6	4
1898194	1	0	55	27	5.5	4.5	5	3	6	4
1898194	1	1	4	27	5.5	4.5	5	3	6	4
1898194	1	1	74	27	5.5	4.5	5	3	6	4
1898195	1	1	71	19	6	5.5	7	6.5	5.5	4
1898195	2	1	11	19	6	5.5	7	6.5	5.5	4
1898195	1	0	55	19	6	5.5	7	6.5	5.5	4
1898195	4	0	8	19	6	5.5	7	6.5	5.5	4
1898195	4	1	4	19	6	5.5	7	6.5	5.5	4
1898195	4	0	25	19	6	5.5	7	6.5	5.5	4
1898195	2	1	26	19	6	5.5	7	6.5	5.5	4
1898195	2	1	24	19	6	5.5	7	6.5	5.5	4
1898195	4	1	29	19	6	5.5	7	6.5	5.5	4
1898195	4	1	75	19	6	5.5	7	6.5	5.5	4
1898195	4	1	49	19	6	5.5	7	6.5	5.5	4
1898195	1	0	5	19	6	5.5	7	6.5	5.5	4
1898195	3	1	65	19	6	5.5	7	6.5	5.5	4
1898195	2	1	46	19	6	5.5	7	6.5	5.5	4
1898195	2	1	36	19	6	5.5	7	6.5	5.5	4
1898195	4	1	60	19	6	5.5	7	6.5	5.5	4
1898195	4	0	48	19	6	5.5	7	6.5	5.5	4
1898195	4	0	1	19	6	5.5	7	6.5	5.5	4
1898195	2	1	31	19	6	5.5	7	6.5	5.5	4
1898195	4	0	13	19	6	5.5	7	6.5	5.5	4
1898195	4	0	27	19	6	5.5	7	6.5	5.5	4
1898195	4	1	3	19	6	5.5	7	6.5	5.5	4
1898195	4	0	54	19	6	5.5	7	6.5	5.5	4
1898195	4	1	74	19	6	5.5	7	6.5	5.5	4
1898195	4	1	78	19	6	5.5	7	6.5	5.5	4
1898195	4	0	79	19	6	5.5	7	6.5	5.5	4
1898195	2	1	64	19	6	5.5	7	6.5	5.5	4
1898195	4	1	62	19	6	5.5	7	6.5	5.5	4
1898195	4	1	16	19	6	5.5	7	6.5	5.5	4
1898195	4	1	77	19	6	5.5	7	6.5	5.5	4
1898198	2	1	62	34	3.5	4.5	5	4.5	5	4
1898198	4	1	16	34	3.5	4.5	5	4.5	5	4
1898198	3	1	74	34	3.5	4.5	5	4.5	5	4
1898198	4	1	26	34	3.5	4.5	5	4.5	5	4
1898198	2	1	31	34	3.5	4.5	5	4.5	5	4
1898198	5	1	49	34	3.5	4.5	5	4.5	5	4
1898198	5	1	11	34	3.5	4.5	5	4.5	5	4
1898198	4	1	71	34	3.5	4.5	5	4.5	5	4
1898198	4	0	79	34	3.5	4.5	5	4.5	5	4
1898198	5	0	5	34	3.5	4.5	5	4.5	5	4
1898198	4	1	29	34	3.5	4.5	5	4.5	5	4
1898198	3	1	64	34	3.5	4.5	5	4.5	5	4
1898198	4	0	8	34	3.5	4.5	5	4.5	5	4
1898198	3	1	75	34	3.5	4.5	5	4.5	5	4
1898198	4	1	3	34	3.5	4.5	5	4.5	5	4
1898198	5	1	24	34	3.5	4.5	5	4.5	5	4
1898198	4	1	78	34	3.5	4.5	5	4.5	5	4
1898198	4	1	36	34	3.5	4.5	5	4.5	5	4
1898198	4	1	4	34	3.5	4.5	5	4.5	5	4
1898198	5	0	27	34	3.5	4.5	5	4.5	5	4
1898198	4	0	25	34	3.5	4.5	5	4.5	5	4
1898198	5	1	65	34	3.5	4.5	5	4.5	5	4
1898198	5	0	13	34	3.5	4.5	5	4.5	5	4
1898198	3	0	54	34	3.5	4.5	5	4.5	5	4
1898198	5	0	1	34	3.5	4.5	5	4.5	5	4
1898198	3	1	46	34	3.5	4.5	5	4.5	5	4
1898198	3	1	77	34	3.5	4.5	5	4.5	5	4
1898198	3	0	48	34	3.5	4.5	5	4.5	5	4
1898198	4	1	60	34	3.5	4.5	5	4.5	5	4
1898198	5	0	55	34	3.5	4.5	5	4.5	5	4
1898203	5	0	27	32	3.5	4	4	3.5	3.5	4
1898203	5	0	8	32	3.5	4	4	3.5	3.5	4
1898203	4	1	65	32	3.5	4	4	3.5	3.5	4
1898203	5	0	1	32	3.5	4	4	3.5	3.5	4
1898203	4	0	54	32	3.5	4	4	3.5	3.5	4
1898203	3	0	55	32	3.5	4	4	3.5	3.5	4
1898203	4	1	26	32	3.5	4	4	3.5	3.5	4
1898203	5	1	49	32	3.5	4	4	3.5	3.5	4
1898203	4	1	60	32	3.5	4	4	3.5	3.5	4
1898203	4	0	79	32	3.5	4	4	3.5	3.5	4
1898203	3	1	74	32	3.5	4	4	3.5	3.5	4
1898203	2	1	77	32	3.5	4	4	3.5	3.5	4
1898203	5	1	64	32	3.5	4	4	3.5	3.5	4
1898203	4	0	25	32	3.5	4	4	3.5	3.5	4
1898203	3	1	31	32	3.5	4	4	3.5	3.5	4
1898203	4	1	11	32	3.5	4	4	3.5	3.5	4
1898203	2	1	4	32	3.5	4	4	3.5	3.5	4
1898203	4	0	13	32	3.5	4	4	3.5	3.5	4
1898203	5	1	46	32	3.5	4	4	3.5	3.5	4
1898203	5	1	71	32	3.5	4	4	3.5	3.5	4
1898203	4	1	16	32	3.5	4	4	3.5	3.5	4
1898203	5	1	24	32	3.5	4	4	3.5	3.5	4
1898203	4	1	36	32	3.5	4	4	3.5	3.5	4
1898203	4	1	29	32	3.5	4	4	3.5	3.5	4
1898203	4	1	62	32	3.5	4	4	3.5	3.5	4
1898203	3	0	5	32	3.5	4	4	3.5	3.5	4
1898203	3	0	48	32	3.5	4	4	3.5	3.5	4
1898203	2	1	3	32	3.5	4	4	3.5	3.5	4
1898203	1	1	78	32	3.5	4	4	3.5	3.5	4
1898203	1	1	75	32	3.5	4	4	3.5	3.5	4
1898206	3	1	36	24	4	4.5	5.5	4	5	4
1898206	3	0	8	24	4	4.5	5.5	4	5	4
1898206	3	1	78	24	4	4.5	5.5	4	5	4
1898206	3	1	24	24	4	4.5	5.5	4	5	4
1898206	2	1	16	24	4	4.5	5.5	4	5	4
1898206	1	1	75	24	4	4.5	5.5	4	5	4
1898206	2	1	4	24	4	4.5	5.5	4	5	4
1898206	3	1	29	24	4	4.5	5.5	4	5	4
1898206	2	0	5	24	4	4.5	5.5	4	5	4
1898206	4	0	1	24	4	4.5	5.5	4	5	4
1898206	2	1	65	24	4	4.5	5.5	4	5	4
1898206	4	0	79	24	4	4.5	5.5	4	5	4
1898206	4	1	74	24	4	4.5	5.5	4	5	4
1898206	3	1	71	24	4	4.5	5.5	4	5	4
1898206	4	1	11	24	4	4.5	5.5	4	5	4
1898206	4	1	3	24	4	4.5	5.5	4	5	4
1898206	4	0	48	24	4	4.5	5.5	4	5	4
1898206	3	0	25	24	4	4.5	5.5	4	5	4
1898206	3	0	54	24	4	4.5	5.5	4	5	4
1898206	3	1	49	24	4	4.5	5.5	4	5	4
1898206	3	1	46	24	4	4.5	5.5	4	5	4
1898206	4	1	62	24	4	4.5	5.5	4	5	4
1898206	4	0	13	24	4	4.5	5.5	4	5	4
1898206	3	1	64	24	4	4.5	5.5	4	5	4
1898206	3	1	60	24	4	4.5	5.5	4	5	4
1898206	3	1	26	24	4	4.5	5.5	4	5	4
1898206	4	0	55	24	4	4.5	5.5	4	5	4
1898206	3	1	77	24	4	4.5	5.5	4	5	4
1898206	3	1	31	24	4	4.5	5.5	4	5	4
1898206	4	0	27	24	4	4.5	5.5	4	5	4
1898208	1	1	46	19	1.5	3.5	5.5	1	5	4
1898208	4	0	27	19	1.5	3.5	5.5	1	5	4
1898208	2	1	62	19	1.5	3.5	5.5	1	5	4
1898208	5	0	55	19	1.5	3.5	5.5	1	5	4
1898208	1	1	36	19	1.5	3.5	5.5	1	5	4
1898208	5	1	29	19	1.5	3.5	5.5	1	5	4
1898208	5	0	79	19	1.5	3.5	5.5	1	5	4
1898208	2	1	31	19	1.5	3.5	5.5	1	5	4
1898208	4	1	74	19	1.5	3.5	5.5	1	5	4
1898208	1	1	64	19	1.5	3.5	5.5	1	5	4
1898208	5	0	48	19	1.5	3.5	5.5	1	5	4
1898208	3	1	11	19	1.5	3.5	5.5	1	5	4
1898208	1	1	71	19	1.5	3.5	5.5	1	5	4
1898208	5	0	54	19	1.5	3.5	5.5	1	5	4
1898208	2	1	4	19	1.5	3.5	5.5	1	5	4
1898208	4	0	1	19	1.5	3.5	5.5	1	5	4
1898208	1	1	78	19	1.5	3.5	5.5	1	5	4
1898208	1	1	16	19	1.5	3.5	5.5	1	5	4
1898208	5	1	75	19	1.5	3.5	5.5	1	5	4
1898208	4	1	26	19	1.5	3.5	5.5	1	5	4
1898208	1	1	77	19	1.5	3.5	5.5	1	5	4
1898208	4	1	60	19	1.5	3.5	5.5	1	5	4
1898208	1	1	24	19	1.5	3.5	5.5	1	5	4
1898208	5	1	3	19	1.5	3.5	5.5	1	5	4
1898208	5	0	25	19	1.5	3.5	5.5	1	5	4
1898208	2	1	49	19	1.5	3.5	5.5	1	5	4
1898208	2	0	8	19	1.5	3.5	5.5	1	5	4
1898208	4	1	65	19	1.5	3.5	5.5	1	5	4
1898208	5	0	13	19	1.5	3.5	5.5	1	5	4
1898208	5	0	5	19	1.5	3.5	5.5	1	5	4
1898211	4	0	13	36	5	3.5	4	5	4.5	4
1898211	4	1	64	36	5	3.5	4	5	4.5	4
1898211	4	1	29	36	5	3.5	4	5	4.5	4
1898211	2	1	77	36	5	3.5	4	5	4.5	4
1898211	4	1	71	36	5	3.5	4	5	4.5	4
1898211	2	1	31	36	5	3.5	4	5	4.5	4
1898211	4	1	11	36	5	3.5	4	5	4.5	4
1898211	2	1	60	36	5	3.5	4	5	4.5	4
1898211	4	1	16	36	5	3.5	4	5	4.5	4
1898211	2	0	5	36	5	3.5	4	5	4.5	4
1898211	4	0	55	36	5	3.5	4	5	4.5	4
1898211	2	0	8	36	5	3.5	4	5	4.5	4
1898211	4	1	78	36	5	3.5	4	5	4.5	4
1898211	5	1	24	36	5	3.5	4	5	4.5	4
1898211	2	0	1	36	5	3.5	4	5	4.5	4
1898211	4	1	74	36	5	3.5	4	5	4.5	4
1898211	2	1	36	36	5	3.5	4	5	4.5	4
1898211	5	1	49	36	5	3.5	4	5	4.5	4
1898211	2	0	48	36	5	3.5	4	5	4.5	4
1898211	5	1	65	36	5	3.5	4	5	4.5	4
1898211	2	1	4	36	5	3.5	4	5	4.5	4
1898211	5	1	75	36	5	3.5	4	5	4.5	4
1898211	4	0	25	36	5	3.5	4	5	4.5	4
1898211	5	1	62	36	5	3.5	4	5	4.5	4
1898211	5	0	27	36	5	3.5	4	5	4.5	4
1898211	2	0	54	36	5	3.5	4	5	4.5	4
1898211	5	1	3	36	5	3.5	4	5	4.5	4
1898211	2	1	46	36	5	3.5	4	5	4.5	4
1898211	5	0	79	36	5	3.5	4	5	4.5	4
1898211	2	1	26	36	5	3.5	4	5	4.5	4
1898214	5	1	65	14	6.5	7	7	7	7	4
1898214	3	0	1	14	6.5	7	7	7	7	4
1898214	2	1	78	14	6.5	7	7	7	7	4
1898214	2	1	4	14	6.5	7	7	7	7	4
1898214	4	1	75	14	6.5	7	7	7	7	4
1898214	4	0	55	14	6.5	7	7	7	7	4
1898214	3	0	5	14	6.5	7	7	7	7	4
1898214	2	1	62	14	6.5	7	7	7	7	4
1898214	5	1	16	14	6.5	7	7	7	7	4
1898214	3	1	36	14	6.5	7	7	7	7	4
1898214	3	1	11	14	6.5	7	7	7	7	4
1898214	5	1	71	14	6.5	7	7	7	7	4
1898214	3	0	48	14	6.5	7	7	7	7	4
1898214	3	1	24	14	6.5	7	7	7	7	4
1898214	2	0	79	14	6.5	7	7	7	7	4
1898214	2	1	46	14	6.5	7	7	7	7	4
1898214	2	1	64	14	6.5	7	7	7	7	4
1898214	4	1	26	14	6.5	7	7	7	7	4
1898214	2	1	3	14	6.5	7	7	7	7	4
1898214	5	1	49	14	6.5	7	7	7	7	4
1898214	2	0	27	14	6.5	7	7	7	7	4
1898214	5	1	74	14	6.5	7	7	7	7	4
1898214	1	1	31	14	6.5	7	7	7	7	4
1898214	2	1	77	14	6.5	7	7	7	7	4
1898214	3	0	25	14	6.5	7	7	7	7	4
1898214	4	0	8	14	6.5	7	7	7	7	4
1898214	3	0	54	14	6.5	7	7	7	7	4
1898214	2	1	29	14	6.5	7	7	7	7	4
1898214	3	0	13	14	6.5	7	7	7	7	4
1898214	4	1	60	14	6.5	7	7	7	7	4
1898217	2	0	5	30	3	4.5	4	5	4.5	4
1898217	2	0	8	30	3	4.5	4	5	4.5	4
1898217	2	1	77	30	3	4.5	4	5	4.5	4
1898217	1	0	13	30	3	4.5	4	5	4.5	4
1898217	3	1	36	30	3	4.5	4	5	4.5	4
1898217	2	1	71	30	3	4.5	4	5	4.5	4
1898217	3	0	27	30	3	4.5	4	5	4.5	4
1898217	3	0	79	30	3	4.5	4	5	4.5	4
1898217	2	1	65	30	3	4.5	4	5	4.5	4
1898217	3	1	78	30	3	4.5	4	5	4.5	4
1898217	2	1	31	30	3	4.5	4	5	4.5	4
1898217	3	1	11	30	3	4.5	4	5	4.5	4
1898217	1	1	60	30	3	4.5	4	5	4.5	4
1898217	2	1	46	30	3	4.5	4	5	4.5	4
1898217	3	1	62	30	3	4.5	4	5	4.5	4
1898217	2	1	16	30	3	4.5	4	5	4.5	4
1898217	3	1	4	30	3	4.5	4	5	4.5	4
1898217	2	1	64	30	3	4.5	4	5	4.5	4
1898217	3	1	29	30	3	4.5	4	5	4.5	4
1898217	2	0	54	30	3	4.5	4	5	4.5	4
1898217	3	1	3	30	3	4.5	4	5	4.5	4
1898217	2	1	74	30	3	4.5	4	5	4.5	4
1898217	3	1	49	30	3	4.5	4	5	4.5	4
1898217	2	1	24	30	3	4.5	4	5	4.5	4
1898217	3	0	55	30	3	4.5	4	5	4.5	4
1898217	1	1	26	30	3	4.5	4	5	4.5	4
1898217	3	0	1	30	3	4.5	4	5	4.5	4
1898217	2	0	25	30	3	4.5	4	5	4.5	4
1898217	3	0	48	30	3	4.5	4	5	4.5	4
1898217	2	1	75	30	3	4.5	4	5	4.5	4
1898219	4	1	77	31	4	3.5	4.5	4	4	4
1898219	4	1	3	31	4	3.5	4.5	4	4	4
1898219	4	0	54	31	4	3.5	4.5	4	4	4
1898219	4	1	31	31	4	3.5	4.5	4	4	4
1898219	4	0	48	31	4	3.5	4.5	4	4	4
1898219	4	1	71	31	4	3.5	4.5	4	4	4
1898219	4	0	25	31	4	3.5	4.5	4	4	4
1898219	4	0	13	31	4	3.5	4.5	4	4	4
1898219	4	1	65	31	4	3.5	4.5	4	4	4
1898219	4	1	26	31	4	3.5	4.5	4	4	4
1898219	4	0	1	31	4	3.5	4.5	4	4	4
1898219	4	0	79	31	4	3.5	4.5	4	4	4
1898219	4	1	60	31	4	3.5	4.5	4	4	4
1898219	5	1	24	31	4	3.5	4.5	4	4	4
1898219	4	0	27	31	4	3.5	4.5	4	4	4
1898219	5	1	64	31	4	3.5	4.5	4	4	4
1898219	4	1	49	31	4	3.5	4.5	4	4	4
1898219	4	1	74	31	4	3.5	4.5	4	4	4
1898219	5	0	55	31	4	3.5	4.5	4	4	4
1898219	4	1	4	31	4	3.5	4.5	4	4	4
1898219	5	0	5	31	4	3.5	4.5	4	4	4
1898219	4	1	62	31	4	3.5	4.5	4	4	4
1898219	3	1	16	31	4	3.5	4.5	4	4	4
1898219	4	0	8	31	4	3.5	4.5	4	4	4
1898219	3	1	36	31	4	3.5	4.5	4	4	4
1898219	2	1	11	31	4	3.5	4.5	4	4	4
1898219	4	1	46	31	4	3.5	4.5	4	4	4
1898219	2	1	75	31	4	3.5	4.5	4	4	4
1898219	3	1	78	31	4	3.5	4.5	4	4	4
1898219	4	1	29	31	4	3.5	4.5	4	4	4
1898220	2	1	26	22	2.5	4	5	5.5	3	4
1898220	3	0	79	22	2.5	4	5	5.5	3	4
1898220	4	1	74	22	2.5	4	5	5.5	3	4
1898220	2	1	46	22	2.5	4	5	5.5	3	4
1898220	4	1	75	22	2.5	4	5	5.5	3	4
1898220	2	0	5	22	2.5	4	5	5.5	3	4
1898220	4	1	78	22	2.5	4	5	5.5	3	4
1898220	5	0	27	22	2.5	4	5	5.5	3	4
1898220	4	1	3	22	2.5	4	5	5.5	3	4
1898220	2	1	29	22	2.5	4	5	5.5	3	4
1898220	4	1	62	22	2.5	4	5	5.5	3	4
1898220	2	1	65	22	2.5	4	5	5.5	3	4
1898220	2	1	60	22	2.5	4	5	5.5	3	4
1898220	4	0	25	22	2.5	4	5	5.5	3	4
1898220	2	1	64	22	2.5	4	5	5.5	3	4
1898220	2	1	31	22	2.5	4	5	5.5	3	4
1898220	2	1	11	22	2.5	4	5	5.5	3	4
1898220	4	0	8	22	2.5	4	5	5.5	3	4
1898220	5	0	13	22	2.5	4	5	5.5	3	4
1898220	4	1	77	22	2.5	4	5	5.5	3	4
1898220	1	1	24	22	2.5	4	5	5.5	3	4
1898220	2	1	4	22	2.5	4	5	5.5	3	4
1898220	2	1	36	22	2.5	4	5	5.5	3	4
1898220	4	1	49	22	2.5	4	5	5.5	3	4
1898220	3	0	55	22	2.5	4	5	5.5	3	4
1898220	2	1	71	22	2.5	4	5	5.5	3	4
1898220	3	0	1	22	2.5	4	5	5.5	3	4
1898220	4	0	48	22	2.5	4	5	5.5	3	4
1898220	4	0	54	22	2.5	4	5	5.5	3	4
1898220	2	1	16	22	2.5	4	5	5.5	3	4
1898221	2	0	25	34	4	4	3.5	3.5	3.5	4
1898221	2	0	27	34	4	4	3.5	3.5	3.5	4
1898221	4	1	26	34	4	4	3.5	3.5	3.5	4
1898221	1	1	11	34	4	4	3.5	3.5	3.5	4
1898221	4	1	16	34	4	4	3.5	3.5	3.5	4
1898221	2	1	65	34	4	4	3.5	3.5	3.5	4
1898221	4	0	8	34	4	4	3.5	3.5	3.5	4
1898221	2	1	64	34	4	4	3.5	3.5	3.5	4
1898221	4	0	54	34	4	4	3.5	3.5	3.5	4
1898221	2	0	1	34	4	4	3.5	3.5	3.5	4
1898221	1	1	3	34	4	4	3.5	3.5	3.5	4
1898221	4	0	55	34	4	4	3.5	3.5	3.5	4
1898221	2	1	24	34	4	4	3.5	3.5	3.5	4
1898221	2	0	13	34	4	4	3.5	3.5	3.5	4
1898221	1	1	29	34	4	4	3.5	3.5	3.5	4
1898221	4	1	31	34	4	4	3.5	3.5	3.5	4
1898221	2	0	79	34	4	4	3.5	3.5	3.5	4
1898221	4	1	62	34	4	4	3.5	3.5	3.5	4
1898221	4	0	48	34	4	4	3.5	3.5	3.5	4
1898221	1	0	5	34	4	4	3.5	3.5	3.5	4
1898221	5	1	46	34	4	4	3.5	3.5	3.5	4
1898221	2	1	71	34	4	4	3.5	3.5	3.5	4
1898221	4	1	4	34	4	4	3.5	3.5	3.5	4
1898221	2	1	78	34	4	4	3.5	3.5	3.5	4
1898221	1	1	74	34	4	4	3.5	3.5	3.5	4
1898221	4	1	36	34	4	4	3.5	3.5	3.5	4
1898221	2	1	60	34	4	4	3.5	3.5	3.5	4
1898221	1	1	49	34	4	4	3.5	3.5	3.5	4
1898221	4	1	75	34	4	4	3.5	3.5	3.5	4
1898221	2	1	77	34	4	4	3.5	3.5	3.5	4
1898223	3	1	77	21	2	3.5	5.5	6.5	6	4
1898223	5	0	1	21	2	3.5	5.5	6.5	6	4
1898223	3	1	29	21	2	3.5	5.5	6.5	6	4
1898223	3	1	26	21	2	3.5	5.5	6.5	6	4
1898223	3	0	25	21	2	3.5	5.5	6.5	6	4
1898223	5	0	27	21	2	3.5	5.5	6.5	6	4
1898223	5	1	74	21	2	3.5	5.5	6.5	6	4
1898223	5	1	62	21	2	3.5	5.5	6.5	6	4
1898223	4	1	31	21	2	3.5	5.5	6.5	6	4
1898223	4	1	49	21	2	3.5	5.5	6.5	6	4
1898223	4	0	5	21	2	3.5	5.5	6.5	6	4
1898223	3	0	79	21	2	3.5	5.5	6.5	6	4
1898223	3	1	64	21	2	3.5	5.5	6.5	6	4
1898223	3	1	46	21	2	3.5	5.5	6.5	6	4
1898223	3	1	65	21	2	3.5	5.5	6.5	6	4
1898223	5	0	8	21	2	3.5	5.5	6.5	6	4
1898223	5	0	54	21	2	3.5	5.5	6.5	6	4
1898223	5	1	3	21	2	3.5	5.5	6.5	6	4
1898223	4	1	60	21	2	3.5	5.5	6.5	6	4
1898223	4	0	13	21	2	3.5	5.5	6.5	6	4
1898223	4	1	71	21	2	3.5	5.5	6.5	6	4
1898223	5	1	4	21	2	3.5	5.5	6.5	6	4
1898223	5	0	55	21	2	3.5	5.5	6.5	6	4
1898223	4	1	16	21	2	3.5	5.5	6.5	6	4
1898223	4	0	48	21	2	3.5	5.5	6.5	6	4
1898223	5	1	78	21	2	3.5	5.5	6.5	6	4
1898223	5	1	24	21	2	3.5	5.5	6.5	6	4
1898223	3	1	36	21	2	3.5	5.5	6.5	6	4
1898223	3	1	75	21	2	3.5	5.5	6.5	6	4
1898223	5	1	11	21	2	3.5	5.5	6.5	6	4
1898225	4	0	8	22	2	6	5	4	3	4
1898225	2	1	75	22	2	6	5	4	3	4
1898225	1	1	60	22	2	6	5	4	3	4
1898225	2	1	49	22	2	6	5	4	3	4
1898225	5	0	27	22	2	6	5	4	3	4
1898225	1	1	71	22	2	6	5	4	3	4
1898225	2	1	74	22	2	6	5	4	3	4
1898225	2	1	24	22	2	6	5	4	3	4
1898225	3	0	5	22	2	6	5	4	3	4
1898225	1	1	78	22	2	6	5	4	3	4
1898225	2	1	3	22	2	6	5	4	3	4
1898225	4	0	48	22	2	6	5	4	3	4
1898225	1	1	29	22	2	6	5	4	3	4
1898225	5	1	26	22	2	6	5	4	3	4
1898225	1	1	65	22	2	6	5	4	3	4
1898225	2	1	16	22	2	6	5	4	3	4
1898225	2	1	77	22	2	6	5	4	3	4
1898225	2	0	79	22	2	6	5	4	3	4
1898225	1	1	31	22	2	6	5	4	3	4
1898225	3	0	55	22	2	6	5	4	3	4
1898225	1	1	11	22	2	6	5	4	3	4
1898225	4	0	25	22	2	6	5	4	3	4
1898225	4	0	13	22	2	6	5	4	3	4
1898225	4	1	46	22	2	6	5	4	3	4
1898225	1	1	36	22	2	6	5	4	3	4
1898225	1	1	64	22	2	6	5	4	3	4
1898225	1	1	4	22	2	6	5	4	3	4
1898225	5	0	54	22	2	6	5	4	3	4
1898225	2	0	1	22	2	6	5	4	3	4
1898225	2	1	62	22	2	6	5	4	3	4
1898227	2	0	1	31	4	3.5	4.5	4	4.5	4
1898227	4	1	29	31	4	3.5	4.5	4	4.5	4
1898227	5	0	48	31	4	3.5	4.5	4	4.5	4
1898227	4	1	78	31	4	3.5	4.5	4	4.5	4
1898227	5	0	54	31	4	3.5	4.5	4	4.5	4
1898227	4	1	11	31	4	3.5	4.5	4	4.5	4
1898227	5	1	26	31	4	3.5	4.5	4	4.5	4
1898227	4	1	74	31	4	3.5	4.5	4	4.5	4
1898227	5	1	24	31	4	3.5	4.5	4	4.5	4
1898227	5	1	64	31	4	3.5	4.5	4	4.5	4
1898227	4	1	71	31	4	3.5	4.5	4	4.5	4
1898227	5	0	25	31	4	3.5	4.5	4	4.5	4
1898227	3	1	60	31	4	3.5	4.5	4	4.5	4
1898227	4	0	27	31	4	3.5	4.5	4	4.5	4
1898227	5	1	3	31	4	3.5	4.5	4	4.5	4
1898227	4	0	5	31	4	3.5	4.5	4	4.5	4
1898227	5	1	77	31	4	3.5	4.5	4	4.5	4
1898227	5	1	65	31	4	3.5	4.5	4	4.5	4
1898227	3	1	46	31	4	3.5	4.5	4	4.5	4
1898227	5	1	49	31	4	3.5	4.5	4	4.5	4
1898227	4	1	16	31	4	3.5	4.5	4	4.5	4
1898227	5	1	4	31	4	3.5	4.5	4	4.5	4
1898227	3	1	36	31	4	3.5	4.5	4	4.5	4
1898227	5	0	55	31	4	3.5	4.5	4	4.5	4
1898227	4	1	75	31	4	3.5	4.5	4	4.5	4
1898227	5	1	31	31	4	3.5	4.5	4	4.5	4
1898227	4	0	79	31	4	3.5	4.5	4	4.5	4
1898227	2	1	62	31	4	3.5	4.5	4	4.5	4
1898227	5	0	8	31	4	3.5	4.5	4	4.5	4
1898227	4	0	13	31	4	3.5	4.5	4	4.5	4
1898229	2	1	26	21	7	6.5	7	6.5	7	4
1898229	5	0	25	21	7	6.5	7	6.5	7	4
1898229	1	1	3	21	7	6.5	7	6.5	7	4
1898229	1	1	65	21	7	6.5	7	6.5	7	4
1898229	2	1	77	21	7	6.5	7	6.5	7	4
1898229	2	1	60	21	7	6.5	7	6.5	7	4
1898229	4	0	13	21	7	6.5	7	6.5	7	4
1898229	2	1	75	21	7	6.5	7	6.5	7	4
1898229	1	0	48	21	7	6.5	7	6.5	7	4
1898229	4	0	5	21	7	6.5	7	6.5	7	4
1898229	3	1	4	21	7	6.5	7	6.5	7	4
1898229	5	0	1	21	7	6.5	7	6.5	7	4
1898229	2	0	79	21	7	6.5	7	6.5	7	4
1898229	4	0	55	21	7	6.5	7	6.5	7	4
1898229	4	1	46	21	7	6.5	7	6.5	7	4
1898229	4	1	78	21	7	6.5	7	6.5	7	4
1898229	3	0	27	21	7	6.5	7	6.5	7	4
1898229	2	1	64	21	7	6.5	7	6.5	7	4
1898229	1	0	54	21	7	6.5	7	6.5	7	4
1898229	3	1	36	21	7	6.5	7	6.5	7	4
1898229	4	1	62	21	7	6.5	7	6.5	7	4
1898229	2	0	8	21	7	6.5	7	6.5	7	4
1898229	2	1	31	21	7	6.5	7	6.5	7	4
1898229	2	1	49	21	7	6.5	7	6.5	7	4
1898229	4	1	74	21	7	6.5	7	6.5	7	4
1898229	4	1	24	21	7	6.5	7	6.5	7	4
1898229	2	1	71	21	7	6.5	7	6.5	7	4
1898229	2	1	29	21	7	6.5	7	6.5	7	4
1898229	3	1	11	21	7	6.5	7	6.5	7	4
1898229	4	1	16	21	7	6.5	7	6.5	7	4
1898230	4	1	78	31	4.5	4	4	4	4	4
1898230	4	1	62	31	4.5	4	4	4	4	4
1898230	4	1	65	31	4.5	4	4	4	4	4
1898230	4	0	48	31	4.5	4	4	4	4	4
1898230	4	1	71	31	4.5	4	4	4	4	4
1898230	4	1	75	31	4.5	4	4	4	4	4
1898230	4	1	31	31	4.5	4	4	4	4	4
1898230	4	0	79	31	4.5	4	4	4	4	4
1898230	4	0	1	31	4.5	4	4	4	4	4
1898230	4	1	26	31	4.5	4	4	4	4	4
1898230	4	1	24	31	4.5	4	4	4	4	4
1898230	4	1	16	31	4.5	4	4	4	4	4
1898230	4	1	3	31	4.5	4	4	4	4	4
1898230	4	0	27	31	4.5	4	4	4	4	4
1898230	4	0	25	31	4.5	4	4	4	4	4
1898230	3	1	36	31	4.5	4	4	4	4	4
1898230	4	0	8	31	4.5	4	4	4	4	4
1898230	4	1	60	31	4.5	4	4	4	4	4
1898230	3	0	54	31	4.5	4	4	4	4	4
1898230	3	1	46	31	4.5	4	4	4	4	4
1898230	4	1	49	31	4.5	4	4	4	4	4
1898230	3	0	13	31	4.5	4	4	4	4	4
1898230	4	1	77	31	4.5	4	4	4	4	4
1898230	3	1	4	31	4.5	4	4	4	4	4
1898230	4	1	29	31	4.5	4	4	4	4	4
1898230	4	0	5	31	4.5	4	4	4	4	4
1898230	4	0	55	31	4.5	4	4	4	4	4
1898230	4	1	74	31	4.5	4	4	4	4	4
1898230	4	1	64	31	4.5	4	4	4	4	4
1898230	4	1	11	31	4.5	4	4	4	4	4
1898236	2	1	78	31	4	4	4	4.5	4.5	4
1898236	4	0	5	31	4	4	4	4.5	4.5	4
1898236	1	0	55	31	4	4	4	4.5	4.5	4
1898236	4	1	74	31	4	4	4	4.5	4.5	4
1898236	4	1	16	31	4	4	4	4.5	4.5	4
1898236	4	1	60	31	4	4	4	4.5	4.5	4
1898236	2	1	75	31	4	4	4	4.5	4.5	4
1898236	1	1	3	31	4	4	4	4.5	4.5	4
1898236	4	1	36	31	4	4	4	4.5	4.5	4
1898236	1	0	54	31	4	4	4	4.5	4.5	4
1898236	4	0	13	31	4	4	4	4.5	4.5	4
1898236	5	1	71	31	4	4	4	4.5	4.5	4
1898236	4	1	31	31	4	4	4	4.5	4.5	4
1898236	2	1	29	31	4	4	4	4.5	4.5	4
1898236	4	1	62	31	4	4	4	4.5	4.5	4
1898236	5	0	27	31	4	4	4	4.5	4.5	4
1898236	2	1	26	31	4	4	4	4.5	4.5	4
1898236	4	1	77	31	4	4	4	4.5	4.5	4
1898236	5	1	46	31	4	4	4	4.5	4.5	4
1898236	4	0	8	31	4	4	4	4.5	4.5	4
1898236	2	0	48	31	4	4	4	4.5	4.5	4
1898236	1	1	24	31	4	4	4	4.5	4.5	4
1898236	4	1	64	31	4	4	4	4.5	4.5	4
1898236	5	1	11	31	4	4	4	4.5	4.5	4
1898236	2	0	25	31	4	4	4	4.5	4.5	4
1898236	4	0	1	31	4	4	4	4.5	4.5	4
1898236	5	1	4	31	4	4	4	4.5	4.5	4
1898236	4	1	49	31	4	4	4	4.5	4.5	4
1898236	5	0	79	31	4	4	4	4.5	4.5	4
1898236	2	1	65	31	4	4	4	4.5	4.5	4
1898238	2	1	78	18	2	5	5.5	4	6	4
1898238	2	1	71	18	2	5	5.5	4	6	4
1898238	1	0	48	18	2	5	5.5	4	6	4
1898238	4	0	25	18	2	5	5.5	4	6	4
1898238	3	1	11	18	2	5	5.5	4	6	4
1898238	2	0	5	18	2	5	5.5	4	6	4
1898238	1	1	24	18	2	5	5.5	4	6	4
1898238	2	1	62	18	2	5	5.5	4	6	4
1898238	4	1	16	18	2	5	5.5	4	6	4
1898238	2	0	13	18	2	5	5.5	4	6	4
1898238	1	0	1	18	2	5	5.5	4	6	4
1898238	2	1	64	18	2	5	5.5	4	6	4
1898238	2	0	79	18	2	5	5.5	4	6	4
1898238	2	1	26	18	2	5	5.5	4	6	4
1898238	1	1	31	18	2	5	5.5	4	6	4
1898238	2	1	77	18	2	5	5.5	4	6	4
1898238	2	0	8	18	2	5	5.5	4	6	4
1898238	3	0	54	18	2	5	5.5	4	6	4
1898238	2	1	4	18	2	5	5.5	4	6	4
1898238	1	1	75	18	2	5	5.5	4	6	4
1898238	2	1	46	18	2	5	5.5	4	6	4
1898238	2	1	49	18	2	5	5.5	4	6	4
1898238	1	1	60	18	2	5	5.5	4	6	4
1898238	2	0	55	18	2	5	5.5	4	6	4
1898238	3	0	27	18	2	5	5.5	4	6	4
1898238	2	1	74	18	2	5	5.5	4	6	4
1898238	2	1	29	18	2	5	5.5	4	6	4
1898238	2	1	36	18	2	5	5.5	4	6	4
1898238	3	1	3	18	2	5	5.5	4	6	4
1898238	2	1	65	18	2	5	5.5	4	6	4
1898240	5	0	27	26	2.5	6	6.5	6	5	4
1898240	2	1	77	26	2.5	6	6.5	6	5	4
1898240	2	1	46	26	2.5	6	6.5	6	5	4
1898240	2	1	26	26	2.5	6	6.5	6	5	4
1898240	2	1	65	26	2.5	6	6.5	6	5	4
1898240	4	1	49	26	2.5	6	6.5	6	5	4
1898240	5	0	13	26	2.5	6	6.5	6	5	4
1898240	2	0	55	26	2.5	6	6.5	6	5	4
1898240	2	0	79	26	2.5	6	6.5	6	5	4
1898240	1	1	3	26	2.5	6	6.5	6	5	4
1898240	4	1	16	26	2.5	6	6.5	6	5	4
1898240	2	1	74	26	2.5	6	6.5	6	5	4
1898240	3	1	24	26	2.5	6	6.5	6	5	4
1898240	2	0	1	26	2.5	6	6.5	6	5	4
1898240	2	1	60	26	2.5	6	6.5	6	5	4
1898240	1	1	64	26	2.5	6	6.5	6	5	4
1898240	1	1	31	26	2.5	6	6.5	6	5	4
1898240	2	1	71	26	2.5	6	6.5	6	5	4
1898240	2	0	5	26	2.5	6	6.5	6	5	4
1898240	2	0	54	26	2.5	6	6.5	6	5	4
1898240	2	0	8	26	2.5	6	6.5	6	5	4
1898240	2	1	78	26	2.5	6	6.5	6	5	4
1898240	1	1	75	26	2.5	6	6.5	6	5	4
1898240	3	1	11	26	2.5	6	6.5	6	5	4
1898240	1	1	36	26	2.5	6	6.5	6	5	4
1898240	2	1	4	26	2.5	6	6.5	6	5	4
1898240	2	0	25	26	2.5	6	6.5	6	5	4
1898240	4	0	48	26	2.5	6	6.5	6	5	4
1898240	1	1	29	26	2.5	6	6.5	6	5	4
1898240	2	1	62	26	2.5	6	6.5	6	5	4
1898245	2	1	16	11	6	6	5.5	3	6.5	4
1898245	2	1	64	11	6	6	5.5	3	6.5	4
1898245	4	0	13	11	6	6	5.5	3	6.5	4
1898245	2	1	75	11	6	6	5.5	3	6.5	4
1898245	3	1	60	11	6	6	5.5	3	6.5	4
1898245	3	0	79	11	6	6	5.5	3	6.5	4
1898245	4	0	27	11	6	6	5.5	3	6.5	4
1898245	4	1	24	11	6	6	5.5	3	6.5	4
1898245	4	1	77	11	6	6	5.5	3	6.5	4
1898245	2	1	65	11	6	6	5.5	3	6.5	4
1898245	3	1	11	11	6	6	5.5	3	6.5	4
1898245	4	1	49	11	6	6	5.5	3	6.5	4
1898245	2	1	3	11	6	6	5.5	3	6.5	4
1898245	5	1	36	11	6	6	5.5	3	6.5	4
1898245	4	1	4	11	6	6	5.5	3	6.5	4
1898245	4	0	54	11	6	6	5.5	3	6.5	4
1898245	4	1	26	11	6	6	5.5	3	6.5	4
1898245	3	1	74	11	6	6	5.5	3	6.5	4
1898245	3	1	31	11	6	6	5.5	3	6.5	4
1898245	3	1	29	11	6	6	5.5	3	6.5	4
1898245	5	0	25	11	6	6	5.5	3	6.5	4
1898245	3	0	1	11	6	6	5.5	3	6.5	4
1898245	3	0	55	11	6	6	5.5	3	6.5	4
1898245	4	1	62	11	6	6	5.5	3	6.5	4
1898245	4	0	48	11	6	6	5.5	3	6.5	4
1898245	4	0	5	11	6	6	5.5	3	6.5	4
1898245	2	1	46	11	6	6	5.5	3	6.5	4
1898245	2	1	71	11	6	6	5.5	3	6.5	4
1898245	3	1	78	11	6	6	5.5	3	6.5	4
1898245	4	0	8	11	6	6	5.5	3	6.5	4
1898253	3	1	64	30	3.5	3.5	5.5	4.5	4.5	4
1898253	4	1	65	30	3.5	3.5	5.5	4.5	4.5	4
1898253	2	1	31	30	3.5	3.5	5.5	4.5	4.5	4
1898253	3	1	29	30	3.5	3.5	5.5	4.5	4.5	4
1898253	4	0	79	30	3.5	3.5	5.5	4.5	4.5	4
1898253	3	0	48	30	3.5	3.5	5.5	4.5	4.5	4
1898253	4	0	54	30	3.5	3.5	5.5	4.5	4.5	4
1898253	4	1	62	30	3.5	3.5	5.5	4.5	4.5	4
1898253	3	0	8	30	3.5	3.5	5.5	4.5	4.5	4
1898253	4	1	36	30	3.5	3.5	5.5	4.5	4.5	4
1898253	3	1	77	30	3.5	3.5	5.5	4.5	4.5	4
1898253	4	0	13	30	3.5	3.5	5.5	4.5	4.5	4
1898253	5	1	4	30	3.5	3.5	5.5	4.5	4.5	4
1898253	4	1	74	30	3.5	3.5	5.5	4.5	4.5	4
1898253	4	1	11	30	3.5	3.5	5.5	4.5	4.5	4
1898253	2	1	3	30	3.5	3.5	5.5	4.5	4.5	4
1898253	3	0	55	30	3.5	3.5	5.5	4.5	4.5	4
1898253	3	1	71	30	3.5	3.5	5.5	4.5	4.5	4
1898253	2	1	46	30	3.5	3.5	5.5	4.5	4.5	4
1898253	3	1	49	30	3.5	3.5	5.5	4.5	4.5	4
1898253	4	0	27	30	3.5	3.5	5.5	4.5	4.5	4
1898253	3	1	24	30	3.5	3.5	5.5	4.5	4.5	4
1898253	2	0	1	30	3.5	3.5	5.5	4.5	4.5	4
1898253	3	1	75	30	3.5	3.5	5.5	4.5	4.5	4
1898253	4	0	25	30	3.5	3.5	5.5	4.5	4.5	4
1898253	3	1	78	30	3.5	3.5	5.5	4.5	4.5	4
1898253	4	1	60	30	3.5	3.5	5.5	4.5	4.5	4
1898253	4	1	16	30	3.5	3.5	5.5	4.5	4.5	4
1898253	3	1	26	30	3.5	3.5	5.5	4.5	4.5	4
1898253	4	0	5	30	3.5	3.5	5.5	4.5	4.5	4
1898254	2	1	78	13	2	6.5	7	6.5	7	4
1898254	2	1	31	13	2	6.5	7	6.5	7	4
1898254	2	1	62	13	2	6.5	7	6.5	7	4
1898254	4	1	71	13	2	6.5	7	6.5	7	4
1898254	4	1	16	13	2	6.5	7	6.5	7	4
1898254	2	1	29	13	2	6.5	7	6.5	7	4
1898254	2	0	5	13	2	6.5	7	6.5	7	4
1898254	5	0	27	13	2	6.5	7	6.5	7	4
1898254	4	0	48	13	2	6.5	7	6.5	7	4
1898254	3	0	8	13	2	6.5	7	6.5	7	4
1898254	2	1	26	13	2	6.5	7	6.5	7	4
1898254	4	1	11	13	2	6.5	7	6.5	7	4
1898254	2	0	54	13	2	6.5	7	6.5	7	4
1898254	2	0	79	13	2	6.5	7	6.5	7	4
1898254	4	1	77	13	2	6.5	7	6.5	7	4
1898254	2	0	1	13	2	6.5	7	6.5	7	4
1898254	2	0	25	13	2	6.5	7	6.5	7	4
1898254	2	0	55	13	2	6.5	7	6.5	7	4
1898254	2	1	60	13	2	6.5	7	6.5	7	4
1898254	4	0	13	13	2	6.5	7	6.5	7	4
1898254	4	1	4	13	2	6.5	7	6.5	7	4
1898254	2	1	36	13	2	6.5	7	6.5	7	4
1898254	2	1	64	13	2	6.5	7	6.5	7	4
1898254	2	1	3	13	2	6.5	7	6.5	7	4
1898254	2	1	24	13	2	6.5	7	6.5	7	4
1898254	2	1	65	13	2	6.5	7	6.5	7	4
1898254	2	1	49	13	2	6.5	7	6.5	7	4
1898254	4	1	75	13	2	6.5	7	6.5	7	4
1898254	2	1	74	13	2	6.5	7	6.5	7	4
1898254	2	1	46	13	2	6.5	7	6.5	7	4
1898279	3	1	78	28	4	6	6.5	6.5	6	4
1898279	5	1	26	28	4	6	6.5	6.5	6	4
1898279	4	0	13	28	4	6	6.5	6.5	6	4
1898279	2	1	46	28	4	6	6.5	6.5	6	4
1898279	5	0	25	28	4	6	6.5	6.5	6	4
1898279	4	0	5	28	4	6	6.5	6.5	6	4
1898279	4	1	71	28	4	6	6.5	6.5	6	4
1898279	5	0	8	28	4	6	6.5	6.5	6	4
1898279	2	1	49	28	4	6	6.5	6.5	6	4
1898279	4	1	62	28	4	6	6.5	6.5	6	4
1898279	5	1	60	28	4	6	6.5	6.5	6	4
1898279	4	1	64	28	4	6	6.5	6.5	6	4
1898279	2	0	55	28	4	6	6.5	6.5	6	4
1898279	4	1	11	28	4	6	6.5	6.5	6	4
1898279	5	1	4	28	4	6	6.5	6.5	6	4
1898279	4	1	31	28	4	6	6.5	6.5	6	4
1898279	2	1	3	28	4	6	6.5	6.5	6	4
1898279	1	1	24	28	4	6	6.5	6.5	6	4
1898279	2	1	77	28	4	6	6.5	6.5	6	4
1898279	4	1	29	28	4	6	6.5	6.5	6	4
1898279	5	0	79	28	4	6	6.5	6.5	6	4
1898279	4	1	74	28	4	6	6.5	6.5	6	4
1898279	5	1	16	28	4	6	6.5	6.5	6	4
1898279	4	0	54	28	4	6	6.5	6.5	6	4
1898279	4	0	1	28	4	6	6.5	6.5	6	4
1898279	4	1	36	28	4	6	6.5	6.5	6	4
1898279	4	0	27	28	4	6	6.5	6.5	6	4
1898279	2	1	65	28	4	6	6.5	6.5	6	4
1898279	1	0	48	28	4	6	6.5	6.5	6	4
1898279	4	1	75	28	4	6	6.5	6.5	6	4
1898287	2	1	60	23	3	3.5	5.5	4.5	5	4
1898287	2	0	13	23	3	3.5	5.5	4.5	5	4
1898287	4	0	48	23	3	3.5	5.5	4.5	5	4
1898287	4	1	77	23	3	3.5	5.5	4.5	5	4
1898287	4	0	25	23	3	3.5	5.5	4.5	5	4
1898287	2	1	4	23	3	3.5	5.5	4.5	5	4
1898287	4	1	46	23	3	3.5	5.5	4.5	5	4
1898287	2	1	31	23	3	3.5	5.5	4.5	5	4
1898287	4	1	49	23	3	3.5	5.5	4.5	5	4
1898287	2	1	26	23	3	3.5	5.5	4.5	5	4
1898287	2	1	29	23	3	3.5	5.5	4.5	5	4
1898287	2	1	11	23	3	3.5	5.5	4.5	5	4
1898287	4	1	75	23	3	3.5	5.5	4.5	5	4
1898287	2	1	24	23	3	3.5	5.5	4.5	5	4
1898287	2	1	71	23	3	3.5	5.5	4.5	5	4
1898287	2	0	55	23	3	3.5	5.5	4.5	5	4
1898287	4	0	79	23	3	3.5	5.5	4.5	5	4
1898287	2	0	5	23	3	3.5	5.5	4.5	5	4
1898287	2	0	8	23	3	3.5	5.5	4.5	5	4
1898287	4	1	74	23	3	3.5	5.5	4.5	5	4
1898287	2	1	65	23	3	3.5	5.5	4.5	5	4
1898287	2	1	16	23	3	3.5	5.5	4.5	5	4
1898287	2	0	27	23	3	3.5	5.5	4.5	5	4
1898287	2	1	3	23	3	3.5	5.5	4.5	5	4
1898287	2	1	78	23	3	3.5	5.5	4.5	5	4
1898287	2	0	1	23	3	3.5	5.5	4.5	5	4
1898287	2	1	36	23	3	3.5	5.5	4.5	5	4
1898287	2	1	64	23	3	3.5	5.5	4.5	5	4
1898287	2	1	62	23	3	3.5	5.5	4.5	5	4
1898287	2	0	54	23	3	3.5	5.5	4.5	5	4
1898292	3	1	75	24	2.5	6	6.5	4	4	4
1898292	2	1	16	24	2.5	6	6.5	4	4	4
1898292	1	1	36	24	2.5	6	6.5	4	4	4
1898292	3	1	31	24	2.5	6	6.5	4	4	4
1898292	4	1	65	24	2.5	6	6.5	4	4	4
1898292	3	1	64	24	2.5	6	6.5	4	4	4
1898292	3	1	77	24	2.5	6	6.5	4	4	4
1898292	2	1	26	24	2.5	6	6.5	4	4	4
1898292	4	1	11	24	2.5	6	6.5	4	4	4
1898292	2	1	3	24	2.5	6	6.5	4	4	4
1898292	1	0	1	24	2.5	6	6.5	4	4	4
1898292	4	0	55	24	2.5	6	6.5	4	4	4
1898292	5	1	78	24	2.5	6	6.5	4	4	4
1898292	2	0	25	24	2.5	6	6.5	4	4	4
1898292	4	1	46	24	2.5	6	6.5	4	4	4
1898292	5	1	62	24	2.5	6	6.5	4	4	4
1898292	3	0	54	24	2.5	6	6.5	4	4	4
1898292	4	0	27	24	2.5	6	6.5	4	4	4
1898292	5	1	71	24	2.5	6	6.5	4	4	4
1898292	2	1	29	24	2.5	6	6.5	4	4	4
1898292	4	0	5	24	2.5	6	6.5	4	4	4
1898292	2	1	24	24	2.5	6	6.5	4	4	4
1898292	1	1	60	24	2.5	6	6.5	4	4	4
1898292	4	1	4	24	2.5	6	6.5	4	4	4
1898292	2	0	13	24	2.5	6	6.5	4	4	4
1898292	3	0	8	24	2.5	6	6.5	4	4	4
1898292	4	1	49	24	2.5	6	6.5	4	4	4
1898292	5	1	74	24	2.5	6	6.5	4	4	4
1898292	4	0	79	24	2.5	6	6.5	4	4	4
1898292	4	0	48	24	2.5	6	6.5	4	4	4
1898295	2	0	13	23	5	5.5	6	6.5	5	4
1898295	2	1	74	23	5	5.5	6	6.5	5	4
1898295	2	0	79	23	5	5.5	6	6.5	5	4
1898295	2	1	29	23	5	5.5	6	6.5	5	4
1898295	3	1	46	23	5	5.5	6	6.5	5	4
1898295	2	1	78	23	5	5.5	6	6.5	5	4
1898295	2	0	27	23	5	5.5	6	6.5	5	4
1898295	2	1	62	23	5	5.5	6	6.5	5	4
1898295	2	1	26	23	5	5.5	6	6.5	5	4
1898295	3	1	71	23	5	5.5	6	6.5	5	4
1898295	2	1	49	23	5	5.5	6	6.5	5	4
1898295	3	1	60	23	5	5.5	6	6.5	5	4
1898295	4	1	4	23	5	5.5	6	6.5	5	4
1898295	2	0	1	23	5	5.5	6	6.5	5	4
1898295	2	0	25	23	5	5.5	6	6.5	5	4
1898295	2	0	8	23	5	5.5	6	6.5	5	4
1898295	3	1	77	23	5	5.5	6	6.5	5	4
1898295	2	1	16	23	5	5.5	6	6.5	5	4
1898295	2	0	54	23	5	5.5	6	6.5	5	4
1898295	2	1	36	23	5	5.5	6	6.5	5	4
1898295	3	1	24	23	5	5.5	6	6.5	5	4
1898295	2	1	64	23	5	5.5	6	6.5	5	4
1898295	3	1	65	23	5	5.5	6	6.5	5	4
1898295	3	0	5	23	5	5.5	6	6.5	5	4
1898295	3	1	75	23	5	5.5	6	6.5	5	4
1898295	4	0	55	23	5	5.5	6	6.5	5	4
1898295	1	1	3	23	5	5.5	6	6.5	5	4
1898295	3	1	31	23	5	5.5	6	6.5	5	4
1898295	4	0	48	23	5	5.5	6	6.5	5	4
1898295	3	1	11	23	5	5.5	6	6.5	5	4
1898296	1	1	49	14	4	5	6	6	6	4
1898296	4	0	48	14	4	5	6	6	6	4
1898296	1	0	25	14	4	5	6	6	6	4
1898296	1	1	62	14	4	5	6	6	6	4
1898296	4	1	65	14	4	5	6	6	6	4
1898296	3	1	26	14	4	5	6	6	6	4
1898296	3	1	77	14	4	5	6	6	6	4
1898296	1	1	60	14	4	5	6	6	6	4
1898296	5	1	16	14	4	5	6	6	6	4
1898296	3	1	31	14	4	5	6	6	6	4
1898296	2	1	75	14	4	5	6	6	6	4
1898296	2	0	27	14	4	5	6	6	6	4
1898296	1	1	4	14	4	5	6	6	6	4
1898296	4	1	78	14	4	5	6	6	6	4
1898296	4	0	1	14	4	5	6	6	6	4
1898296	2	0	54	14	4	5	6	6	6	4
1898296	5	0	79	14	4	5	6	6	6	4
1898296	4	0	13	14	4	5	6	6	6	4
1898296	3	1	64	14	4	5	6	6	6	4
1898296	1	1	36	14	4	5	6	6	6	4
1898296	4	1	3	14	4	5	6	6	6	4
1898296	3	1	29	14	4	5	6	6	6	4
1898296	5	0	55	14	4	5	6	6	6	4
1898296	4	1	74	14	4	5	6	6	6	4
1898296	4	1	11	14	4	5	6	6	6	4
1898296	5	1	24	14	4	5	6	6	6	4
1898296	5	0	8	14	4	5	6	6	6	4
1898296	3	1	71	14	4	5	6	6	6	4
1898296	2	0	5	14	4	5	6	6	6	4
1898296	1	1	46	14	4	5	6	6	6	4
1898297	2	1	62	34	1.5	3.5	5.5	4	3.5	4
1898297	3	0	13	34	1.5	3.5	5.5	4	3.5	4
1898297	2	0	48	34	1.5	3.5	5.5	4	3.5	4
1898297	1	1	11	34	1.5	3.5	5.5	4	3.5	4
1898297	4	1	65	34	1.5	3.5	5.5	4	3.5	4
1898297	5	0	54	34	1.5	3.5	5.5	4	3.5	4
1898297	4	0	27	34	1.5	3.5	5.5	4	3.5	4
1898297	4	0	8	34	1.5	3.5	5.5	4	3.5	4
1898297	3	1	77	34	1.5	3.5	5.5	4	3.5	4
1898297	4	0	55	34	1.5	3.5	5.5	4	3.5	4
1898297	1	1	4	34	1.5	3.5	5.5	4	3.5	4
1898297	2	1	60	34	1.5	3.5	5.5	4	3.5	4
1898297	4	1	71	34	1.5	3.5	5.5	4	3.5	4
1898297	4	1	64	34	1.5	3.5	5.5	4	3.5	4
1898297	2	1	75	34	1.5	3.5	5.5	4	3.5	4
1898297	4	1	24	34	1.5	3.5	5.5	4	3.5	4
1898297	3	0	5	34	1.5	3.5	5.5	4	3.5	4
1898297	2	1	26	34	1.5	3.5	5.5	4	3.5	4
1898297	4	0	1	34	1.5	3.5	5.5	4	3.5	4
1898297	4	1	29	34	1.5	3.5	5.5	4	3.5	4
1898297	4	1	31	34	1.5	3.5	5.5	4	3.5	4
1898297	3	1	46	34	1.5	3.5	5.5	4	3.5	4
1898297	4	1	16	34	1.5	3.5	5.5	4	3.5	4
1898297	2	0	79	34	1.5	3.5	5.5	4	3.5	4
1898297	2	1	74	34	1.5	3.5	5.5	4	3.5	4
1898297	2	1	3	34	1.5	3.5	5.5	4	3.5	4
1898297	2	1	36	34	1.5	3.5	5.5	4	3.5	4
1898297	4	0	25	34	1.5	3.5	5.5	4	3.5	4
1898297	2	1	78	34	1.5	3.5	5.5	4	3.5	4
1898297	3	1	49	34	1.5	3.5	5.5	4	3.5	4
1898299	4	1	74	21	2.5	4	5	4	5.5	4
1898299	4	0	54	21	2.5	4	5	4	5.5	4
1898299	3	1	31	21	2.5	4	5	4	5.5	4
1898299	2	0	79	21	2.5	4	5	4	5.5	4
1898299	4	0	1	21	2.5	4	5	4	5.5	4
1898299	3	1	3	21	2.5	4	5	4	5.5	4
1898299	5	1	16	21	2.5	4	5	4	5.5	4
1898299	4	1	62	21	2.5	4	5	4	5.5	4
1898299	3	0	13	21	2.5	4	5	4	5.5	4
1898299	5	0	55	21	2.5	4	5	4	5.5	4
1898299	2	0	48	21	2.5	4	5	4	5.5	4
1898299	3	1	26	21	2.5	4	5	4	5.5	4
1898299	4	1	4	21	2.5	4	5	4	5.5	4
1898299	3	0	8	21	2.5	4	5	4	5.5	4
1898299	2	0	5	21	2.5	4	5	4	5.5	4
1898299	3	1	11	21	2.5	4	5	4	5.5	4
1898299	4	1	75	21	2.5	4	5	4	5.5	4
1898299	2	1	71	21	2.5	4	5	4	5.5	4
1898299	5	1	46	21	2.5	4	5	4	5.5	4
1898299	4	1	49	21	2.5	4	5	4	5.5	4
1898299	1	1	77	21	2.5	4	5	4	5.5	4
1898299	4	0	25	21	2.5	4	5	4	5.5	4
1898299	2	1	29	21	2.5	4	5	4	5.5	4
1898299	3	1	36	21	2.5	4	5	4	5.5	4
1898299	5	1	64	21	2.5	4	5	4	5.5	4
1898299	4	1	60	21	2.5	4	5	4	5.5	4
1898299	4	1	24	21	2.5	4	5	4	5.5	4
1898299	2	1	65	21	2.5	4	5	4	5.5	4
1898299	1	1	78	21	2.5	4	5	4	5.5	4
1898299	3	0	27	21	2.5	4	5	4	5.5	4
1898302	2	1	31	22	1	6	6	5	5	4
1898302	2	1	64	22	1	6	6	5	5	4
1898302	1	0	5	22	1	6	6	5	5	4
1898302	3	0	79	22	1	6	6	5	5	4
1898302	4	1	11	22	1	6	6	5	5	4
1898302	2	1	75	22	1	6	6	5	5	4
1898302	4	1	16	22	1	6	6	5	5	4
1898302	4	1	24	22	1	6	6	5	5	4
1898302	3	0	8	22	1	6	6	5	5	4
1898302	2	0	25	22	1	6	6	5	5	4
1898302	2	1	78	22	1	6	6	5	5	4
1898302	4	0	54	22	1	6	6	5	5	4
1898302	4	1	29	22	1	6	6	5	5	4
1898302	2	1	49	22	1	6	6	5	5	4
1898302	2	1	62	22	1	6	6	5	5	4
1898302	3	0	48	22	1	6	6	5	5	4
1898302	2	1	60	22	1	6	6	5	5	4
1898302	4	1	4	22	1	6	6	5	5	4
1898302	2	1	77	22	1	6	6	5	5	4
1898302	1	1	71	22	1	6	6	5	5	4
1898302	1	1	46	22	1	6	6	5	5	4
1898302	2	1	36	22	1	6	6	5	5	4
1898302	2	1	26	22	1	6	6	5	5	4
1898302	3	1	74	22	1	6	6	5	5	4
1898302	2	1	3	22	1	6	6	5	5	4
1898302	2	0	55	22	1	6	6	5	5	4
1898302	1	0	1	22	1	6	6	5	5	4
1898302	2	0	13	22	1	6	6	5	5	4
1898302	1	0	27	22	1	6	6	5	5	4
1898302	2	1	65	22	1	6	6	5	5	4
1898303	2	1	31	13	7	6	7	4.5	5.5	4
1898303	2	1	29	13	7	6	7	4.5	5.5	4
1898303	4	1	26	13	7	6	7	4.5	5.5	4
1898303	4	0	8	13	7	6	7	4.5	5.5	4
1898303	3	1	78	13	7	6	7	4.5	5.5	4
1898303	2	1	64	13	7	6	7	4.5	5.5	4
1898303	3	0	13	13	7	6	7	4.5	5.5	4
1898303	4	1	11	13	7	6	7	4.5	5.5	4
1898303	2	1	74	13	7	6	7	4.5	5.5	4
1898303	3	0	79	13	7	6	7	4.5	5.5	4
1898303	3	1	49	13	7	6	7	4.5	5.5	4
1898303	2	0	5	13	7	6	7	4.5	5.5	4
1898303	3	1	3	13	7	6	7	4.5	5.5	4
1898303	3	0	25	13	7	6	7	4.5	5.5	4
1898303	3	1	60	13	7	6	7	4.5	5.5	4
1898303	2	1	75	13	7	6	7	4.5	5.5	4
1898303	1	0	1	13	7	6	7	4.5	5.5	4
1898303	2	1	16	13	7	6	7	4.5	5.5	4
1898303	3	1	71	13	7	6	7	4.5	5.5	4
1898303	3	0	48	13	7	6	7	4.5	5.5	4
1898303	2	0	54	13	7	6	7	4.5	5.5	4
1898303	1	1	36	13	7	6	7	4.5	5.5	4
1898303	4	1	4	13	7	6	7	4.5	5.5	4
1898303	3	1	24	13	7	6	7	4.5	5.5	4
1898303	3	1	77	13	7	6	7	4.5	5.5	4
1898303	5	1	62	13	7	6	7	4.5	5.5	4
1898303	3	0	55	13	7	6	7	4.5	5.5	4
1898303	2	1	46	13	7	6	7	4.5	5.5	4
1898303	3	0	27	13	7	6	7	4.5	5.5	4
1898303	3	1	65	13	7	6	7	4.5	5.5	4
1898311	2	1	60	19	2	5.5	7	5.5	4.5	4
1898311	2	1	62	19	2	5.5	7	5.5	4.5	4
1898311	4	1	36	19	2	5.5	7	5.5	4.5	4
1898311	4	0	48	19	2	5.5	7	5.5	4.5	4
1898311	2	1	4	19	2	5.5	7	5.5	4.5	4
1898311	4	0	1	19	2	5.5	7	5.5	4.5	4
1898311	2	1	46	19	2	5.5	7	5.5	4.5	4
1898311	4	1	24	19	2	5.5	7	5.5	4.5	4
1898311	2	1	26	19	2	5.5	7	5.5	4.5	4
1898311	4	1	74	19	2	5.5	7	5.5	4.5	4
1898311	2	1	29	19	2	5.5	7	5.5	4.5	4
1898311	2	1	49	19	2	5.5	7	5.5	4.5	4
1898311	2	1	77	19	2	5.5	7	5.5	4.5	4
1898311	4	1	71	19	2	5.5	7	5.5	4.5	4
1898311	2	0	13	19	2	5.5	7	5.5	4.5	4
1898311	2	1	3	19	2	5.5	7	5.5	4.5	4
1898311	2	1	11	19	2	5.5	7	5.5	4.5	4
1898311	2	1	65	19	2	5.5	7	5.5	4.5	4
1898311	4	0	55	19	2	5.5	7	5.5	4.5	4
1898311	4	0	8	19	2	5.5	7	5.5	4.5	4
1898311	4	0	79	19	2	5.5	7	5.5	4.5	4
1898311	2	1	16	19	2	5.5	7	5.5	4.5	4
1898311	4	1	64	19	2	5.5	7	5.5	4.5	4
1898311	2	0	5	19	2	5.5	7	5.5	4.5	4
1898311	4	0	27	19	2	5.5	7	5.5	4.5	4
1898311	2	0	54	19	2	5.5	7	5.5	4.5	4
1898311	4	1	78	19	2	5.5	7	5.5	4.5	4
1898311	4	0	25	19	2	5.5	7	5.5	4.5	4
1898311	4	1	31	19	2	5.5	7	5.5	4.5	4
1898311	2	1	75	19	2	5.5	7	5.5	4.5	4
1898312	2	1	71	17	1	4.5	7	2	6	4
1898312	2	1	26	17	1	4.5	7	2	6	4
1898312	2	0	79	17	1	4.5	7	2	6	4
1898312	2	0	55	17	1	4.5	7	2	6	4
1898312	2	1	65	17	1	4.5	7	2	6	4
1898312	2	1	46	17	1	4.5	7	2	6	4
1898312	2	0	48	17	1	4.5	7	2	6	4
1898312	2	1	60	17	1	4.5	7	2	6	4
1898312	2	1	31	17	1	4.5	7	2	6	4
1898312	2	0	5	17	1	4.5	7	2	6	4
1898312	2	1	29	17	1	4.5	7	2	6	4
1898312	2	0	25	17	1	4.5	7	2	6	4
1898312	2	1	11	17	1	4.5	7	2	6	4
1898312	2	1	3	17	1	4.5	7	2	6	4
1898312	2	0	27	17	1	4.5	7	2	6	4
1898312	2	1	4	17	1	4.5	7	2	6	4
1898312	2	1	77	17	1	4.5	7	2	6	4
1898312	2	1	75	17	1	4.5	7	2	6	4
1898312	2	1	62	17	1	4.5	7	2	6	4
1898312	2	1	24	17	1	4.5	7	2	6	4
1898312	2	1	36	17	1	4.5	7	2	6	4
1898312	2	1	78	17	1	4.5	7	2	6	4
1898312	2	1	16	17	1	4.5	7	2	6	4
1898312	2	0	1	17	1	4.5	7	2	6	4
1898312	2	1	64	17	1	4.5	7	2	6	4
1898312	2	0	8	17	1	4.5	7	2	6	4
1898312	2	1	74	17	1	4.5	7	2	6	4
1898312	2	0	54	17	1	4.5	7	2	6	4
1898312	2	0	13	17	1	4.5	7	2	6	4
1898312	2	1	49	17	1	4.5	7	2	6	4
1898323	2	1	3	33	3.5	5	4	4.5	5	4
1898323	1	1	64	33	3.5	5	4	4.5	5	4
1898323	4	1	16	33	3.5	5	4	4.5	5	4
1898323	2	0	8	33	3.5	5	4	4.5	5	4
1898323	1	1	62	33	3.5	5	4	4.5	5	4
1898323	5	0	25	33	3.5	5	4	4.5	5	4
1898323	4	1	26	33	3.5	5	4	4.5	5	4
1898323	5	1	60	33	3.5	5	4	4.5	5	4
1898323	4	1	49	33	3.5	5	4	4.5	5	4
1898323	5	1	74	33	3.5	5	4	4.5	5	4
1898323	4	1	77	33	3.5	5	4	4.5	5	4
1898323	3	0	55	33	3.5	5	4	4.5	5	4
1898323	4	0	5	33	3.5	5	4	4.5	5	4
1898323	5	0	79	33	3.5	5	4	4.5	5	4
1898323	5	1	78	33	3.5	5	4	4.5	5	4
1898323	5	1	75	33	3.5	5	4	4.5	5	4
1898323	3	1	29	33	3.5	5	4	4.5	5	4
1898323	4	1	36	33	3.5	5	4	4.5	5	4
1898323	4	0	1	33	3.5	5	4	4.5	5	4
1898323	4	1	24	33	3.5	5	4	4.5	5	4
1898323	4	0	54	33	3.5	5	4	4.5	5	4
1898323	3	0	48	33	3.5	5	4	4.5	5	4
1898323	4	1	65	33	3.5	5	4	4.5	5	4
1898323	5	1	4	33	3.5	5	4	4.5	5	4
1898323	5	1	46	33	3.5	5	4	4.5	5	4
1898323	4	0	27	33	3.5	5	4	4.5	5	4
1898323	4	1	31	33	3.5	5	4	4.5	5	4
1898323	5	1	71	33	3.5	5	4	4.5	5	4
1898323	4	0	13	33	3.5	5	4	4.5	5	4
1898323	4	1	11	33	3.5	5	4	4.5	5	4
1898327	4	1	60	30	4	4	3.5	3.5	4	4
1898327	5	0	48	30	4	4	3.5	3.5	4	4
1898327	4	1	31	30	4	4	3.5	3.5	4	4
1898327	5	1	75	30	4	4	3.5	3.5	4	4
1898327	4	0	79	30	4	4	3.5	3.5	4	4
1898327	5	1	62	30	4	4	3.5	3.5	4	4
1898327	4	1	11	30	4	4	3.5	3.5	4	4
1898327	5	1	64	30	4	4	3.5	3.5	4	4
1898327	4	0	13	30	4	4	3.5	3.5	4	4
1898327	4	1	36	30	4	4	3.5	3.5	4	4
1898327	4	1	29	30	4	4	3.5	3.5	4	4
1898327	5	0	8	30	4	4	3.5	3.5	4	4
1898327	4	0	54	30	4	4	3.5	3.5	4	4
1898327	4	1	49	30	4	4	3.5	3.5	4	4
1898327	5	0	55	30	4	4	3.5	3.5	4	4
1898327	4	1	26	30	4	4	3.5	3.5	4	4
1898327	4	1	4	30	4	4	3.5	3.5	4	4
1898327	5	1	65	30	4	4	3.5	3.5	4	4
1898327	4	0	1	30	4	4	3.5	3.5	4	4
1898327	4	1	46	30	4	4	3.5	3.5	4	4
1898327	4	1	24	30	4	4	3.5	3.5	4	4
1898327	5	0	5	30	4	4	3.5	3.5	4	4
1898327	4	0	25	30	4	4	3.5	3.5	4	4
1898327	5	1	3	30	4	4	3.5	3.5	4	4
1898327	4	0	27	30	4	4	3.5	3.5	4	4
1898327	5	1	16	30	4	4	3.5	3.5	4	4
1898327	4	1	71	30	4	4	3.5	3.5	4	4
1898327	4	1	78	30	4	4	3.5	3.5	4	4
1898327	4	1	77	30	4	4	3.5	3.5	4	4
1898327	5	1	74	30	4	4	3.5	3.5	4	4
1898331	3	0	54	29	2	3	6	6	4	4
1898331	3	1	3	29	2	3	6	6	4	4
1898331	3	0	55	29	2	3	6	6	4	4
1898331	3	0	13	29	2	3	6	6	4	4
1898331	3	1	60	29	2	3	6	6	4	4
1898331	3	0	25	29	2	3	6	6	4	4
1898331	4	0	5	29	2	3	6	6	4	4
1898331	3	1	77	29	2	3	6	6	4	4
1898331	3	1	49	29	2	3	6	6	4	4
1898331	3	1	46	29	2	3	6	6	4	4
1898331	4	1	16	29	2	3	6	6	4	4
1898331	3	1	71	29	2	3	6	6	4	4
1898331	3	1	4	29	2	3	6	6	4	4
1898331	3	1	11	29	2	3	6	6	4	4
1898331	3	1	26	29	2	3	6	6	4	4
1898331	3	0	1	29	2	3	6	6	4	4
1898331	2	1	75	29	2	3	6	6	4	4
1898331	2	1	64	29	2	3	6	6	4	4
1898331	2	1	65	29	2	3	6	6	4	4
1898331	2	0	79	29	2	3	6	6	4	4
1898331	2	0	27	29	2	3	6	6	4	4
1898331	2	0	8	29	2	3	6	6	4	4
1898331	2	1	24	29	2	3	6	6	4	4
1898331	2	1	78	29	2	3	6	6	4	4
1898331	2	1	36	29	2	3	6	6	4	4
1898331	2	1	29	29	2	3	6	6	4	4
1898331	2	1	62	29	2	3	6	6	4	4
1898331	2	1	31	29	2	3	6	6	4	4
1898331	2	1	74	29	2	3	6	6	4	4
1898331	2	0	48	29	2	3	6	6	4	4
1898333	4	0	55	15	7	7	7	6	6	4
1898333	5	0	1	15	7	7	7	6	6	4
1898333	5	1	16	15	7	7	7	6	6	4
1898333	1	1	3	15	7	7	7	6	6	4
1898333	1	1	71	15	7	7	7	6	6	4
1898333	1	1	46	15	7	7	7	6	6	4
1898333	4	1	29	15	7	7	7	6	6	4
1898333	1	1	60	15	7	7	7	6	6	4
1898333	1	1	11	15	7	7	7	6	6	4
1898333	5	1	74	15	7	7	7	6	6	4
1898333	5	1	62	15	7	7	7	6	6	4
1898333	5	1	77	15	7	7	7	6	6	4
1898333	1	1	49	15	7	7	7	6	6	4
1898333	1	1	31	15	7	7	7	6	6	4
1898333	1	0	8	15	7	7	7	6	6	4
1898333	5	0	54	15	7	7	7	6	6	4
1898333	2	1	75	15	7	7	7	6	6	4
1898333	2	1	64	15	7	7	7	6	6	4
1898333	1	1	36	15	7	7	7	6	6	4
1898333	1	1	65	15	7	7	7	6	6	4
1898333	5	1	4	15	7	7	7	6	6	4
1898333	1	0	5	15	7	7	7	6	6	4
1898333	5	1	78	15	7	7	7	6	6	4
1898333	5	1	26	15	7	7	7	6	6	4
1898333	1	0	25	15	7	7	7	6	6	4
1898333	1	1	24	15	7	7	7	6	6	4
1898333	1	0	27	15	7	7	7	6	6	4
1898333	2	0	48	15	7	7	7	6	6	4
1898333	4	0	13	15	7	7	7	6	6	4
1898333	1	0	79	15	7	7	7	6	6	4
1898334	2	1	24	15	6	5.5	5	6	5.5	4
1898334	2	1	78	15	6	5.5	5	6	5.5	4
1898334	4	0	27	15	6	5.5	5	6	5.5	4
1898334	2	1	71	15	6	5.5	5	6	5.5	4
1898334	2	1	65	15	6	5.5	5	6	5.5	4
1898334	4	1	26	15	6	5.5	5	6	5.5	4
1898334	3	0	54	15	6	5.5	5	6	5.5	4
1898334	5	0	8	15	6	5.5	5	6	5.5	4
1898334	2	1	49	15	6	5.5	5	6	5.5	4
1898334	5	0	13	15	6	5.5	5	6	5.5	4
1898334	2	1	29	15	6	5.5	5	6	5.5	4
1898334	2	1	64	15	6	5.5	5	6	5.5	4
1898334	2	1	75	15	6	5.5	5	6	5.5	4
1898334	2	1	31	15	6	5.5	5	6	5.5	4
1898334	3	1	16	15	6	5.5	5	6	5.5	4
1898334	2	1	11	15	6	5.5	5	6	5.5	4
1898334	2	0	55	15	6	5.5	5	6	5.5	4
1898334	2	1	3	15	6	5.5	5	6	5.5	4
1898334	4	1	77	15	6	5.5	5	6	5.5	4
1898334	3	0	5	15	6	5.5	5	6	5.5	4
1898334	4	0	48	15	6	5.5	5	6	5.5	4
1898334	3	0	1	15	6	5.5	5	6	5.5	4
1898334	4	0	79	15	6	5.5	5	6	5.5	4
1898334	2	1	62	15	6	5.5	5	6	5.5	4
1898334	3	1	74	15	6	5.5	5	6	5.5	4
1898334	4	1	36	15	6	5.5	5	6	5.5	4
1898334	4	0	25	15	6	5.5	5	6	5.5	4
1898334	4	1	60	15	6	5.5	5	6	5.5	4
1898334	4	1	4	15	6	5.5	5	6	5.5	4
1898334	1	1	46	15	6	5.5	5	6	5.5	4
1898336	5	1	75	30	4	4	5	4.5	4.5	4
1898336	4	0	27	30	4	4	5	4.5	4.5	4
1898336	3	1	3	30	4	4	5	4.5	4.5	4
1898336	3	1	74	30	4	4	5	4.5	4.5	4
1898336	4	0	25	30	4	4	5	4.5	4.5	4
1898336	5	1	29	30	4	4	5	4.5	4.5	4
1898336	3	1	4	30	4	4	5	4.5	4.5	4
1898336	5	1	46	30	4	4	5	4.5	4.5	4
1898336	4	1	31	30	4	4	5	4.5	4.5	4
1898336	4	0	5	30	4	4	5	4.5	4.5	4
1898336	3	1	11	30	4	4	5	4.5	4.5	4
1898336	4	0	8	30	4	4	5	4.5	4.5	4
1898336	4	1	71	30	4	4	5	4.5	4.5	4
1898336	5	0	13	30	4	4	5	4.5	4.5	4
1898336	5	1	62	30	4	4	5	4.5	4.5	4
1898336	4	0	1	30	4	4	5	4.5	4.5	4
1898336	2	1	26	30	4	4	5	4.5	4.5	4
1898336	3	1	64	30	4	4	5	4.5	4.5	4
1898336	4	1	78	30	4	4	5	4.5	4.5	4
1898336	4	1	49	30	4	4	5	4.5	4.5	4
1898336	3	1	60	30	4	4	5	4.5	4.5	4
1898336	4	1	16	30	4	4	5	4.5	4.5	4
1898336	4	0	54	30	4	4	5	4.5	4.5	4
1898336	4	1	65	30	4	4	5	4.5	4.5	4
1898336	4	1	36	30	4	4	5	4.5	4.5	4
1898336	3	0	79	30	4	4	5	4.5	4.5	4
1898336	4	0	48	30	4	4	5	4.5	4.5	4
1898336	3	1	24	30	4	4	5	4.5	4.5	4
1898336	3	1	77	30	4	4	5	4.5	4.5	4
1898336	4	0	55	30	4	4	5	4.5	4.5	4
1898337	4	1	4	31	4.5	4	3	5	4	4
1898337	3	1	11	31	4.5	4	3	5	4	4
1898337	3	0	8	31	4.5	4	3	5	4	4
1898337	4	1	75	31	4.5	4	3	5	4	4
1898337	3	0	48	31	4.5	4	3	5	4	4
1898337	3	0	1	31	4.5	4	3	5	4	4
1898337	4	0	79	31	4.5	4	3	5	4	4
1898337	4	1	78	31	4.5	4	3	5	4	4
1898337	4	1	74	31	4.5	4	3	5	4	4
1898337	4	1	71	31	4.5	4	3	5	4	4
1898337	2	1	77	31	4.5	4	3	5	4	4
1898337	3	1	62	31	4.5	4	3	5	4	4
1898337	3	0	54	31	4.5	4	3	5	4	4
1898337	4	1	16	31	4.5	4	3	5	4	4
1898337	4	0	27	31	4.5	4	3	5	4	4
1898337	4	1	36	31	4.5	4	3	5	4	4
1898337	4	0	25	31	4.5	4	3	5	4	4
1898337	4	1	49	31	4.5	4	3	5	4	4
1898337	3	0	55	31	4.5	4	3	5	4	4
1898337	2	1	46	31	4.5	4	3	5	4	4
1898337	2	0	13	31	4.5	4	3	5	4	4
1898337	3	1	60	31	4.5	4	3	5	4	4
1898337	3	1	24	31	4.5	4	3	5	4	4
1898337	3	1	29	31	4.5	4	3	5	4	4
1898337	3	1	31	31	4.5	4	3	5	4	4
1898337	2	1	64	31	4.5	4	3	5	4	4
1898337	2	1	65	31	4.5	4	3	5	4	4
1898337	2	0	5	31	4.5	4	3	5	4	4
1898337	2	1	3	31	4.5	4	3	5	4	4
1898337	2	1	26	31	4.5	4	3	5	4	4
1898347	1	1	60	19	2	6.5	6	6.5	6	4
1898347	1	1	46	19	2	6.5	6	6.5	6	4
1898347	1	1	26	19	2	6.5	6	6.5	6	4
1898347	1	1	64	19	2	6.5	6	6.5	6	4
1898347	2	1	74	19	2	6.5	6	6.5	6	4
1898347	4	0	13	19	2	6.5	6	6.5	6	4
1898347	1	1	31	19	2	6.5	6	6.5	6	4
1898347	2	0	8	19	2	6.5	6	6.5	6	4
1898347	1	1	62	19	2	6.5	6	6.5	6	4
1898347	1	1	11	19	2	6.5	6	6.5	6	4
1898347	4	0	25	19	2	6.5	6	6.5	6	4
1898347	2	0	1	19	2	6.5	6	6.5	6	4
1898347	2	1	24	19	2	6.5	6	6.5	6	4
1898347	1	0	79	19	2	6.5	6	6.5	6	4
1898347	1	1	78	19	2	6.5	6	6.5	6	4
1898347	1	0	54	19	2	6.5	6	6.5	6	4
1898347	5	0	27	19	2	6.5	6	6.5	6	4
1898347	2	1	3	19	2	6.5	6	6.5	6	4
1898347	4	1	4	19	2	6.5	6	6.5	6	4
1898347	2	1	16	19	2	6.5	6	6.5	6	4
1898347	3	1	36	19	2	6.5	6	6.5	6	4
1898347	1	0	5	19	2	6.5	6	6.5	6	4
1898347	4	1	29	19	2	6.5	6	6.5	6	4
1898347	4	1	77	19	2	6.5	6	6.5	6	4
1898347	4	0	48	19	2	6.5	6	6.5	6	4
1898347	1	1	75	19	2	6.5	6	6.5	6	4
1898347	1	1	49	19	2	6.5	6	6.5	6	4
1898347	1	0	55	19	2	6.5	6	6.5	6	4
1898347	1	1	65	19	2	6.5	6	6.5	6	4
1898347	4	1	71	19	2	6.5	6	6.5	6	4
1898350	1	1	36	11	2	7	7	7	6.5	4
1898350	4	1	64	11	2	7	7	7	6.5	4
1898350	2	1	31	11	2	7	7	7	6.5	4
1898350	2	1	71	11	2	7	7	7	6.5	4
1898350	4	1	26	11	2	7	7	7	6.5	4
1898350	5	0	5	11	2	7	7	7	6.5	4
1898350	1	1	46	11	2	7	7	7	6.5	4
1898350	4	0	48	11	2	7	7	7	6.5	4
1898350	4	1	60	11	2	7	7	7	6.5	4
1898350	5	1	4	11	2	7	7	7	6.5	4
1898350	2	0	55	11	2	7	7	7	6.5	4
1898350	2	1	75	11	2	7	7	7	6.5	4
1898350	5	0	13	11	2	7	7	7	6.5	4
1898350	1	1	62	11	2	7	7	7	6.5	4
1898350	2	0	79	11	2	7	7	7	6.5	4
1898350	4	0	1	11	2	7	7	7	6.5	4
1898350	2	1	24	11	2	7	7	7	6.5	4
1898350	1	1	77	11	2	7	7	7	6.5	4
1898350	4	0	25	11	2	7	7	7	6.5	4
1898350	4	1	65	11	2	7	7	7	6.5	4
1898350	2	1	78	11	2	7	7	7	6.5	4
1898350	2	1	74	11	2	7	7	7	6.5	4
1898350	5	1	16	11	2	7	7	7	6.5	4
1898350	1	1	3	11	2	7	7	7	6.5	4
1898350	1	1	49	11	2	7	7	7	6.5	4
1898350	2	0	54	11	2	7	7	7	6.5	4
1898350	5	0	27	11	2	7	7	7	6.5	4
1898350	4	0	8	11	2	7	7	7	6.5	4
1898350	2	1	11	11	2	7	7	7	6.5	4
1898350	1	1	29	11	2	7	7	7	6.5	4
1898362	4	1	49	23	4.5	3.5	5.5	4	5.5	4
1898362	5	0	25	23	4.5	3.5	5.5	4	5.5	4
1898362	4	1	16	23	4.5	3.5	5.5	4	5.5	4
1898362	5	1	74	23	4.5	3.5	5.5	4	5.5	4
1898362	5	1	36	23	4.5	3.5	5.5	4	5.5	4
1898362	5	1	62	23	4.5	3.5	5.5	4	5.5	4
1898362	4	1	78	23	4.5	3.5	5.5	4	5.5	4
1898362	2	1	4	23	4.5	3.5	5.5	4	5.5	4
1898362	4	0	54	23	4.5	3.5	5.5	4	5.5	4
1898362	4	1	26	23	4.5	3.5	5.5	4	5.5	4
1898362	4	0	55	23	4.5	3.5	5.5	4	5.5	4
1898362	4	0	5	23	4.5	3.5	5.5	4	5.5	4
1898362	2	1	71	23	4.5	3.5	5.5	4	5.5	4
1898362	5	0	8	23	4.5	3.5	5.5	4	5.5	4
1898362	4	1	46	23	4.5	3.5	5.5	4	5.5	4
1898362	4	1	3	23	4.5	3.5	5.5	4	5.5	4
1898362	4	0	79	23	4.5	3.5	5.5	4	5.5	4
1898362	4	0	13	23	4.5	3.5	5.5	4	5.5	4
1898362	5	0	27	23	4.5	3.5	5.5	4	5.5	4
1898362	4	0	48	23	4.5	3.5	5.5	4	5.5	4
1898362	4	1	64	23	4.5	3.5	5.5	4	5.5	4
1898362	5	1	75	23	4.5	3.5	5.5	4	5.5	4
1898362	2	1	65	23	4.5	3.5	5.5	4	5.5	4
1898362	2	1	77	23	4.5	3.5	5.5	4	5.5	4
1898362	4	1	24	23	4.5	3.5	5.5	4	5.5	4
1898362	4	1	60	23	4.5	3.5	5.5	4	5.5	4
1898362	5	0	1	23	4.5	3.5	5.5	4	5.5	4
1898362	2	1	11	23	4.5	3.5	5.5	4	5.5	4
1898362	4	1	31	23	4.5	3.5	5.5	4	5.5	4
1898362	5	1	29	23	4.5	3.5	5.5	4	5.5	4
1898365	1	1	31	15	4.5	5	7	6	6.5	4
1898365	2	1	74	15	4.5	5	7	6	6.5	4
1898365	2	1	49	15	4.5	5	7	6	6.5	4
1898365	2	0	48	15	4.5	5	7	6	6.5	4
1898365	1	1	46	15	4.5	5	7	6	6.5	4
1898365	1	0	1	15	4.5	5	7	6	6.5	4
1898365	1	1	78	15	4.5	5	7	6	6.5	4
1898365	1	1	36	15	4.5	5	7	6	6.5	4
1898365	2	1	77	15	4.5	5	7	6	6.5	4
1898365	5	0	54	15	4.5	5	7	6	6.5	4
1898365	2	1	60	15	4.5	5	7	6	6.5	4
1898365	1	1	24	15	4.5	5	7	6	6.5	4
1898365	2	1	26	15	4.5	5	7	6	6.5	4
1898365	1	1	11	15	4.5	5	7	6	6.5	4
1898365	4	0	55	15	4.5	5	7	6	6.5	4
1898365	1	1	75	15	4.5	5	7	6	6.5	4
1898365	2	1	62	15	4.5	5	7	6	6.5	4
1898365	5	0	27	15	4.5	5	7	6	6.5	4
1898365	2	1	3	15	4.5	5	7	6	6.5	4
1898365	2	0	25	15	4.5	5	7	6	6.5	4
1898365	3	1	64	15	4.5	5	7	6	6.5	4
1898365	1	1	29	15	4.5	5	7	6	6.5	4
1898365	1	1	4	15	4.5	5	7	6	6.5	4
1898365	2	1	71	15	4.5	5	7	6	6.5	4
1898365	1	0	8	15	4.5	5	7	6	6.5	4
1898365	3	0	79	15	4.5	5	7	6	6.5	4
1898365	2	1	16	15	4.5	5	7	6	6.5	4
1898365	1	1	65	15	4.5	5	7	6	6.5	4
1898365	2	0	13	15	4.5	5	7	6	6.5	4
1898365	4	0	5	15	4.5	5	7	6	6.5	4
1898367	5	1	4	12	6	5.5	7	7	6.5	4
1898367	2	1	46	12	6	5.5	7	7	6.5	4
1898367	4	1	60	12	6	5.5	7	7	6.5	4
1898367	5	0	48	12	6	5.5	7	7	6.5	4
1898367	1	1	74	12	6	5.5	7	7	6.5	4
1898367	2	1	16	12	6	5.5	7	7	6.5	4
1898367	1	1	65	12	6	5.5	7	7	6.5	4
1898367	2	1	36	12	6	5.5	7	7	6.5	4
1898367	2	0	79	12	6	5.5	7	7	6.5	4
1898367	2	0	25	12	6	5.5	7	7	6.5	4
1898367	2	1	71	12	6	5.5	7	7	6.5	4
1898367	2	1	3	12	6	5.5	7	7	6.5	4
1898367	4	1	24	12	6	5.5	7	7	6.5	4
1898367	2	0	54	12	6	5.5	7	7	6.5	4
1898367	1	1	26	12	6	5.5	7	7	6.5	4
1898367	2	1	77	12	6	5.5	7	7	6.5	4
1898367	5	0	13	12	6	5.5	7	7	6.5	4
1898367	1	1	29	12	6	5.5	7	7	6.5	4
1898367	4	1	62	12	6	5.5	7	7	6.5	4
1898367	5	0	27	12	6	5.5	7	7	6.5	4
1898367	1	1	31	12	6	5.5	7	7	6.5	4
1898367	4	1	64	12	6	5.5	7	7	6.5	4
1898367	1	1	75	12	6	5.5	7	7	6.5	4
1898367	1	0	5	12	6	5.5	7	7	6.5	4
1898367	2	0	8	12	6	5.5	7	7	6.5	4
1898367	2	1	49	12	6	5.5	7	7	6.5	4
1898367	4	0	55	12	6	5.5	7	7	6.5	4
1898367	2	0	1	12	6	5.5	7	7	6.5	4
1898367	2	1	78	12	6	5.5	7	7	6.5	4
1898367	1	1	11	12	6	5.5	7	7	6.5	4
1898566	5	1	74	30	4	4.5	4	3.5	4	4
1898566	4	0	55	30	4	4.5	4	3.5	4	4
1898566	2	1	31	30	4	4.5	4	3.5	4	4
1898566	5	1	78	30	4	4.5	4	3.5	4	4
1898566	4	1	3	30	4	4.5	4	3.5	4	4
1898566	4	0	27	30	4	4.5	4	3.5	4	4
1898566	4	1	4	30	4	4.5	4	3.5	4	4
1898566	4	1	16	30	4	4.5	4	3.5	4	4
1898566	5	1	65	30	4	4.5	4	3.5	4	4
1898566	5	1	60	30	4	4.5	4	3.5	4	4
1898566	3	0	48	30	4	4.5	4	3.5	4	4
1898566	5	0	54	30	4	4.5	4	3.5	4	4
1898566	4	1	49	30	4	4.5	4	3.5	4	4
1898566	4	1	64	30	4	4.5	4	3.5	4	4
1898566	4	1	46	30	4	4.5	4	3.5	4	4
1898566	4	1	26	30	4	4.5	4	3.5	4	4
1898566	4	1	77	30	4	4.5	4	3.5	4	4
1898566	4	1	62	30	4	4.5	4	3.5	4	4
1898566	4	1	75	30	4	4.5	4	3.5	4	4
1898566	4	0	25	30	4	4.5	4	3.5	4	4
1898566	4	1	29	30	4	4.5	4	3.5	4	4
1898566	4	1	71	30	4	4.5	4	3.5	4	4
1898566	4	0	5	30	4	4.5	4	3.5	4	4
1898566	3	1	24	30	4	4.5	4	3.5	4	4
1898566	2	0	13	30	4	4.5	4	3.5	4	4
1898566	4	0	1	30	4	4.5	4	3.5	4	4
1898566	4	0	8	30	4	4.5	4	3.5	4	4
1898566	4	1	11	30	4	4.5	4	3.5	4	4
1898566	4	0	79	30	4	4.5	4	3.5	4	4
1898566	4	1	36	30	4	4.5	4	3.5	4	4
1898571	4	0	25	22	1	6	4.5	4	2.5	4
1898571	2	1	31	22	1	6	4.5	4	2.5	4
1898571	1	1	29	22	1	6	4.5	4	2.5	4
1898571	2	1	36	22	1	6	4.5	4	2.5	4
1898571	4	0	1	22	1	6	4.5	4	2.5	4
1898571	1	0	5	22	1	6	4.5	4	2.5	4
1898571	4	0	54	22	1	6	4.5	4	2.5	4
1898571	4	1	49	22	1	6	4.5	4	2.5	4
1898571	2	1	74	22	1	6	4.5	4	2.5	4
1898571	2	1	77	22	1	6	4.5	4	2.5	4
1898571	5	0	48	22	1	6	4.5	4	2.5	4
1898571	4	1	71	22	1	6	4.5	4	2.5	4
1898571	2	1	65	22	1	6	4.5	4	2.5	4
1898571	2	1	11	22	1	6	4.5	4	2.5	4
1898571	1	1	64	22	1	6	4.5	4	2.5	4
1898571	1	1	24	22	1	6	4.5	4	2.5	4
1898571	2	1	16	22	1	6	4.5	4	2.5	4
1898571	1	0	27	22	1	6	4.5	4	2.5	4
1898571	1	1	46	22	1	6	4.5	4	2.5	4
[truncated: 1,871 more rows]
